# Supplementary material for: Evolution, functional differentiation, and co-expression of the RLK gene family revealed in Jilin ginseng, Panax ginseng C.A. Meyer
Source: Mol Genet Genomics. 2018 Feb 21;293(4):845–59. doi: 10.1007/s00438-018-1425-6 (PMC6061065; doi:10.1007/s00438-018-1425-6)
Supplement: Supplementary file 6 — Supplementary material 6 (XLSX 377 KB) [file 438_2018_1425_MOESM6_ESM.xlsx]

## Sheet: Sheet1
Table S1 The transcript sequences of the PgRLK genes identified in this study
PgRLK transcripts	Seq.length (bp)	Sequence (5' - 3')
PgRLK001	3044	TGGACCCACTGTCTCAAACTAAACTGAGAGTTTGCAAACACAATATCCGGTGACAGAAATGGAAAAAAGTACCACCTCTCCTTTATTCTATTCATATTTTATTTTAACACAATATAAGAGTTTTCCGAGAACATCACTCACCTAAGTAAGAACATGTTCAAAATTCTTGTAGAGATCTGATTGTGAAATAAGAGAATTCATGGTGGCTAGTAGAATGGATTGGCACAGACGTCTTCATCGGGTGGACGCGGGACTGCTGTCCATTGGTGGCCCTGTCGTATAATTATACGCTGTCTCAAACATAGTGTTGTTCTGGCTCACACTAATGGACTGGTTAATGGTAGCATTGTAACCCATGTGTGGGTTCATGCCACTACCGCCGTTGCCTTCCTCGAGATC…
PgRLK002	2198	GCTAGATGTATAAGTACAACATTGTGTCACAGCACCACATACTAGGTACAGTTACTTATACATAATTCTGCTAATGATTCTATAGGGTCTCGCAACCAGATAGATAGCATCTATAAAAGGGACTTTTGAGTTCTATATTTCCTTTCACTCTTTCTAATGAAGAAACAAGTGAACATCATGATGAGTTTTGATGATCTTGCAGCTCATCTGCCACCAGAGAGCTCAACGGCTTCATAGATGTTCAGTGACTCCTCACTGAAGGTGAATAATTTGTGATGCTGCTTATTTTCGTACTGCTGCCGACGGGTAAGCTCAGCTCGCTGCCACTCCTCCCACTGATCTTCCGGCACAATTTTTTCTTCCAGCATATGCACAACTTCCGACATAGCAGGGCGTTGA…
PgRLK003	2317	GCTGCCTCGCCAAGCAGAAGGTGCATATAAAAGTTTCAACTTTCATTTCAAGCCACCCCAGCGGCAGCACCTGCATATCTACTCCTCTTTTTTGCCTGTCCAGTCCAGAGCTAACGCCCCGGCACAAAAACCAAGGTTTCGTGGAGGCAACACGAATATACAGTCAGCAACATTGACTTACGACAACATCACAATATACAAGACTCCGACCCTGCTACGAAGAATGGCATTATTACCAACAGCGAGCAGTCTGACGCCGGTTATCTGCCGGCGGACAGTTCGATGGCGTCCTGGTTGTAGATGGAGTCTTCGCCCCAGTCGAACCGCTGCTGCATCCGCTCGTAGTCCTCCCTCCTCGTCACCTCCACCTGCTGCCACTCCTCCCACCGCTCCGCCAGG…
PgRLK004	2253	ACTCCCCCCACTACTCACAGACTCTTCTCCCCTCCTCCTCCTCCTCCCTGGGTCCTCCCGGTTCCCACCTATGCACGGACGGCGAGCTTCAGGTGAAGCTTGAACCTACAAGTGGTATTGTCACGGAGGAGAGGCCACGTTAGGCGCAAGTGCTCGATGGCAAATCATTATGCTCCTCTGAGGGTTATTCTTGTACTGCTGTTGGTCTTCACTTGTTTCGCCTCTGAAGCTGATATCCAATGCCTGAAATCTGTTCAGCAGTCAGTGGACCCCAACGGTGTACTCAAATCCTCATGGAATTTTGAGAACGACACTGCTGGTTTCACATGCCGATTTACTGGCGTGGAATGTTGGCACCCGGATGAGGACCGAGTTCTTTCTTTGCGCCTAGGCAACCTT…
PgRLK005	3281	CGCGGATGTCTTGCTTGCATTCACAAAATTCAGACTGACCAGCAAGTAGTAATAAGAAGCGCAGCTCCACTGCCTCGGCGACATCTATACAGTTACAATGACGTTGATGTCCGGTACATACAATACATACAGAGTCCTAATAAGTGACTCCGTACCTGAATTACCATAAGGTGTGTATCATCATACTATAATAAGCAGTCTAATTACTACAGTAATTACTAGCACCTGCAACATGAATGTGGACCAAGAATGTTGTCCATGAATCCGCAGAGGGACCGTCACAGTCCAACTTCACCTGCCATCCGGATGCATGATCTGCGAGAAAACGGCGCTCGGGGTCAGCCCGTCCGAGTCCATGCTCGCGATGCTCCGCCCCGTCATGCTCATCGTGGTCGTGGA…
PgRLK006	1467	GAATAAATGGAATGTGCCTCCACAGGGAAACCAGCGGCAGAAGGATGTGGTGCGTCTCAATCCAGACCGTAGAAATCACTACCACACAATCACAGATGCCAGCAGCCGTGGTTTCGTAGCCCTACTCTGAATCGTAGAAATCACTGCCGCACGGTGTAATTACATCCGACTCCAGCATCTGTACCACCCTGTGCATCGTCGGCCGCTCCTCCGGCAAAGAGCTCACACATTGCTTGGCGAGAGAGAGCAGGGCGTCCAGGGTCTCGATCTGCACGCCGTCGCAATCCGGATCCACGATCTCCCGCTCTCTGCTCTCTCCAGCCAAGAAGTTCAGCCATCCAACAATGTTCAACCCCTTCTCAATGAATGATGCATCAGTAGGTCGCTTTCCGCTCAGTA…
PgRLK007	2764	GCCGCGGCGCGCTCCGGTGGACCGGGGCAGGCCAACATTATGATGGGGAGGAGGAAGTTGCAAGTGGTGACCTTGGCGATCTTGTGTTTCTGGTCATCTGCTGGGGTCTGCAAAGCACAAACAGTCGATTTCAAGCCTGCAGACAGCTACCTGGTTGACTGTGGGTCTACCAAGGGCACGACGGTTCTCGGGAGGGACTTCGCTGCCGATGGGGCATCTCCGGTGACCGTGTCCACCTCCCAAGATATTCTTGCCGGCACCTCGGCCAACGGGGTGTCCTCTTTTGACAACCCAGTGCTTTACCAGACCGCCCGCATCTTCACGAGCCCGTCATCCTATACTTTTCCGATCCAGAAGCAGGGGCGGCATTTTGTCCGTCTCTACTTCTACCCCTTCATC…
PgRLK008	1797	AATCTTTTAGGAACAGAGGGAGTAGTTTCTTTCAATTTATACTCTCTCCTCCGCCTCCTTCCCTGATTAATAATTATGTTCCACTTCTCAAGAGGGTACAAGGAGCTAGAAAATCCTGAAATATTCAAAGTACTAAATTCACCGTCCTTGGAAATCTCCAATATTTGAAAATAATGGAGAACCAACAACCACACCGGAATCATCACTGATATTTATGATAATTGGGTCTTCTTCTTCTGTGTCCTTAAATCTTGATTCTTCCCCCAAAGCAATGACATTCCCATTGTCATCTTCAGTAGGATCAAGTTGTGAAGATGCATCTTGAAGCTGCAAAGCAAACTCCAAGTTCCACAACACATCTCCCATAGATGGCCTATCCACGCCGTACTCTGCCAGACA…
PgRLK009	1476	GAATAAAATGATGTTTTATAGACAGCGTCGGATGTATAATCAGATGAACATTCACGACCAGCAGGCAGGGATGACAATGCTAGTGTGGAGATAATCAAGATTATTAGCAGGTCGCTCAGCTGCTGACAACACCTTGGTTACTTGCTGCATCGTCGGACGGTGCGATGGATCAGGCTTTATGCACCGAACAGCCATGGCGACCACTTGAAATATCTTAGTTGCGACCTCAGGTTCAGGGAGTGGGAGCCGGGTGTCCAGCAATTTCTCAATTGATGTACTTTTTTTGTTGTTGTCCATGGACAAAAGGAAATCACCTGGATGATGTCCCATGAACAGCTCTAGAACAAGTATCCCAAAGCTATAAACATCGCACTTCTCCGTCACCCTTGTTGTGTATGC…
PgRLK010	2470	GCAAGAGCCAGCACAGCACAGCACATCTCTCTCTTTCTCTCCCTTCTTTGTTTCGAGCTCAGTCAATGGCCGCCCGTTTTCTCCACCATTTCTACTCATAGTCCACTGAAAAATAAAATAATCAAACCCTAACCCTAAAAAGTCACAACCATGAAAACATACCCATTCTTTAAACTCCTCATTCTCATTACCACTATCCCATTATTGATCGTAGCCATTGAAGACGACGTCAAATGCCTTCAAGGCATCAAAAATTCACTCTCCGACCCACAAGAGAAGCTCACATGGAGCTTCGGCAACACAACCGTCGCCTCCATTTGCAATCTCGTCGGCGTTTCTTGCTGGAACGAGAAAGAAAATCGTCTCATCAGCCTCCAACTCCCCGCCATGAACCTCTCC…
PgRLK011-01	1901	AGAAGCCTGACGTGAAATCAATTGTGATCTCTGGTTGATTTTAAGCTTTGCATGCTGATCTATCAAGCCTCTGTGCCGGATTGACTCCTCAAGTTTGATTCAGAAGCTTGTGACATAGCTTGACTGTTGTTTGTGAGGGACTTGCACTGTACAACATTGAGTCGGACATATTGTCTTCTGCGAGTGCTCTCAATCTCTCGACTTCTGGCATGACAACGTTGCCAAGATCCGGTCTATCTTTTCGCCTTAGCTCAGCACACCTGAGAGACATCTTGGCAAAACCTAACGCCTCTTCGACTGGCCAATCAGGCACAGACTGATCCAAAATCTCGTGAAAAGTTCCTCTTTCAATAGCCCTTTCAACATGGTGAGTCAAGCCCATAGGTGGCTGGGCAGTTA…
PgRLK011-02	2240	CTCTTTCAACCTAGTTTATACTTGGACTAGTATCCTTGTTAAATGAAAGAAAATAAATAGATATTTATCTAGGGGGGAACAGAAACCACAATTGGATCCGCACCTGCATCCACAGAAAACCACGCTCTCACTTATGGTCTTACAGTGAGAAATGTTAATAAAATTGGTAGTGATAGAAGGATAAGTTTCTATTTACAAGGCTAAAAAGAAAAGGAAAATAAGATGTATAGTTATACTGAAAAATTGTTTTTTACACCTCGGCTTTTATAGTGTGTACAGGGTGGAAAGAGATGGCACCACAAATATTAACAAATAATTGCTTCGTCAACTGGAAAAATTGTAAGCATATATTCTTACTGTTGGAATCTTTTTCCTTGTTTATAGCTTTGGATGCTGATC…
PgRLK012	2268	TAACACTTCAGTTTTCACGAGCTATTATTCATATATTAGAATAATATCTGCCTTCCAGAAAGATGATTACATTCATCCAATTAAGCAGTTGGAGTTCTACCTCCTCTTTAACTGCTAGATTTATTACATATTTCCACATAAAAGTTCACAGGACACGGGACACATAAGAATCCGAGATCTCATCCTCCTCTGAGATTTCGGTCAGCTCGGATAGCAAAGGGTATGAATCCGGAACAGCGGTGTGTTCATCGTCGCAGAAGAATGGCCTGGAAGGCATTTGCAGGCCATCGAAGCCACCTTCCAGCATCTCTATGACCTCGCTCATTGTCGGCCTGTCATGAGACTTCATCTGGATGCACCATAATCCAACGATGCACAGCTTTCTCTCCAACTCATGCA…
PgRLK013	3521	GGTGAATGGTAGTAGATTATAGATAAAAATTTCCATCTAATTCAAAATTAATGAGGCACCCTGAATCCTCTAAGCCAAATTGACAATAAATTTACAGTTTCTAAACATTCTTGCACTCTGAACGACCTGAACTCTACCTCGAGAATTTGGGGCTTTTTGCTCAGCTTTATCTCATCTCTTGTGCATTTAGGCAGAATCATAATCCAGAAATAGGACTTGCCTAACTAAGCTAGCCTGTTCAGTCATAGCACAAACTTTTTACATGGAATCAGCACAATTAGTTTTATATAAAGTATGATACCAGTTAACCTGAAAATAGCAGAACTATTTGTCAAACTGTACTTTTGAAGGAGCCAACTGAAGGCCTTTGAGCAATTCAACCACCTTCCTCATAGAGGG…
PgRLK014-01	2602	TTCCATATGAAATAATCATAATGATTATTGTTCCCTTGAAAGAGAGAATTAATAAACATTTAAACAAGGAGAGTAACACAAGTTCAACTCTTCCCTACAACATTTGGCCAAAATGGCACATCAATGTTTAACATACACAAGTACTCTTACAGATGGCTGCTGCATTCCAGTTCTCAAGCTCTCTCTCCTAAAAACAAAATAATGGTTTTAAAAGCAATCATGGGGTCTGCACATTAGAATTCTTTGAGTAGTTGTCCTCAGAAGACGGACGATTCTCTGACTCGGTTTGTCGAATTTCCTCTATCATTCTAACTACTTCATCCATTGTGAGACGTGCCTCTGGCACCTTTGCCACACATGCAAGTGCAATTTGAAGCATCTGGACCATCTCTTCTTCAA…
PgRLK014-02	2065	TTCCATATGAAATAATCATAATGATTATTGTTCCCTTGAAAGAGAGAATTAATAAACATTTAAACAAGGAGAGTAACACAAGTTCAACTCTTCCCTACAACATTTGGCCAAAATGGCACATCAATGTTTAACATACACAAGTACTCTTACAGATGGCTGCTGCATTCCAGTTCTCAAGCTCTCTCTCCTAAAAACAAAATAATGGTTTTAAAAGCAATCATGGGGTCTGCACATTAGAATTCTTTGAGTAGTTGTCCTCAGAAGACGGACGATTCTCTGACTCGGTTTGTCGAATTTCCTCTATCATTCTAACTACTTCATCCATTGTGAGACGTGCCTCTGGCACCTTTGCCACACATGCAAGTGCAATTTGAAGCATCTGGACCATCTCTTCTTCAA…
PgRLK015-01	3136	CACCTTCAACCATGTTGTTAGCATAGTCCTGAAAAATCAAAAACTTGGTGGAACACTCCCACCAGCATTGGTCAAACTCCCTTACCTTCAAGAAATCGATCTCACTCGCAATTACCTTAGCGGTTCTCTCCCTCCAGGATGGGGTTCCATGAAATTCATGCAAAAGTTGGTAGTGATTGGGAATGGTTTGACGGGTCCAATCCCAAAAGAATATGGAAATATCACGACATTGATACAGCTAAAGCTAGAGGCCAATCAGCTTTCTGGACCTATTCCCCCAGAAATTGGAAATCTTACTGCTATACTGGAATTAAATCTATGTTCAAACAAGTTTACTGGGAAGTTGCCTGATACACTTGCAAAGTTGAACACTTTGACGGACTTTCGTATTAGTGATAA…
PgRLK015-02	3226	CACCTTCAACCATGTTGTTAGCATAGTCCTGAAAAATCAAAAACTTGGTGGAACACTCCCACCAGCATTGGTCAAACTCCCTTACCTTCAAGAAATCGATCTCACTCGCAATTACCTTAGCGGTTCTCTCCCTCCAGGATGGGGTTCCATGAAATTCATGCAAAAGTTGGTAGTGATTGGGAATGGTTTGACGGGTCCAATCCCAAAAGAATATGGAAATATCACGACATTGATACAGCTAAAGCTAGAGGCCAATCAGCTTTCTGGACCTATTCCCCCAGAAATTGGAAATCTTACTGCTATACTGGAATTAAATCTATGTTCAAACAAGTTTACTGGGAAGTTGCCTGATACACTTGCAAAGTTGAACACTTTGACGGACTTTCGTATTAGTGATAA…
PgRLK016	1745	GGCACTTCACCAGAACGGCCTGCGTGGTCTTATTCCTAAGGAAATTGCGAGTTGTACTGAACTCAGAGCCCTGTATTTGAGAGCTAATTTTCTCCAGGGAGGTATACCATCAGATATTGGGAACCTTTCATCCCTTACCATTTTAGATCTATCAAGCAATTCACTTAAGGGTGCTATACCTTCCTCTCTCGGTCGTCTCACGCGGCTTCAAAATATGAATTTATCAACAAACTTCTTTTCGGGTGAAATTCCAGATGTTGGAATTCTGAGCAAGTTCAGAAACAACTCGTTTATTGGTAATTTAGATCTTTGTGGGAGACAAGTAAACAAGCCTTGTCGAACTTCACTGGGCTTCCCTGCAGTGTTGCCACATGCTGAAAGTAATGAAGCTGCAGTTCC…
PgRLK017	1718	GGGCGGCTCTAATGACCAAAACTAATGGGAAAGAAGAGAGATAAAAATAGAAGGATTGAATAAATTGTGGCTAGAAATTACAAACATAAATTAGACAAGGATATATAATGGCCTAGAAAACTTACAAATGGGTTTGCAATGTTTACTAATAATGTAAATGCACATTCAAGGTCTTTTGTCTTTTGTTTGTTATCTGACAACAGAAGCTCTAATATATCAAAAAATTGCAAAAACAAAACAAGATAATAACACCTACCGGCCTGAAAGAATGGACATGCAGGAAAATGAGTATCTTAATGAAGAAAAACGGCTACTATTTACTTGTGGTGATGCCAATTCAGAAATCCTTGCCCTTTGACGACCCAAAATTGGCTCTTCATCTATTATTGACAATAGATC…
PgRLK018	2234	AGATGAGCAGTTTATATATAAACTCCAATATAGATACACGTACATACATACAGCAAAAATGCAACTCAACCTCAACAAATTTTCCCTCTCCTCTCTCTTCACTTTGTCTCTCCTCATTTCTCTTTCTCTCTCTACTACCCCTAATACTAGCCCGGACTCCACCGCCTTGTTAGCTTTCAAGCTCTCTTCAGACCCCTCAAACTCTCTTCCCTGGCCCCACCCGGAATCTGACTCCGACCCCTGTTCATGGCTCGGTGTCACTTGCCACCCCTCCACCCACCGAGTCACCAAACTTGTCCTCAACCACATCAACCTCACCGGGTCAATTCAATCACTAACTCGTTTAACTCATCTTCGACACCTCAGCCTCCACCATAACCGCCTCTCCTCCGCCCCCAG…
PgRLK019-01	3685	CTAGTAAATACTCTCTTTCTCTCTCATCTCTGTTAAAGAAGGAAGCTGGAAACGCTTATCCTTGTTCTCTGGTTTTCACCCTTTTAATTTTCACAGCAGGAGAAAATTTGCAACGCGTATGGATTCACCCTGAAAAGGTCAGCTATTCCCATCTGTCAAATCCAATTGGCCTCATTTGCAATATCTTTTGACTCCTTTTTGCTTGATGTTTAGTTGTTAAAATTTCACAAGCATAACATAAATTATTCATTCTTTTGTTAAAAGAATCTGGGAAGTGAGAACCTGTCAATATCTCATCTGGCTGGCTGGCTGGCTGGCTCTCCAGTTCAAACCGGTCTGGCCTTCGCTAGATTTATTCATTTATGCCCAAAACTTGATTCTTCATTCCATAATCCATAC…
PgRLK019-02	3672	CTAGTAAATACTCTCTTTCTCTCTCATCTCTGTTAAAGAAGGAAGCTGGAAACGCTTATCCTTGTTCTCTGGTTTTCACCCTTTTAATTTTCACAGCAGGAGAAAATTTGCAACGCGTATGGATTCACCCTGAAAAGGTCAGCTATTCCCATCTGTCAAATCCAATTGGCCTCATTTGCAATATCTTTTGACTCCTTTTTGCTTGATGTTTAGTTGTTAAAATTTCACAAGCATAACATAAATTATTCATTCTTTTGTTAAAAGAATCTGGGAAGTGAGAACCTGTCAATATCTCATCTGGCTGGCTGGCTGGCTGGCTCTCCAGTTCAAACCGGTCTGGCCTTCGCTAGATTTATTCATTTATGCCCAAAACTTGATTCTTCATTCCATAATCCATAC…
PgRLK020	2067	CTTGTTTAGTTGTGCTAATCACTATTGAGCACCAACTTATATTGGGTAGTTCTGCTCAACTGTTAGTAAGAGATTTTGCTACTACTTGCTAGCAGCAAGTGAAATGGCTAGTGTAAATATGGAAATGATAGTATGTAATTTAATATGGTACAACAATATTACTGATCAATATATCAAGGTGATACATAGAATCAAGACAAAAATATTTAACAAGTCGAAATCTCCATCCTTCCTAAGGTTTAAGTGCTAGAACCTGTTTGGCCATGCCATCACAACTCACTAACTAATTTTATACATGGTCTATTTATGAAGGCTTGTTAGTTTACTTAGTTTAATCACACCCAACGATTCAGGTAGGTTAGCCCGAGTTCTAGCCGATAGTTTTTGTGCCAGAAAACG…
PgRLK021-01	2526	GTCACTTCCTTCTATGCATGACTTTATATTTTTAGAGTAATGTTAGAGACACAATTTATTCTACAACTATTTTACAATTTGCTGTGTGGCATACTCCACCTCAACTTTTATGTAGGACCAAAGACTAAGTTGAAGCAATTTGTTCATCAATATGCCACACCACCAGCAAATTATAAAATAGTTGTAGAATAAGTTGCCTCTAGCATTATTCTTTTATTATTATGTCATTATTACTAAACTAATAATTTATTATTTTAGGGGTAAACATGGAATAAAAGTACATCCTATATATGTAGAGTAAGTAAAGTACTCACATTCTTACTAGGATAAACTTGCATATTCAAAAACTATCTGGCAGATAACTCCGTAACCGAAACCTCATTTTGTGACAATTGTGCA…
PgRLK021-02	2422	AAAATTCTCATTTCAAGATTAATGTGCTTTCAATTTTACACGCAGAGCTTTCATACTATGTTCAATTTCTAGTTCATTTACTAGTTTAATCTACTTGAAATTAAGAGACAACAACAATATATATCACGGTCATGCTAATTAATATGCAACAACATATTTCAATATTATTGTAGTTACGATCAATGAGGAATAAAACACTTGTACTCATCCCATTAATCCTTACTACAACAAATTGCATGACAAAATCTATCGGGCGGATAACTCCGTAATTGATACTTCATTTACTGACATTTGTGCAGATTCATTTATCTGTGGAGTAATCTCATTTATCTCTGAAGTACTATCCTGCCGATGACCCGACACCGACGTATCATTGCTGAAAAATGCTGGTTCTGAGGG…
PgRLK021-03	2520	CAAAAACGGAAAAGTAATTCTTGAGATATAGATTATTTTTGGCATACTTTTCCCAACAAATTCCATTGCAAGTAATTCAATCTTCTACCCGAACCTTAACAATCTTCTGCATTCCCTTGCTTATAATGGACCTCTTCAAAATGGCTTTTACAAAACAACGGCTGGCAAAAAATCTGACAAAATCTATGGCCCAATACAGTGTAGAGGCGACATTTTTGCTAGTGGACCAAGTGGCCAGAGTTATGGAATGGCTCAGTGCAGGAGAGATATAAGCAGGTCTGATTGTGGAAAATGCTTGAATGGTCGATATTCTTACTAGGATAAACTTGCATATTCAAAAACTATCTGGCAGATAACTCCGTAACCGAAACCTCATTTTGTGACAATTGTGCAGGCATA…
PgRLK021-04	2567	CAAAAACGGAAAAGTAATTCTTGAGATATAGATTATTTTTGGCATACTTTTCCCAACAAATTCCATTGCAAGTAATTCAATCTTCTACCCGAACCTTAACAATCTTCTGCATTCCCTTGCTTATAATGGACCTCTTCAAAATGGCTTTTACAAAACAACGGCTGGCAAAAAATCTGACAAAATCTATGGCCCAATACAGTGTAGAGGCGACATTTTTGCTAGTGGACCAAGTGGCCAGAGTTATGGAATGGCTCAGTGCAGGAGAGATATAAGCAGGTCTGATTGTGGAAAATGCTTGAATGGTCGATATTCTTACTAGGATAAACTTGCATATTCAAAAACTATCTGGCAGATAACTCCGTAACCGAAACCTCATTTTGTGACAATTGTGCAGGCATA…
PgRLK021-05	2573	GTCACTTCCTTCTATGCATGACTTTATATTTTTAGAGTAATGTTAGAGACACAATTTATTCTACAACTATTTTACAATTTGCTGTGTGGCATACTCCACCTCAACTTTTATGTAGGACCAAAGACTAAGTTGAAGCAATTTGTTCATCAATATGCCACACCACCAGCAAATTATAAAATAGTTGTAGAATAAGTTGCCTCTAGCATTATTCTTTTATTATTATGTCATTATTACTAAACTAATAATTTATTATTTTAGGGGTAAACATGGAATAAAAGTACATCCTATATATGTAGAGTAAGTAAAGTACTCACATTCTTACTAGGATAAACTTGCATATTCAAAAACTATCTGGCAGATAACTCCGTAACCGAAACCTCATTTTGTGACAATTGTGCA…
PgRLK022	2538	TGATAATGACACTTAATTGGCGCCTTTATTTAATTAAGGTTTGTGGACGGACCCATTGATGAATAATTATTTACAGATCAAGTGAAAGTTGTAGATCTTGAGATTTGGGTTCCCTTTTCTCTTTTGAAAGCGAGTCATACTGATAAAAAGCGCGAGTGAAAGCCAGAAAAAAGGAGGAGGAGAAGATTTGTTTGGCTCTCTCAGATTCAAATATTATTCTTATTAGTTTCAAGATTCTGGACAAGAAATGTCATTCCTTATGGAACCCAAATCAAAAGTTGTATTCAAATTCGTCCTAATTTTCAGCTTTCATCAATGACTAGAACATCATCATTCATGGAAAATCATCCTTTTTTAAGGTACCCTTTTCTCTCCTCTTTATTTTTAATCTTCCCATTG…
PgRLK023-01	2600	AAGCATCCGAAAAGATTTCTCATAAATATGTTTATTATAATCCAGAGAGAAGATATAGCTTAACTGCATAGATATAGTGATTCAAAAATGCATAAGTAAGTGCAAAGGTAGTTTGGACTATGACATGTTTTGTGGAATATTAATGGCGACAATGATCAGGAGGCACTGTTATTCTTGGTCCAAGCTCTTTGTCCGGGAGAGATCATTTTTTCAAGTTTAGTTTTTCAAGTATCTTCTCTTGTACAATGGTTCCCTAATTGACCTGCATTTCTCTGCTCTTAGTCTTCTGCCTTCAGGATTGGACTGTCTTCAACGTGGTTTTCCTTGCAATCGTGGTGCTCCTAAGTATTTCAACTTTTCAATCAAGTGTGGTGGTCCACAAATTTCATCTTCAAATGG…
PgRLK023-02	3609	AAGATGAGGACACGATAGTTTTTCGTCTTGTGATTCTTGTGATTCAGATCCGCAAAGATGAGAAAAAGATTATGGGACAGTAGAACGGCGCCAGTCAACATTAGATCGCCCCCCTTTAAAACATATTCTTCTTCTTCTTCTTCAGTCTTGTTCGAGCTCAACCAGAAATATTTCCAAATGGTACAACCGATCCTTCAGAAGTGAAAGCCCTGAATTCCATTTTTCAGCAATGGGGGATTTCTTCATCAGACTCGAAAACATACCTGTGGAATACAAGCGGAGAACCATGCAGTGGAGCTGCCATTGATTCAACCACTATTACTCTCAACTCCTTTAGTCCAGGCATTAAATGCCTATGCTCTTATGACAATGGCAATGCTTCTACTTGCCATATTACCC…
PgRLK023-03	3778	ACTGCATTAATTTACTGGTCTGCGACCAACTAGTTTAACTCTAACCAGCTTATAATGAAAGTACACAAGTGACCTTAGCTAACTTTATTATAATTACTATTCTAGCCTTGAACATACCATCTATAGCTAATTTAGCCGACTCAGATAGATAGATGATCCGGTACATTAACACTTTCTTTCTCCATTGCCAACAACCAACCTGATAACTAGTTAGTTCAAATGAAAGAAGTAATCACGGCGGCGGCGGCGAGATCACCGGCGGCAGTTGTTTTCTACTTTGCTACCATCTTCTTCAGTCTGATTGCCATAGTTGAAGCTCAAACACAGAGAAATGCTACAACAGATCCTACCGAAGCGAGAATCTTGAATTCCATTTTCCGGCAATGGGGAATTTCGTCA…
PgRLK024-01	2187	TTTTTTTGTCAAGCAATTCCATTCTTTGTACCATTGAACTCATCAACCATCAATTTCTATATTAACTACACAATTGAATTTTGTACATTCATCCAAATTCTAAAAATAGAAACCAAAAACAAAGAAGCAATCAATGCCACAATCCTAGCCCAACTCTATTTATAAGCTGTGAAAAAATCCAGCTTATATACTGCTAATGCTTAGCCTCTTTCCCGCTGATATGCTGCTAGTGCTTAGCCTCCCTCCTGATGTACCAAATGTTGATGCACTAAACTGCAGTGCAGATCGAAACGATTCGTGCCCGAGAGGCAATGGCCTGCTTGGCAACCTTGGGATTTCTATATCCCCTTCTAACATCTTCAAAGCATCAGAAATAGTAGGCCTAAGAGCCACCATTAC…
PgRLK024-02	2291	TCTTGATAAAAAATTAAAAACTATGAACATGTCTTAAAATACAATTTCCACATCTTATTCCTTAAACATTGAACTGAAAACCGTAAAAAATAGAACTACTTGTTCTTTGCAAAAACTTTGTGCAAACTCAATAGTAAGGCATTTCAATTCGTTGTACCATTAATTTGAATTCATCTTTCATCTATATGCATGTTGACTACATAATTGAACTTTGTACGTGTATTCATATTGTGAAAAAACATTACAATTTATTATTATTTTTTAAAATAAAAAACAGGGCAGATTCCTAGGTTACTTGTACATACCTGTAAAAATAAATTAGTTTACATGCTGCTGACGCTTGACCTGACTCCTGATATGCCAAATGTTGATGTGCTAAACTGCAGGGAAGATTGAAAC…
PgRLK025-01	1783	GAACAACAATATTTCTTGCCAAATTCCACCAGGACTAGGCAGTCTTCCAAACCTTCAGACATTGGATCTGTCCAGTAACAATTTCTTTGGTCACGTACCCGAGTCTTTGGGTTAGTTGAATGGTCTTCAATATCTGAGGCTAAACAATAATAGCTTGTCTGGACCTATTCCTCTGACTCTAGCCAGAGTCCCTCATCTTACTTTCTTGGACATGTCATTCAATAATCTCAGCGAACATGTGCCCAAGTTTCCTACAAGAACATTCAATTTTGTGGGTAACCCATTGATTTGTGGAAGCCATTCTCCTGGAGGTTGCTCTGGATCACCCACTCCTGTTCCTCTTTCATTCTCCCTAGATTCATCCCCTGGAAAACCAAAGTCCAAGAGACTAGCCGTTGC…
PgRLK025-02	1766	GAACAACAATATTTCTTGCCAAATTCCACCAGGACTAGGCAGTCTTCCAAACCTTCAGACATTGGATCTGTCCAGTAACAATTTCTTTGGTCACGTACCCGAGTCTTTGGGTTAGTTGAATGGTCTTCAATATCTGAGGCTAAACAATAATAGCTTGTCTGGACCTATTCCTCTGACTCTAGCCAGAGTCCCTCATCTTACTTTCTTGGACATGTCATTCAATAATCTCAGCGAACATGTGCCCAAGTTTCCTACAAGAACATTCAATTTTGTGGGTAACCCATTGATTTGTGGAAGCCATTCTCCTGGAGGTTGCTCTGGATCACCCACTCCTGTTCCTCTTTCATTCTCCCTAGATTCATCCCCTGGAAAACCAAAGTCCAAGAGACTAGCCGTTGC…
PgRLK026	2716	TTTTTTTTTACACAGCTAAAAATATCAGATGAATTGGCTAGAAATTGTCAATGCCAAGATATTTACATGAAAAAATAGTGTAAATTGCATGTCTATGGTGGTACAATTACATATTTGAAAGAGATAATGTGATGGAATCATATTTTACATAAATGGCACAAACACAAGACCCTTTGCCAAAGGTCAAGTCATATACACTTTATTTTAGGTGAAAAATGAGAAGAAGATGATGCCGAGGGAAAGAAAAAGGAAAACAAAGGCGAATGAGAAAGAGCCAAGAGAATTATTTCTCGTACCATGAGCGAAAATTTGATTCCCGGCGCAAAACAAAAGCCTGCACAGAACCATGCAAATAGAGGGCACCAGAAGCAAGAAAGGGTACCCCAAGTGTCGATCAAT…
PgRLK027	2738	TAGGCCTTTAAATTTGCCTGGATGGAAATTCAAATATAGAGTTGGCTGTCATCTTCAATCAATTGGCATTGGTTTCAAAGTATTTCTTGCAACAAAAAATGCCATGACAAACTATTGTAAAAAATCAATCCTACTAAACCTCTAAGAAAATGGAAGAATTTGACAACCTGACAGCCATACAACATGCTAGCAAGGTTTCAATTAAGAAGTGGGGAAAACTTACCAGGCATGTAGAAATCAAATGAAATTTTCAGAACTTACAATGCAATCAAACTTAAAATTAAAGAGTTCCAGGGGAATCATGGGGTCTGCACATTTGAGTCCTTGGATTTGTTCTCTTCTGAAGACGGACGGTTCTCTGAGTCAGATTGCCGAATCTCTTCAATCATTCGAACGACT…
PgRLK028	3111	TTTTTTAATTGTATAAAGATAAAAACCATTTAAGCACTTCCTGTAATAGACCAACATAATCATGGAATACAACTGTCCAATTCTGCCAAACAATATTAACATCAAGAAGGTACTATCATAGGCCTGAACTAGGGCTCCACAGTGCATTAACACAGAGCAGAAAATGCAGTGAATTATTCTACCTCAAAATGTGAACCCAAAATCATCCAGGCAATCCAGTCCATAAATGCCAGAGCCAAAAGCATGCATTGGTCCCACAACCAAATGCCAAAGTAACTGTCATAATTTGATAAGAGTACAGAAAACATATATATTTGGGTACTTCACTTTCAGATCTATTACTAAAGCTGTCCATTTTTGCATCTTCCTAACTACAATAATAATAATTGGCACTAGATC…
PgRLK029	2010	CTTACTTATTTCTTTCTTCATTTAAGTTGCGTTGTGCTACAAAAGTGTTTAAAAATACTAGAAAGGTTACATTTGGATTGATATCCTCTTCTACTAGCTAGTTAAATATATAGCATGAAACATTTGCTTAAAAAACAATGACAGTTACATGTATTTATTCTGCTTCAGAAATAACTTCCAACTCCTTATTAAGAGCTCCGGCAGGCCTAGTGGAACGATCCATTTGAAGAGTAGAAGCAAAAGGATTTGGTGGCACAGTGAGAATGTCACCTTTTCCTTCCAGCATTTGAACCACGGTCTTCATGGAAGGACGATCCACAGGGAACCATTGGATGCACCACAGCCCAACGATTGTTAGCTTTTTGGCTATTTCTTCTATATTTCTCATCCCTGGCTCTA…
PgRLK030-01	2296	TTTTTTTTGAAATTTAACATGCAGATCAAAGTAGATAACTAATTCCAGTGTCAAAAGTACATTACATAAATATAGACTAACTGAAATTCTCCAGTTGATTGGTTGACAAGATCATCAGACATATCTTTGCTACCTGCACCAGTCTAATAATACAAACCAAATATTACAAAGTAGAGAGAAAACACATCAAATCTATGAAACAAGTAACATTATGATGGTAGCACCATCTTCATAGACGGTTGAATGAACCAAAAGATCAACCTTCAGTAGTAGAAACTGACGGTGAAAGCGAATCGCGTGATTCGTCATAATCTTCCCCTAATGGAGACTGCTCCACCCTGATTTCTTCAATCAACTTTGCCACTTCAGACATGGAGGGCCTCTTTTCAGGGTGTGGCG…
PgRLK030-02	2280	TTTTTTTTGAAATTTAACATGCAGATCAAAGTAGATAACTAATTCCAGTGTCAAAAGTACATTACATAAATATAGACTAACTGAAATTCTCCAGTTGATTGGTTGACAAGATCATCAGACATATCTTTGCTACCTGCACCAGTCTAATAATACAAACCAAATATTACAAAGTAGAGAGAAAACACAAGTAACATTATGATGGTAGCACCATCTTCATAGACGGTTGAATGAACCAAAAGATCAACCTTCAGTAGTAGAAACTGATGGTGACAGCGAATCACGTGATTCGTCATAATCTTCCCCTAATGGAGACTGCTCCACCCTGATTTCTTCAATCAACTTTGCCACTTCAGACATGGAGGGCCTCTTCTCAGGTTGTGGCGCAACACAAACCATTGC…
PgRLK031-01	2290	CTTGTGAACACACCAACAAATAATAAACAGAAAAAGAACAGTATATCCCTATTCTATAATTGAAAAAAACAAATACTAATAAATATAGAAGATATCTGCATAATAAGAATTACTTCATTGATTACACAACAGAAAATATTTACGCCTTCATCGATTAAACACTACAAAAAGTTCATAAACAGTGCATAATTTACATCAATTTCTTCTCTGTGTTCTTGATTTACATTAGACTATTGGGAGCCAAGTCCTCCTACAAATCCAAAAAACTATTCTCTCTTGCAATTCCTTTTCTCAATGTATTAGAGTTATTTGGTTATCATCGTGGAGTGATGATTGTTGTCACACCACTAACAAGATCACTTCTCAACATATTTGACGACACAAAAGAGTCCTTACTTG…
PgRLK031-02	2264	CTTGTGAACACACCAACAAATAATAAACAGAAAAAGAACAGTATATCCCTATTCTATAATTGAAAAAAACAAATACTAATAAATATAGAAGATATCTGCATAATAAGAATTACTTCATTGATTACACAACAGAAAATATTTACGCCTTCATCGATTAAACACTACAAAAAGTTCATAAACAGTGCATAATTTACATCAATTTCTTCTCTGTGTTCTTGATTTACATTAGACTATTGGGAGCCAAGTCCTCCTACAAATCCAAAAAACTATTCTCTCTTGCAATTCCTTTTCTCAATGTATTAGAGTTATTTGGTTATCATCGTGGAGTGATGATTGTTGTCACACCACTAACAAGATCACTTCTCAACATATTTGACGACACAAAAGAGTCCTTACTTG…
PgRLK031-03	2449	CTTGTGAACACACCAACAAATAATAAACAGAAAAAGAACAGTATATCCCTATTCTATAATTGAAAAAAACAAATACTAATAAATATAGAAGATATCTGCATAATAAGAATTACTTCATTGATTACACAACAGAAAATATTTACGCCTTCATCGATTAAACACTACAAAAAGTTCATAAACAGTGCATAATTTACATCAATTTCTTCTCTGTGTTCTTGATTTACATTAGACTATTGGGAGCCAAGTCCTCCTACAAATCCAAAAAACTATTCTCTCTTGCAATTCCTTTTCTCAATGTATTAGAGTTATTTGGTTATCATCGTGGAGTGATGATTGTTGTCACACCACTAACAAGATCACTTCTCAACATATTTGACGACACAAAAGAGTCCTTACTTG…
PgRLK031-04	2412	CTTGTGAACACACCAACAAATAATAAACAGAAAAAGAACAGTATATCCCTATTCTATAATTGAAAAAAACAAATACTAATAAATATAGAAGATATCTGCATAATAAGAATTACTTCATTGATTACACAACAGAAAAGACACAACAAAAAGTTCATAAACAGTGCATAATTTACATCAATTTCTTCTCTGCCTTGTTGATTTACATTAGACTATTGGGAACCAAGTCCTCCTAGAAATCCAAAAAACTATTCTCTCTTGCAATTCCTTTTTATTTGGTTATCATCGTGGAGTGATGATTGTTGTCACACCACTAACAAGATCACTTCTCAACATATTTGAGGACACAAAAGAGCCCTTACTTGCATGGACCAAAGATGATGAGGATGTTGATTCCCCAAA…
PgRLK032	3381	AGACAACAGAAAACATATAGGGTCTAGTTTTTGTCGGTAGTGATCAGGCTGAAATTTAACAGCTATTCTGTCCTTATCTTTGATACTTGTATTGTGGACATTGTGTGTAAGGCTGCGTACCTCTGACCCTCCCCGGGAGCCTTACACGACCTTTTTGGAGTGGCTAACTTCTATTGAGGGGATGTCACCTGAGTCTCTTATTAGTGACTTTTCAAACACTCTATATGTGTGGTACTTCATTTTTCTCAAAGTTTGATTATACTATATAGACACCATCTTTTTCTTTCTGCTGAGCCAAAAAGTCAATCTTCTTAAGGCCTTCATGTGCTGCTTCCCGATATATCAGCTCTATTGGATCTTTAGTCTGTTGTTGCTTATGTATTTTTGACTGCCCACGAG…
PgRLK033-01	3593	AGTCATGCATCATCGTCTGCACACAAAATTTGTTTTACTGGTATATTGACATTATAATCTGCAGTAACAACAAATCCAGAGTTCTGTAAGTATATATATAGAGAGAGAGATATGCGTACTGCTGGTGTTATTTTGGTGTCTGTCGGTTGCAGCCTACATCCTTGAGCCAGTCAACTACTTCTTTGATGGTTGGTCTCTTGAAAGGGTTTCTGTTAACACACATGCAGGCCATGTCAAGCACCTGCAGCATCTCTTCTTCAAATCCTTTGCCTCTGAGCAGAGGATCAAAGACTTCTTCTTGTTTACCTTCACTTCTCAGTTGCTGCACCCACACTACCAATTCCCTTGACACCTTCGGTTTGAATACCTCCACAGGCCTTTTCCTAGTGAGCAGTTCAA…
PgRLK033-02	3593	AGTCATGCATCATCGTCTGCACACAAAATTTGTTTTACTGGTATATTGACATTATAATCTGCAGTAACAACAAATCCAGAGTTCTGTAAGTATATATATAGAGAGAGAGATATGCGTACTGCTGGTGTTATTTTGGTGTCTGTCGGTTGCAGCCTACATCCTTGAGCCAGTCAACTACTTCTTTGATGGTTGGTCTCTTGAAAGGGTTTCTGTTAACACACATGCAGGCCATGTCAAGCACCTGCAGCATCTCTTCTTCAAATCCTTTGCCTCTGAGCAGAGGATCAAAGACTTCTTCTTGTTTACCTTCACTTCTCAGTTGCTGCACCCACACTACCAATTCCCTTGACACCTTCGGTTTGAATACCTCCACAGGCCTTTTCCTAGTGAGCAGTTCAA…
PgRLK034	2617	CGGGTAATAACCGAACACTGCAGTTAATGTTGGACAAGTCTGAGACTTAGTCTGAGACTCTGTTAAGCAAGTCCAGCTGAAAAAATTGAAGAAGACAACACCATGAGAGAAACAAACACATAGTGTTCCTAGTCGCTTTCCATCTAACAATCTCTCTCTCTCTCTCGCTGCAAATGCCATTTCTAACCCTGACACTTCATTTTCAATCTCACGATTATAATACCCACAATGTCCTCTCCTCTACCACCACCATACCCTGATTTTCCGGCCACTTTTCCTCCGCCGAAGTCACCCAATCAACACCACCACTCCCGCATCGTCCCACCAATTGTAGCAGCCATCATATCCTTTGGATTTCTCATACTGTTTGCCATCTTTTATCGGAAACTATCTCGAAAA…
PgRLK035	2040	TTTTTTTAAAATGAAAGTGGGCCAGAGTATTTGGTTTTTCATTCAATCATGGGAATACGAAAAGATCAGTTAAACACACTCAAAACAAGCGTACATGCAACTATGCAATCAAAGCTAATATTTCAATGTAAATTTTGTCCTTTACATCCAAAAAAACAGTGATTTACAGCAGTATAGGGTCGTTCACTAAATTGACACATAACATTAAAATCTCACCAAGCCTTCTTATGAGACTTTGATCGGTAGCGGGAGGGGGGCGAAGGGGAAAGCGCAACTGGTAATTGAGGAGGTTCCAAAACTCCGGAAAGTATTCCAACGACCTCTTTCATAGACGGCCTGTGTGCAGGTGACTTTTGAAGGCAGAGAAGTGCCAGTGTGATGCATAGTAAAGCTTGATCT…
PgRLK036	2374	GGAAAATCAAAAGTCAACACCAAAGTCAACACCTGATGTGGAAATTGAGTTAGCATGGCGCCATGGCCATGGCCCCAGGACCCAAATTTTCCACACGGTATTTTTCCTCTTTTCCCCTATTAACACAATGCCGGCATTTATATATAAACAACCATTTGAGCTTTAGGAACCAGGCACCAAGATCCACCACCTCCCCTGCCGGCCACCTCCTGAAGCCCCACCGGCAGTTGCCACCAATGGCCTCCGGACACCATCTTTCTCTCCCCTCTTTCTTCACTCTACTGCTCCTCGCTAATGCTAGATTAAATCTGGACCCTTCAGATCAAAATGCTCTCTTGACTATCCAGGAAGACTTGGGAATCATGGGTCAACGCCATGTTTTGGAGAGCAATCCATGCA…
PgRLK037	2520	GAATAAAATAGGAGAAATTTTTTACTTATTCTCTTTAATTTACTTTTATAACATCCTGGATCTCTCCCCTTCTTTTTCTTAATTCTCTCTACTTCTGCAGCTCACTTTCTCTCTCTAAAACCCATGAAGATAAAACACTAATGCGGCCGGAGTTCTTACAGTTGCTTTTATGAAGTGATGATGAAGAACTCTTTTTGCTCCTCTCACTCTACAGTGCTGCTGCTGCTGCTTCTCATCTTCCAAATCTTTCTCTCTCTACCATCAACCACTCTGTCAGATCTGGCCGCCGACAGAGCCGCTCTTTTGGCCCTCCGCTCCGCCGTCGGCGGACGCACCTTCCTCTGGAACGCCGCCCAACAAACCCCTTGTAGTTGGGCAGGTGTTCAATGTGACAACAAC…
PgRLK038-01	2207	ATAGCAGCATTTCCTGGAATGGCTCAGCACCAATCACCAAACTTGGTGCATAAAGGCCACCAACAAGCCCAGAGCCCTTGCAAAGAGCGGTGGCCAACCACAAAGCACAAGAATGATCCCTTGGCCACCTCTATAATAAGAACTTGTCAATGTCCTGAACCTCTCTTTTCCGGCTTCACTGTGATGATAGCATGATCCAGGAGAAAACGTTTTAAGTTCATACCACAAAAATGTTCACCTTGCGGACCGAGTCTAGAGGGTACTCATCTCCAAGCCTAGGGTCAACCAGTTTGTTAAGGTCTTCCTTTGGATCCGGCTGATTAAGAACTTCCTCAAACAATGCAACAAGCCCTTTCGATTCAGCAATAGTACCATTTGCCTTCACTATGGCTTCCTTGG…
PgRLK038-02	2250	ATAGCAGCATTTCCTGGAATGGCTCAGCACCAATCACCAAACTTGGTGCATAAAGGCCACCAACAAGCCCAGAGCCCTTGCAAAGAGCGGTGGCCAACCACAAAGCACAAGAATGATCCCTTGGCCACCTCTATAATAAGAACTTGTCAATGTCCTGAACCTCTCTTTTCCGGCTTCACTGTGATGATAGCATGATCCAGGAGAAAACGTTTTAAGTTCATACCACAAAAATGTTCACCTTGCGGACCGAGTCTAGAGGGTACTCATCTCCAAGCCTAGGGTCAACCAGTTTGTTAAGGTCTTCCTTTGGATCCGGCTAATTAAGAACTTCCTCAAACTAAAAAAGTGTGAGAGGAACAATAAGATTAGCTCATGAGTACCAATGTAACAAGCCCATTC…
PgRLK038-03	2332	ATAATAATAATAATAATAATAATTGTATATACTAATATAGATACAAAACCCTCATTTACAAATGATATACGTATGCAGACCTAGAATCTGAACAGCTCAAGCTTGGTAAGTTTCCCAAGCAGGATCCCAACCAGTAAAATGGCACTTTCTTGTTACTACCTTCCGGACATTAGGTTGACAAGGTCATGGTTTTCATAAAAGGAACCAACATCCCAATCCTCTGTTGAGGATGAGAGAGTCATCAGTGCAACAACTATAGATCTCATGCTTGGTCGAAGCTGAGGATTTTCTTGTGTGCAAGCTTTGGCGAGCTGACCCATCTTGCGGACCGAGTCTAGAGGGTACTCATCTCCAAGCCTAGGGTCAACCAGTTTGTTAAGGTCTTCCTTTGGATCCGGC…
PgRLK038-04	2289	ATAATAATAATAATAATAATAATTGTATATACTAATATAGATACAAAACCCTCATTTACAAATGATATACGTATGCAGACCTAGAATCTGAACAGCTCAAGCTTGGTAAGTTTCCCAAGCAGGATCCCAACCAGTAAAATGGCACTTTCTTGTTACTACCTTCCGGACATTAGGTTGACAAGGTCATGGTTTTCATAAAAGGAACCAACATCCCAATCCTCTGTTGAGGATGAGAGAGTCATCAGTGCAACAACTATAGATCTCATGCTTGGTCGAAGCTGAGGATTTTCTTGTGTGCAAGCTTTGGCGAGCTGACCCATCTTGCGGACCGAGTCTAGAGGGTACTCATCTCCAAGCCTAGGGTCAACCAGTTTGTTAAGGTCTTCCTTTGGATCCGGC…
PgRLK039-01	2536	CAAATTTCTGTTATTGTCCAACAATTATGAAGAATGATGAGTGGCTAGGTTAACTTGGTAATTCATAAGATAACACATCCCCAAAAATAGGTAGATTACAATTTATAATCCAAACAGAAGCATTTACTTCAATGAATTTCAGCTCCTCTTACATTACATTCTCCCGCACTGGGTGGGAGTGGTCACTCTAAAGATCGCAACATCATTCATGTGTTCATCCTATTCTTTCCCAGACGTCCAAGACCAAATGGGCGGACTAAATATATTTATAATCAGAAAAAAGGGGGGTTGCAAAGAAAGAACAAAAAAGAGGGTAGAGTACGGTAGTGTGTGGGAAAAGAAACACAAATCCCAGCCTAGCCGCTACCTATGGTTTACCTTGCGGTTTTGGTGAATAAT…
PgRLK039-02	2536	CAAGGACAAACATTGTTTGAATTTCAATGGCCTGGCCAGGTGTTGGGTGGTATAAATTAATTGAACCAAATAATCTAACTTGCAACCCCCCATTAGAGTAAAATTTCAACCTACCTCAATCTTAAAGAAAAGTTGCAACCATAATATATGCATTAAATTTAATCATATGCAGCATAAAATACCCTTAAAATTTTCACCAGAACTCTTTTCTCATCAAACATCTCCAGGGAGACTAAGCGACCCCTCATCACCCAATAGGAATTAACCAACATTAATTTCAAAAGCCAAAATTGAATCTTTCAGTTTTCCAGAAACAAGTCCATTCTCTTGAGGGGTAAGGAATGATAAAAGTTCAGGAAATGGGTAAGAGGATAAATTGAACTCAATGTTCTGATTTTC…
PgRLK039-03	2432	TTTTTTTAAGGGAAAAAAAAAAGGAAATTTTATGTTGTCAAGAAAACAGAAGCAATTACTTCAATGAACTTCAGTTCCTCTTACATTGGCAGAAGGGGTCACTCTAAAGATCTCAACAACATAATTCATGTGTTTCTTTCTCCGTTTCTTTGTCAAAAGTACAAGATCAAATGGGCCGCCAAAACATATTTCATAATAAGGAAGAAGAAGTAAAGTACAGTCCAAGGTGTGGGCAGATATTCCCAGCAGCCTAGTGCTATCTATGGTTTACCCTCTGGTTTTGGTGAATTATGTGGGAACTGGTGAAGATGATACGGAGAAGCATGAGAACCGTTCCGTATTGAGAGGCTCCTTGGATGTTGCTGACCGTTTCTTGAAAATGATCCCGCCTGTGATCTA…
PgRLK039-04	2599	TTTTTTTAAGGGAAAAAAAAAAGGAAATTTTATGTTGTCAAGAAAACAGAAGCAATTACTTCAATGAACTTCAGTTCCTCTTACATTGGCAGAAGGGGTCACTCTAAAGATCTCAACAACATAATTCATGTGTTTCTTTCTCCGTTTCTTTGTCAAAAGTACAAGATCAAATGGGCCGCCAAAACATATTTCATAATAAGGAAGAAGAAGTAAAGTACAGTCCAAGGTGTGGGCAGATATTCCCAGCAGCCTAGTGCTATCTATGGTTTACCCTCTGGTTTTGGTGAATTATGTGGGAACTGGTGAAGATGATACGGAGAAGCATGAGAACCGTTCCGTATTGAGAGGCTCCTTGGATGTTGCTGACCGTTTCTTGAAAATGATCCCGCCTGTGATCTA…
PgRLK039-05	2703	CAAATTTCTGTTATTGTCCAACAATTATGAAGAATGATGAGTGGCTAGGTTAACTTGGTAATTCATAAGATAACACATCCCCAAAAATAGGTAGATTACAATTTATAATCCAAACAGAAGCATTTACTTCAATGAATTTCAGCTCCTCTTACATTACATTCTCCCGCACTGGGTGGGAGTGGTCACTCTAAAGATCGCAACATCATTCATGTGTTCATCCTATTCTTTCCCAGACGTCCAAGACCAAATGGGCGGACTAAATATATTTATAATCAGAAAAAAGGGGGGTTGCAAAGAAAGAACAAAAAAGAGGGTAGAGTACGGTAGTGTGTGGGAAAAGAAACACAAATCCCAGCCTAGCCGCTACCTATGGTTTACCTTGCGGTTTTGGTGAATAAT…
PgRLK039-06	2703	CAAGGACAAACATTGTTTGAATTTCAATGGCCTGGCCAGGTGTTGGGTGGTATAAATTAATTGAACCAAATAATCTAACTTGCAACCCCCCATTAGAGTAAAATTTCAACCTACCTCAATCTTAAAGAAAAGTTGCAACCATAATATATGCATTAAATTTAATCATATGCAGCATAAAATACCCTTAAAATTTTCACCAGAACTCTTTTCTCATCAAACATCTCCAGGGAGACTAAGCGACCCCTCATCACCCAATAGGAATTAACCAACATTAATTTCAAAAGCCAAAATTGAATCTTTCAGTTTTCCAGAAACAAGTCCATTCTCTTGAGGGGTAAGGAATGATAAAAGTTCAGGAAATGGGTAAGAGGATAAATTGAACTCAATGTTCTGATTTTC…
PgRLK040	2181	GAAGTAGTCAATACTAATTTGTGTCCAAGTATCTGATGATTATATATGCACCGTGGAGTTTACGCTGAAGAAAAAACAGATATTACAACTCATCTTCCAAACACCATATACAAACCTTCTCTTCTAAATCACTCTTCCTCGTATTCAAAAAAATAATAATAACTGTATCCCACCAACCCAAACACGCCCTAAAATGCTCTCTTTATTTCATCTTCTTTTCATACTATTTCCTTCTTTCCTTCCCGCGGGATACTCTGACTTCATCTCCGACAAAGCCGCTCTCCTCCGTCTCCCTACCGACGTATACGGCCGCACCCTCCACTGGAATTCATCCGACCCCACCCCATGTTCATGGAAAGGCGTACACTGTGACTATACCGTCAACAGTGTCACCGAACT…
PgRLK041-01	3394	CTATTTGCATATTGCAGTCTAATAATATGACTCTTATTTCTAAACAAAGGTGGTAAACAACACATGTTCAATGCTAAACTGAACCATAACACTAAATGATTAACTCCCATTCGAAATCCAGGATTTGATTATTTCACACATTATTTTTCTTTTTGTACAAAAAACACTAGAAGCACCTCTCCTATTATATGAAAGGTTCTGCTTCCTTATCCACTAATATATTACACGGATTTTAGTCATATGTAACTGAATCAAATATCTCCAAGCACCAAAAATGACCATTTTTATAGATCTCGGATTAAACTTTCTCATTGTTGTTGATCATCGGTTCCTCTTTCTTACTACCACCATCTTTACTAACAATGATGCTAACCAATCTACCTGGTTCAGCTTCCTCCA…
PgRLK041-02	3388	CTATTTGCATATTGCAGTCTAATAATATGACTCTTATTTCTAAACAAAGGTGGTAAACAACACATGTTCAATGCTAAACTGAACCATAACACTAAATGATTAACTCCCATTCGAAATCCAGGATTTGATTATTTCACACATTATTTTTCTTTTTGTACAAAAAACACTAGAAGCACCTCTCCTATTATATGAAAGGTTCTGCTTCCTTATCCACTAATATATTACACGGATTTTAGTCATATGTAACTGAATCAAATATCTCCAAGCACCAAAAATGACCATTTTTATAGATCTCGGATTAAACTTTCTCATTGTTGTTGATCATCGGTTCCTCTTTCTTACTACCACCATCTTTACTAACAATGATGCTAACCAATCTACCTGGTTCAGCTTCCTCCA…
PgRLK042-01	3380	GTTTTGTTATCGTGGGTATTGGTTTGAACAGTTTGAGAAATCTATTTTGACCTGTTATATTCATTCGTATAATATTTGGAACTGCTTTTAAATTTAGTTTTGATGTTTTAATTTGGTGTTGCTTGTGTCGGGTGGGGTTCTGGATATTTGAGAATTTTATAGTGTACGTGAGAAATGGTCGACAAGTTTGGTGAATTTGGCATCGGTGGGATGCCCACCCGATCAAGAATATCTATGTATGGTGCTCTTTCGTGCCTGTTTTTGTCTCTTTTGCTTATTGGAGCAAACACCCAAAACCAAAGCCAAAGCCAGACTACCCACCCTGACGAAGTTTTAGCATTGCGGGACATTAAGAGAAGTTTTGTTGATCCAAACCGGAATCTCAGTAACTGGAATCGT…
PgRLK042-02	3537	TTCAACTACAACTCCCACAAAGTCAATATCGCCAAGCCACTAAAGCCAACACCAATATATTCAATTTTTAAAGCAGAAACTGAAAAAGATAGCTGCCAATGCCATTCATCATCTTTTGATTCTAAATTTCATCTCCATCAGCAATGCCGACCCAGTCAATTCAATCCAATTATTTCTTTAACCACAAAACAACGCAGCTTATTAATTATACCAGAACCACCACTCTCCTCCTCCATCACCGGTTTTCTCACCCTAAGATTCTCGCCGCTTGCTTTTACTGCAACCCAGGTGGGGTTCTGGATATTTGAGAATTTTATAGTGTACGTGAGAAATGGTCGACAAGTTTGGTGAATTTGGCATCGGTGGGATGCCCACCCGATCAAGAATATCTATGTATGG…
PgRLK042-03	3275	AAGATTCTCGCCGCTTGCTTTTACTGCAACCCAGTGTACGTACGGTTATGAGAAATGGTCGACAAGTTTGGTGAATTTGGCATCGGTGGGATGCCCACCCGATCAAGAATATCTATGTATGGTGCTCTTTCGTGCCTGTGTTTGTCTCTGTTGCTTATTGGAGCAAACACCCAAAGCCAAAGCCAAAGCCAGACTACCCGCCCTGACGAAGTTTTAGCATTGCGGGACATTAAGAGAAGTTTTGTTGATCCAAACCGGAATCTCAGTAACTGGAATCGTGGAGATCCATGCACATCAAATTGGACTGGGGTTTTGTGCTTCAATACGACAATGGATGATGACTATCTGCACGTCAGAGAATTGCAACTACTAAATATGGATCTCTCAGGGATTTTGTCA…
PgRLK042-04	3552	TTCAACTACAACTCCCACAAAGTCAATATCGCCAAGCCACTAAAGCCAACACCAATATATTCAATTTTTAAAGCAGAAACTGAAAAAGATAGCTGCCAATGCCATTCATCATCTTTTGATTCTAAATTTCATCTCCATCAGCAATGCCGACCCAGTCAATTCAATCCAATTATTTCTTTAACCACAAAACAACGCAGCTTATTAATTATACCAGAACCACCACTCTCCTCCTCCATCACCGGTTTTCTCACCCTAAGATTCTCGCCGCTTGCTTTTACTGCAACCCAGGTGGGGTTCTGGATATTTGAGAATTTTATAGTGTACGTGAGAAATGGTCGACAAGTTTGGTGAATTTGGCATCGGTGGGATGCCCACCCGATCAAGAATATCTATGTATGG…
PgRLK042-05	3260	AAGATTCTCGCCGCTTGCTTTTACTGCAACCCAGTGTACGTACGGTTATGAGAAATGGTCGACAAGTTTGGTGAATTTGGCATCGGTGGGATGCCCACCCGATCAAGAATATCTATGTATGGTGCTCTTTCGTGCCTGTGTTTGTCTCTGTTGCTTATTGGAGCAAACACCCAAAGCCAAAGCCAAAGCCAGACTACCCGCCCTGACGAAGTTTTAGCATTGCGGGACATTAAGAGAAGTTTTGTTGATCCAAACCGGAATCTCAGTAACTGGAATCGTGGAGATCCATGCACATCAAATTGGACTGGGGTTTTGTGCTTCAATACGACAATGGATGATGACTATCTGCACGTCAGAGAATTGCAACTACTAAATATGGATCTCTCAGGGATTTTGTCA…
PgRLK042-06	3395	GTTTTGTTATCGTGGGTATTGGTTTGAACAGTTTGAGAAATCTATTTTGACCTGTTATATTCATTCGTATAATATTTGGAACTGCTTTTAAATTTAGTTTTGATGTTTTAATTTGGTGTTGCTTGTGTCGGGTGGGGTTCTGGATATTTGAGAATTTTATAGTGTACGTGAGAAATGGTCGACAAGTTTGGTGAATTTGGCATCGGTGGGATGCCCACCCGATCAAGAATATCTATGTATGGTGCTCTTTCGTGCCTGTTTTTGTCTCTTTTGCTTATTGGAGCAAACACCCAAAACCAAAGCCAAAGCCAGACTACCCACCCTGACGAAGTTTTAGCATTGCGGGACATTAAGAGAAGTTTTGTTGATCCAAACCGGAATCTCAGTAACTGGAATCGT…
PgRLK043	2805	GTCCAGTTTTCCGGTCCGGCAAGACTTATTGTTCGTCAATAAATCCATTTTCCCAATGTCTAGTACCCCGAACCGACTTTACTATTTCTTCAACTCTTTCGTCCTCTCCATTGTCCAAACTGTCAAAAGTTTCACACACTTTTCTCTCTCCCCCCCTCTCTCTCCAGAACTCCATTGTTTTACTAAGCTTTGCCTCTCTACATGACCTGATTTTTCTGGGAATCAGAGGTAAGGTTTATTGTACCACTGCCATAATTTCTATTTATATTTTCCAACGGTCATATTTTTTGTCTAGAGATGTTGGCTTTAGTTTTGTCCATTTTTGTTCTGCTCGACTCACATAACCTTGTGGGCTCTTTGAATGATGAAGGCTATGCACTTTTGTCATTCAAACAGTCC…
PgRLK044-01	3308	TTCAAATTAAAGGAAACTACACAGAAGAAACATCTAACAACTCCATTAACTCAACTACAAGATTGTGCCAGTCGGTGCTTAATGAATAATGGTCTTACCTAGCAGTTCCTATAACATTAATTCATTACTTGGTACGTGCCATGAATTCATGACTTTGTAAAGCACAAGGTAAAGGAGGAATCTTACAATATGTTAAGTCTTCCAGTTTTATAAACAAAAGCCATTAGGAGGAGCTAAGGTGCAATGGAGAGCAATTGATCAAATTTTTAAGAAGACGTTCAACACCCAAGGACAACATTACTTGTATGTGTTTGTGCTTTTCTCAGTCGCGTTCATGTCCAACAAGACCAGAGGCGCTGGGGAGGAGATAACATCCACGGGGGTTACTAAGTACATCCT…
PgRLK044-02	2046	CCCCTAAACATCAATTATCTGGCAAAATCAAACCTCACTTGCGAGAACACTTCAGTTACATTTACATAACTTGGATCAGAATCATTATCTAATCCAAGAGGCAATTCATCTTCCTCAATTGCCGTGCTAGTAGAAGGTAAGCAATGCCCATGACACATCTGTATAGCTATCCTCTTGTGGCTCTCTGACCACTCGAAGTTGTTGAAGCTGCAATGCATATTGCAAGTCCCACAACACATCAACCATGCTAGGCCTGTCAACGCCATATTCCCTTAGACACTTCTCCACTGTTTCCCCAAATTTCCTCAAAGAGTTGGGATTAATATTTCCCACAAGAAAAGGATCGGCAATCTTTTCAAGCTGCCCCTTCTTTTGCCAAGAGATTCCCCAGTCAGCCAA…
PgRLK045	3388	CGTGTATAAGCTTTTGCTCAATTTGATTATGACCAACGAGAATAGATAAGTTTGTCATTTTATTGATCTAGACTTCCCACTTTGACCGACTCACACTACAATCTTATTAGTAATGCCACAAGAATGAGGACACAGCATGTCCCACTTCACTAAATGAAGGACGGCTGACGAGCACTAATTCACATAACCAACACCCTTTAATTTATTCTACTCAAAGATGGATGGAACCAACGGCAATTGACTTGTGACAAGAGCTGCAGAATTTTCAAATAGTAGCAAACTGACATTATGATGATCTCGATCTACATTTCAAAATCAATTTCCCCAAATTTTACAAACTTCTTGTACTAGATGTATCGCCTGAGAAGAATCCAACAACTAGATATTTGTTCGGATACA…
PgRLK046-01	2421	TTTTTTTCAAAGAGAAGCTGGATGAAATATTAGCATAGAAACAAAGAAATGTGCACTATGTTCTTATACATGTGAGTTCCATTAGAGCCACATTTTCTCCTTTGCATTAATTTGTGCCTCCATAACCACCTTCATAATATAGAATAGAAGGCAACACTCTTTGCAGGAGAACAAAAAAGGGCTAATTGAAGAACTACTATAAACATGGAGATCGATAGAGATCAAGAGACTTCCTTTTTCCGGTGCTAATAGAGATCTCATCTTCCAATTTAAGCTTGGGATTTGTACTATTCTAAACTACAACACACGATCGCAGAACTATTGTAAGTCAAATCTCGAGTTCAAATCGAATCATAACGTATGCAATCCACTAAATCAAAAATACCTGCTTACGTTATA…
PgRLK046-02	2079	GATAGAGATCAAGAGACTTCCTTTTTCGGTGCCTTTATACAAACTCGGCAAATGCCGATTAAGCTTGGGATTTGTACTATTCTAAACTACAACACACGACCGTAACAACTCTGGTCAAATCTCGAGTTCAAACGTATGCAATCCACTAAATAAAAAATACCTGCTTACGTTTTGATTTGGATTTGACCCGAACCACCACCAACAAAAGAACTTGAAGGAAAACACGAGGAAATTATGTGTGTGGTTTTAATTAATTACTGCATAACAAGTTCTTTATGGCGATCGAGGTCCTTGAGATAAGTTGTACAAGTATAATCTTGTATGTCACAAGCATCTACAAGAATTGTTCTCCCTGATCCCATCGACTTTTGTTTGGTCTCTACTGCACCACTCTCACCT…
PgRLK046-03	1772	GATAGAGATCAAGAGACTTCCTTTTTCGGTGCCTTTATACAAACTCGGCAAATGCCGATTAAGCTTGGGATTTGTACTATTCTAAACTACAACACACGACCGTAACAACTCTGGTCAAATCTCGAGTTCAAACGTATGCAATCCACTAAATAAAAAATACCTGCTTACGTTTTGATTTGGATTTGACCCGAACCACCACCAACAAAAGAACTTGAAGGAAAACACGAGGAAATTATGTGTGTGGTTTTAATTAATTACTGCATAACAAGTTCTTTATGGCGATCGAGGTCCTTGAGATAAGTTGTACAAGTATAATCTTGTATGTCACAAGCATCTACAAGAATTGTTCTCCCTGATCCCATCGACTTTTGTTTGGTCTCTACTGCACCACTCTCACCT…
PgRLK047	4017	GTTAATGGTCACTCACTCACTCACTCATCTCTGCTTTTCAAAGAAATAAAAATAAAAATAGATCAAAATAAAAGGAAGAAGAGGAAACATCCAACAGCCTCTGATCCTCATCTTCATTAATATAAACAAATCCAAAAACACCCATCTAAAATTCCATTTCTCTGCACAAACATCATGGCCTAGCTGTTCTTGGATCCGGATATTCTGGGTCTTTCAACACCTATTATTAGTACTCCATTAGTGTTAGTATTATTATAAATAAACACATTTATTTATTTAAAAACCATTGATAGCCCACAAGACATGATTTGGTTTTTCTCTCATTGTCCCTCCTTCCTAGGCTCATACCCCCTTCTTTTCTCTGCGTAATTTTTCATTGGGGTTTGTAGCGGCAGCAGC…
PgRLK048-01	1777	GAGAGAGAGAGAGAGAGAGAGACACTAGACTGAAAAATATTTTATATATCCAAGTTATCAAAAAAGAAAGTACACCAGTCAACCTTGCAAGTAACCAGTCAACTTTAATCTAACCAAATACAAGAAACAGCTACTGGTTCAGGTTGTCACGGTGAGGGATTATGAGAATTGCATACTAAAAAGATCCATGTGTAAAGGAATAAATAAATAAATTTAATGTCAAACCATAATGATTCTGGAAAGTGAGGAACCTGCCTTTTCTGCATCTTTATCCCTCCCGGAATCACACTTTTCAAAGTAAATAATTTTTCGTTCCTTTTCTGCTATCGGCAATCCATTGAATCAAACGTGTCTGCAAATCCTGAAGGTTTCGATGGAATGCTCGAGTGACTTTGGCCA…
PgRLK048-02	1912	GAGAGAGAGAGAGAGAGAGAGACACTAGACTGAAAAATATTTTATATATCCAAGTTATCAAAAAAGAAAGTACACCACCCTTAAGAAAAGTAATAAATGTGCCTTTAATGACAGAGTAAAAGAATTTGATACAAATTTCTGTTTATCCTTTTCTCTTTCTCCTCTACATGATGTGAACCCTCCACCATATAAAGAACCCTATGTTATCCCACCTCAACCTTGCAAGTAACCAGTCAACTTTAATCTAACCAAATACAAGAAAAAGCTACTGGTTCAGGCTGTCACGGTGAGGGATTATGAGAATTGCATACTAAAAAGATCCATGTGTAAAGGAATAAATAAATAAATTTAATGTCAAACCATAATGATTCTGGAAAGTGAGGAACCTGCCTTTTCTGC…
PgRLK049-01	3960	ATACACTATTTTTATTTCATTCATTCCTCTATTCCATTCCTAGATCCAATCGTACCATAATATCCTGAGCTAAACCAGAAAGGATGATCAAAACACATCTGTTCCCATAAGAAAAAGATAGTCTATTTACAAAAGTAATTTCAAATTAGTAACTTAAGATACCATCTACAAAAGTAACAAGAATCCACTTTTGGTTCTTCCCTTGCTTTACATATGCTAGACACTAAACAGGCCCAAAGAGGGCTATGAATTCTGCTAATGGAAGTTCTTGTTCTTCACTATGAGCAGATTTCACAAAGCCAAGCAACAATATCTCATACTCAATTACATTCACCATAATACCGGCACACTTTTACAAATCCTAATTCTAAATGCTTTTTGATTATCTTACTCGGACTC…
PgRLK049-02	4062	ATACACTATTTTTATTTCATTCATTCCTCTATTCCATTCCTAGATCCAATCGTACCATAATATCCTGAGCTAAACCAGAAAGGATGATCAAAACACATCTGTTCCCATAAGAAAAAGATAGTCTATTTACAAAAGTAATTTCAAATTAGTAACTTAAGATACCATCTACAAAAGTAACAAGAATCCACTTTTGGTTCTTCCCTTGCTTTACATATGCTAGACACTAAACAGGCCCAAAGAGGGCTATGAATTCTGCTAATGGAAGTTCTTGTTCTTCACTATGAGCAGATTTCACAAAGCCAAGCAACAATATCTCATACTCAATTACATTCACCATAATACCGGCACACTTTTACAAATCCTAATTCTAAATGCTTTTTGATTATCTTACTCGGACTC…
PgRLK049-03	2927	ATACACTATTTTTATTTCATTCATTCCTCTATTCCATTCCTAGATCCAATCGTACCATAATATCCTGAGCTAAACCAGAAAGGATGATCAAAACACATCTGTTCCCATAAGAAAAAGATAGTCTATTTACAAAAGTAATTTCAAATTAGTAACTTAAGATACCATCTACAAAAGTAACAAGAATCCACTTTTGGTTCTTCCCTTGCTTTACATATGCTAGACACTAAACAGGCCCAAAGAGGGCTATGAATTCTGCTAATGGAAGTTCTTGTTCTTCACTATGAGCAGATTTCACAAAGCCAAGCAACAATATCTCATACTCAATTACATTCACCATAATACCGGCACACTTTTACAAATCCTAATTCTAAATGCTTTTTGATTATCTTACTCGGACTC…
PgRLK050	2762	GGAGGTCGCTCGGTCGCTCGGTCGCTCGCTCTCTCTAATTAAGGCAGGCTTTCTGATTTCTGGAGGGATGGAGTTGGAAAGAAGGAGGATTGGGGATATATGGGGCATCGAGATCTGTGACTGACTGACTGACTGACTCAGGATATATCATATACATACATTCATACACGGAAGACTTGTATGATATGAGAGAGAGAGAGGGAGGGGGAGAGAGTGCAAAATTTATGCTGTTGTTTGAAGACACTATATATAATAAGTAAGCAGCAGCAGCAGATCTCTGTTTCACATTGCTAGCAGCTTCATTCAGATGAGGTTAATTGCATGGATTTCAGATCGCCACCTCAATCAAGTTTCATGGCCTCTCTGTTTTTTACTTTAGCTGCAAACATCAGGAAAACT…
PgRLK051	2910	TGCCCAAGTTTTTCTTTGACCCCAGCAAATTAGTCGTCGCGCTCTTTCGCAGTCCAGTCGTCGCCGAGGCTGATAGATAGAGCTTCTACCAAGCAGCTGCCCAAGTTTTTCTTTGACCCCTACTCCACTTTCTCCTCCTTCCATTCCACTATTATACTCCTCGCTTTTCCATTGAGCTCGAAAGATCCGATTTTTGCACAGTATCGGCCTTCTTTATTCTATTTATCTTGTTTAATGGATCATACTAGTGTCGTTAGTTGAAGTCTGCTGCTGCCCTTGAATTTTCCATACCAAAACTTTTACCTTTTTTTCTATTTTGAGCTCTTGGGTTACAATTTCTCTGAATTACGGTCACCAAGTTCTTCTTTTTCTTTGTGGAAAAGACGATGTCTTGTTATT…
PgRLK052-01	2239	AAGAGAGTTGATTGGTTGGTTGGTTTGAGTTTGACTACCGCTTCTGTGGGAGCTGTCTTTCTCTTTCAATTCTTTTTTGGTACTACTTTCTCTCTTATCTTCTTTTTGGGAAATCTCTACTTGCCTTTCCTCGTTTCTATTCTTTTGACTTGTTTCTAGGGTTTGTTTTCTTCATTCACAAATTATGTACTGATTTTGATTTCCCAAACATTGGTGGCTTCCATCGTTTCTATTCTTCAGAAGATCCACCAGTGATCGAGTGAGGTTCAGAAACTCTTCCTCGCAGGAAAATTGGAGTGTGTTTATGGCTTAAGTTTTTGGCTAAATGGGATGTTTCACAGTTTTAAAGAGTAAGAAGAAAAAATCAGAGCAAAATATCTATGTCAAACATGTCAACCC…
PgRLK052-02	2262	TCTCTCTCTCTCTTTCAGTTCTAGCAAGGACTGCAATATTCTCCCCCTTCCTTCTCTCTCTCATCTTTGGTACCTTTTCTCCCTCAGAAATCACTCCCCGTCTTTCCTCATTCATATTCTTTTGACTTGTTTAGGGTTTCTGTTGTTCATACGCTAATTATCTACTGATTTTTTATTTCCCAAACGCGGTGGCTTCCAATCGGTTCTACTCTTCAGAAGATCGAGTCTTTACAGGAAGCAGCTCAAGATCAGTGAGGTTTCAGAAACTTTTACTCTTAGGAATATTGGAACCTGGTTATTGCTTAAAGGTTTGAACTTAAGATGGGATGTTTCACAGTTTTAAAGGGTAAGAAGAAAAAATCAGAGCAGACCATCTATGTAAAACGTGTCAACCCTCAG…
PgRLK052-03	2251	AAGAGAGTTGATTGGTTGGTTGGTTTGAGTTTGACTACCGCTTCTGTGGGAGCTGTCTTTCTCTTTCAATTCTTTTTTGGTACTACTTTCTCTCTTATCTTCTTTTTGGGAAATCTCTACTTGCCTTTCCTCGTTTCTATTCTTTTGACTTGTTTCTAGGGTTTGTTTTCTTCATTCACAAATTATGTACTGATTTTGATTTCCCAAACATTGGTGGCTTCCATCGTTTCTATTCTTCAGAAGATCCACCAGTGATCGAGTGAGGTTCAGAAACTCTTCCTCGCAGGAAAATTGGAGTGTGTTTATGGCTTAAGTTTTTGGCTAAATGGGATGTTTCACAGTTTTAAAGAGTAAGAAGAAAAAATCAGAGCAAAATATCTATGTCAAACATGTCAACCC…
PgRLK053	1908	GTTTTTCTCTCTCCTCTTAATTTTCTCTGTCCTCATTTTTACATTTGTATGTATCCGTTGAATGCTCACACCACTCTTTTCATAAACCCCAAAGGCTCCCATTTCCAAATTGTTCAAATTTTAGGATTTTGGGGATTTCTCTATACAAATGCCATTTCCATAGAGCTCACACATATTCCATTACAATGGCGGTTTCTGAAAAATCCTCCGGCTCCGGTTCCGGTTCCAACGAAGGCTCATCGGCTTTCTCTATCTCCTCCAAAACTCCAATTTTCGGTCTCAAACTGTACTCCGTAATTTTAGTTACAATTGCGGTGTTGATCGCCGTGTTTGTCATGATCTTCCTCTGTATCCGTTCGAATCGGAGCTCAAAACGTCGTCGAATCCGCGTGAAGCATA…
PgRLK054	3689	GTGGCCATCTATAAATTACTCGTAATTAATTAGCAAAACAAACAAACCAAAAAAAATGACACCGGTGAAACGGTTGCACTGCTCATCAGTTAGCCAAGCCAACAAAATGTACACGGAAACTAACGCACTGAACAAACAAGCAGTGAAACTACTTGTGCCTCCTCTATAATTAATTGAAAGCCAAATTCACATCTTCTAATCGCTTCACTACTTCTCTCATTGAGGGCCTTCTGCTTGCCTCCTTTTCTGTACATCTCAAAGCAACCAAAAGCACCTCACTCACTTGTTCCCTGACACTCGTTGAATCACTAAATTCATCCAAAAGGCTCGGCTCTACAATCCTCTCAATTTCTTCCACATTTGATGTAACCCACCCCACAATGTCCTCTTCCTCCATGA…
PgRLK055	3744	TTTTTTTTTTCACAGCCACTAAAAGAGTTCCCATTTCACAAGTTTTTCTTCTGTGCAACTAAAAGAGATTAAGTTTAAACGTTCAACAAAACACCAAACAAAAGGCAAATAAGTCCGCGAAAGAGGTGACAGAATATTGTAATTTTCTATTCCATTTTCAGAATTACATTCAGATCCAACACTCAAATGTGTAAGAGATAGCAAGGTAGCTGAAACTCATTGGTTAAATAAAGAATAATGATAGAATCCTTGCATTCATTTGCTTGCAACTTTTGCTGGATTCATAAGCAGCACCGACCACACTATTATACATCATCACATTATTAGGGGAAAATTGAGGGGTGAGAAAAAAGGAGGTGGACCTTCACCTTGGACATCCAATTACTACCAAGGTCAGGA…
PgRLK056	3551	AATAGATTAAGGCATCATTGCATCATGCGGTCATGATAGATGAGAACACGAGGTGATAAGGATATTAGACAGTTTATTTAAACATCACATCAGTATAAAGGGTATGTAGCATTGATGTTATTCTGTACAAGTGTAAGTGGGGTATAAACACAAAGCTTCTTTATGGAAAGATATGCACATCTCCAACTCTATCTCAGTACACTATTGCACGAACCTCCTTTTTCATTATTCACAGTTTTGTTACTACTGCACCCAATGATCCCATCAATCATATTGCCATTTATATATCTCTTCTCTTCTTCAATTCCTCTGCAACAACCAACATAACTACCTTATAGTTTTCTCTTCTTTCAAATGGCTCAATATATTTTCTACCTTATTGAAATACTAGTTTTTCTA…
PgRLK057	4119	CCAAGTCCATGGCCTGATCCGGCGCTCCTCAAACTTCAACACCCAGCTCTGCTAAATCGGACGAGAATCAAACGGGAATCAGATCCGGCGTCAGATCTGTGTCAAGATCTGACAGGGTTACCAAGACGCACCAGGTGTCTCAAAAAGATAAAGCTTCAAGTACACGTGTCAACATTTTCACATGCCACCATAAATACCTTCCTCAGTTCTTCCCCTCCTCCAAGCTCCAGCTCTCAGTTCCTTTCAATCGGGAAAATCAATGATTCAATTCCAGCGATCCATCCAATTTTCCAAACCCATTAGCCACAATTTCCTCAAATCCATCAAACACTTCTCTTCTCAGAAACCCCACCTCTATGACGTGGGTCCCGTTGCCTCTCACCTGAAGACTCGAGCTGT…
PgRLK058	3360	GGAACCTTCTTCTCTCTAATGCTTAGTTACATAAAATAAAATACAAATGTGTGCCTACTCTTTTTTCCTCTGTTTTCAATCATTATACACCATGAAGATGTTTGTTGTTATAGAAAAGGTGAGCCCCCAATATTAGCTGTCTTCCTCAATCTCATCAATTTCCATAGTTTTGATGCGTACACACGTATGTTTGTATATGAGTCCATTGACTGTACTTTTATTAGTATTACGTATTTTTTGGGTCCGTTTTGATTGCATGAATTTGTCAAATAAAAACATTAAACATAGTTGCCAGTCTTAATAAAATGTAAGAACTATAGAACAAGATAAAATCTTGGTCTGTCCACATTATTGTCAATACCAAACACGATAATAGAAGCTGTGGGTTGTGTTTTTCTT…
PgRLK059-01	1894	AGCTCTTCTTCAGAGAACAACTTATGGGTGTTCTTTACACGTTAATAGCGGGGGAGACGATTTAAAGACGAAAGAAATTAGTAATGGAAATGTTGTAGTGTATGAAGGAGATGGAAAAATTGAAGGTGGTGCAGCAACATATTACAGAAGTAAGAATTACTGGGGATTTAGTAGCACTGGAGACTTCATGGACGATAGAAATCATGAAAACAAATATTTTACAGAAACTTTATCTAATTCATCATCAAACATCCCTCAAATGTATACAACAGCACGCCTCTCTCCACTCTCTCTTACTTATTTCTGTTATTGCTTGGAAAACGGGAGTTATGCTGTAAATCTGCATTTCGCCGAAATACAATATACAAATGGCAATACATTTAGCAGTCTTGGGAGGCG…
PgRLK059-02	3307	ATTAGCTCAAGGAATTAAGCAAGAGGAGATGGAAACAGCTTTTGATACTTCTAGTTCTCTATTAATTTTCATGCTCGCCTTTACCATACTAGCCTGCTTTAAAACAAGTTTCGTTGAAGCACAGGCTGGGCAGCTTCAGCAGGAGGAATTGGAAGCACTTAAAGAAATAGGTAATCAATTGGGCAAAAAAGACTGGAATTTCAGTTTGAATCCTTGTGATGGGAACTCAAACAGGAACACACCAAAAAATAGCGAATATTATAATAATTCTGTCATTTGCAAGCTCTACCCTGGTGGAGTATGGCATGTTGAAGAAATAGTTCTTAAAGGGCAGGATCTTGATGGTATACTTCCACCATCCTTGGCAAAGTTACCCTACATCAAGAACATTGATCTTGC…
PgRLK060-01	3941	AGATTTCAGGGGTACCCTCAATTCAGGCCATCAACACAACTAAACTACCGAGGCCTTAAAAGATTCTACTTTATCCCCTTCGAATAACATTTTCTTCCTCTCAGTCTCCCCAAGGGATCTAGTAAAGCCATAATTTAATTATGACATCCATTCCAATCGAATCATGCTTGCATCAGATGATCATTCTTGACAAAAAGAAAAAAAAAGACACAAAAGTTGAAAAAGAGCATAAACCAAGTAATTGTTAACAGCAGAGGGATCTGCACCTGAAACTTTTTATCTTGATATTCATTCCATGCTTCCATCCTGCTCCCAACTGATAGTTTTTCTTTCAGACAAGCTTCCACACACACAAGCTCACAATTTTGATTCAATCGACTGATGTTTTAACTGTTCAAC…
PgRLK060-02	3925	TTTTAACTGTTCAACCTCGATAAAAGACAACTTAGAAGTATATATAATAGAACCATCCACTTTTATAGCTAACCATATAGAACTTTTCCAGCACCAATAAGTCTAAGATCACGTATTCTTCTTCCCCAATAGTCTCCAGAACCAATCTAAATCTAATCCAGACATGAACATTCACCACATAAGTTAGAGGTACTGGACAGAGAATGCAAAACTTACTCCAGTGAGGAGCGAAAGAATGCATTTATTCAAGCTGAAGCAAAATTATAGAAAAGGTGACAACTAGACATTGCTGTGATCTTCATAGAGATACAACTTCAAGGAGGAAAATAATTGACATTGAAGTGCATTTTCTCTACATAAATATAATGAACCAAAGACCTCAATCATATAATTGAACTC…
PgRLK060-03	3911	TTTTAACTGTTCAACCTCGATAAAAGACAACTTAGAAGTATATATAATAGAACCATCCACTTTTATAGCTAACCATATAGAACTTTTCCAGCACCAATAAGTCTAAGATCACGTATTCTTCTTCCCCAATAGTCTCCAGAACCAATCTAAATCTAATCCAGACATGAACATTCACCACATAAGTTAGAGGTACTGGACAGAGAATGCAAAACTTACTCCAGTGAGGAGCGAAAGAATGCATTTATTCAAGCTGAAGCAAAATTATAGAAAAGGTGACAACTAGACATTGCTGTGATCTTCATAGAGATACAACTTCAAGGAGGAAAATAATTGACATTGAAGTGCATTTTCTCTACATAAATATAATGAACCAAAGACCTCAATCATATAATTGAACTC…
PgRLK061	3882	GAGGAGGAAGAACAACTACATTTTGTTACACTGATCATGTCAGAAGACAGAAGAATTATTCAACTACATATCCCTCTTTTACTTCTTTTCTTCATCTTACTTGCAGGTAAATATGTTGTCGGAGATTCTCTAGACACTGATAAACAAGTTCTGCTCAATCTGAAATCATTCCTTGAAGAACAAAATCAAGTAAATCGAGGAAAATACACCCAATGGAATACACTGGATTTGTCACCCTGCACCTGGCACGGAATCTCCTGCAACGCCAGTCGAGTCACCGGAATCAACCTATCCGCCAACTACATAGCCGGAGACGTATTCGGAAACTTCTCCGCCTTGACGGAGCTCGCTTCCCTTGACCTGTCGGGAAATTCGATTGCGGGCCCGGTTCCGGCCGAC…
PgRLK062-01	4198	AAATAGTCTGAAGTAATATTAAATTAAAATAAATAGTCCAATCACAAATATACTTTTTACCAACAAACAGTCATAATATAATTTGGGTGTCGGGAATGGCTACCGCAGGAGATTGTTGAAGTGGTGTCTGAATGGTGAAGCATTGAGGGTTTAGGTTGAACTGATGTAAAATGAATAACTATTGGCAAAAAACCTCTCACAACTTACCACCAACCAAAAAGTATAAAGATATTCTAACATGTACACATTTTATGGCCTTCCTCATTCAAGGAAAATGAATAATATTTGGCTTTATTCCAGATCAGATACTGATAGAATTTTAGCTAAAACCAATAGAAAGGTTGATAAATGATCAAATGGGAAAGGTATAGAAGGAAAGAATGTTGGCGAGCAAAGAAC…
PgRLK062-02	4196	TTTTTTTTGCTCAAAAGTAAATTACCAAAAGGCAACACAGTTGTCATAAAAGCAGAGAGCTAGTTTTGCCTATGAATTGAACTTTACAGTTTTACAGCTATCACATTGCAAACCTTTACAAATGAATTACAAGTAAATCACAATAGAACAGTTTACTGAGTGAAATTACCCACAGATGTGGATAATTAACAAATAACACTGACCACCAACCAAAAAGTATAAAGATATTCTAACATGTACACATTTTATGGCCTTCCTCATTTAAGGAAAATTAATAATATTTGGCTTTATTCTACAGATCAGATACTGATAGAATTTTAGCTAAAACCAATAGAAAGGTTGATAAATGATCAAATGGGAAAGGTATAGAAGGAAAGAGTGTTGGTGAGCAAAGAACTA…
PgRLK063-01	3025	CTGTGATATTTATATTTGGATGAAAGAAAGTCAGGAATGTGATTCAAGATTAGGGTTTTAAGCTTTGATACTGTGCTTTACAATAGTAGTTTGTTGTTTCATTTTAAGCTGAACTAGTCTTACAAGTATAAGAGGTGAGAGAAAACTGAAAGCCAAAAGTGGTGAATGATGAAGATTAATGGCACAGGAGTATTGGGCATTTATCTTTTGGTGATAGTTTCTTTGTATGTAAGAACTGGAGAAGCTCAAACAAATTATTTTATGTTAAATTGTGGTACAAATACTATTGTTAATGTGGATGGTAGGAAATGGGTTGGTGACTCGACGCCAATGTCACCCTTAGTTCTTCCGGCACTGAGGCCTCCACTGTCACATTTAATGGAGATCCGGTCTATGCAC…
PgRLK063-02	2956	TTTACAATAGTAGTTTGTTGTTTCATTTTAAGCTGAACTAGTCATACAAGTATAGGAGGTGAGAGAAAACTGAAAGCCAAAAGTGGTGAATGATGAAGATTAATGGCATAGGAGTATTGGGCATTAATCTTTTGGTGATAGTTTCTTTGTATGTAAGAACTGGAGAAGCTCAAACAAATTCTTTTCTGTTAAATTGTGGTACAAATACTACTGTTAATGTGGATGGTAGGAGATGGGTTGGTGACTCGACCACTGGGGCCAATGTCACCCTTAGTTCTTCCGGCACTGAGGCCTCCACTGTCACATTTAATGGAGATCCGGTCTATGCACCGCTTTATAAGACTGCAAGATTGTTTACGGAGAGCTTGAATTACACATTTCAAAGGGCACAAGGGAGTT…
PgRLK063-03	2680	GGAACCACAATGTCAATGAATCTTCTTTTGATGTTGAGGCAAATGGGGTAAAATTGGTGACAGGATTTAATGTCCCTGATGAGATTTCCCACAAGAATTTAAACTTAAAGAATTCAGGAGGGAATTCGAGCTTGTCATCTTTGGTGAAGGAATTTTTCATGACTTTGGATGGTGATGTTCTTATGGTTGAGTTTATTCCAACCAAAGGGTCTTTTGGGTTTGTCAATGCCATAGAAATAGTGCAGGTTGTAGATAAGCTATTCGTTGATTCAGTTAGCAAAGTGGGTGGAAATGGGGCAACTAGTTCACTGAGTTTGAGCAAACGGGGGATTGAGACTATGTATCGACTCAATGTTGGAGGTTCAACAATTAAAGCTGATGAGGATTTAGCTCTAAAGA…
PgRLK064-01	2265	AGAGAGAGAAAGTAGAGATTTTTTGTAATAATTGCAAGAGCTTCTTTTATTTCGCATGTCCTCCTATTTACAGACCATAAATATACAGAAGCTTCTTTCCAAATTCACTGATGCGGCTACTCTTTTCAATGCCCTAAATTTAATGTACCCACTCTAAGAGATGATCACTAGCTTTTAAAGGGGATGACACATGATGTTGCAACCTGAATCAGATCATTAGGAATGACATCATTGAAGATGGAGCTTCTTCTTGTACTTCTAGTATTAATGTGCTTGCATTCTTTTGTAATGCCAGATGCCCAAGGAGACGCACTCTATGCATTAAGGGCTTCACTGAATGCTTCTTCTCAGCTAGGAGATTGGAATCAGAATCTAGTGAACCCTTGCACTTGGTCAAAA…
PgRLK064-02	2268	GTGTAATAAGTGGTAGAGCTTCTTTTTATTAATCATGTCAAATATTTAATAGTAGAGCTAAAATACAGAAGCTTCTTTCCCAGATTCACTGCGGATACACTTCTCTGCTCGTAAAAAACTCTTTTCAATGCCCTAAAATTTGATGTTTTCATACTCAAAGAGACAATGCTCACTTGCATTTAAAGGCGGATTTCACATGATGTTGCATCTTGAATAAGATCAATAAGAATGGCATCATTGAAGATGGAACTTCTTGTAGTTCTAGTATTGTCGTGTTTGCATTCTTTTGTGATGCCAGATGCCCAAGGGGATGCCCTCTTTGCGTTGAGGAGTTCGCTTAACGCTTCAGCTACTCAGCTAGCGGATTGGAATCAGAATCAAGTGAATCCATGCACTTGG…
PgRLK065	3975	AGAAGAAGAAGAAGAAAAAGAAGAATCAAAGAAAGCCAAAATATAATTTTTCAGAAAAAACCCAAGCACCATTTTCTGACTACTTTACAACTGTTTTGAGTTCTGGGGTTTTCTTCTGAAAACAAGAAAAATGCAGTATTTGGCTGCTATGGGGTTTTATGTGAGTCTCCTCTTCTGTTTTCTCTTTCTGGTTTCAGGGGAAGATTTTTCAGAGAAAATGATTCTCTTGGAATTCAAGAGCTCCATTTCTGACCCTTCTGGAATTCTGTCCAGCTGGAAAACTGAAGATTCCAGTTACTGTTCCTGGTTTGGAATCACATGCAATTCAGATTCTAGGGTTTTGGAGCTGAAGGTTCCTGGTGGTAATGGAGGTAATACTTATCCTGCTTCTTGTTCAAA…
PgRLK066-01	2173	CTCCAAAGCTGTAAACATCACTCTGACAAGTATAATTGCCCATCTCAAGTTCTGGGGCACTATAACCAGAACCTTGGAACTGACTTATGTAATTAGATGATATCAATGGAGCCAAACCACAATCTGAGGCACGTACAGCAAACCCATCATCAAGAAGCAAATTCGCAGACTTGATGTTCTGGTGCACAATGGGTGGTTGACAAATCTCATGCAGATATTCTAGGGCTCTTGCTGCTTGAAGCGCCAAACGTATCCTAGCATTCCATGATAGATGCTTGTGAATTTCATCATCTATGTGCAGTGCTTCATAAACCGTTCCATTACCACAATACTCATATACAAGTAACCGGTGTCCATGCTCAGCACAGAAGCCCACAAGTTGAACTATGTTAACATGCT…
PgRLK066-02	2114	TTGATGTTCTGGTGCACAATGGGAGGTTGACAAATCTCATACAGATATCTTTGCCGTAAAACAAGAAGAAAACAATCAGTCTCCAATTCATTGTGGATGTCAGATGTAAGATTCTAGGGCTCTTGCTGCTTGAAGCGCCAAACGTATCCTAGCATTCCATGATAGATGCTTGTGAATTTCATCATCTATGTGCAGTGCTTCATAAACCGTTCCATTACCACAATACTCATATACAAGTAACCGGTGTCCATGCTCAGCACAGAAGCCCACAAGTTGAACTATGTTAACATGCTGTAGTTTGGAAAGACTAGAGACAAGATCGAGAAAATCTTCATCACTCTGTTGCCTGGAAGCTGCAATGTCCAGTTTCTTAACAGCCAGTAGCTTTCCATCAGGAAG…
PgRLK066-03	2098	ATTATATGACAACACCTGCCACCACCAACAACAATCAAACACACTTAAAATACCTTAAAATTATTTCATTCCGTCCTCCCATTCCATTTCTTCAATCCAAACGCAGCAAAGGAATGAAACTGAGCGGCTATTGTTTGCAAGTAGTTCTGCCAAAAAAATGCGTTGAGGCCAAATTTTAAGTTGCGCCATGCTTCCCACAAATGAACTATGATCTACTCTGTTTATTTCCTAATTTGGCTGATCTCTTGTTCAAGAAGCTTTTTCAACCATGTGTAGAAGGTCCTCAACAATTTCAGACATTGGCGGCCTGAATTCCGGCTCCGTCTGTACACACAAGGAAATTATATCAGCTAAACGAGATAAAGACTTTGACGGATATGATCCCTTTAGGGAAGGATC…
PgRLK066-04	2082	GAAGAATTGTAAACAATTAATCAGAAATATATACATACCACCACATCAACCAACAAAAAAAAAACTTAATTTGATGTGTAACAGAACAGTGACATGTCATACTCCAATAACAAACATTACATTACAGTACCAAAAAATAATCAAAGAATTGAACATATACCATGAAACCTTCCTTCCTTCCTAAAATCATGCGTCTGCTTCCTAATTTAATTCATTCCCAAATCTCAAGTCTTGTTTATGCTCCTTCCAACCATATGTAGAAGGCCCTCAACAATTTCAGACATTGGCGGCCTGAATTCCGGCTCAGTCTGGACACACAGGGAAATTATATCAGCTAAACGAGATAAAGACTTTGACGGATATGCTCCCTTCAGAGAAGGATCAACCATTCTTGATAAT…
PgRLK066-05	1468	TTGATGTTCTGGTGCACAATGGGAGGTTGACAAATCTCATACAGATATCTTTGCCGTAAAACAAGAAGAAAACAATCAGTCTCCAATTCATTGTGGATGTCAGATGTAAGATTCTAGGGCTCTTGCTGCTTGAAGCGCCAAACGTATCCTAGCATTCCATGATAGATGCTTGTGAATTTCATCATCTATGTGCAGTGCTTCATAAACCGTTCCATTACCACAATACTCATATACAAGTAACCGGTGTCCATGCTCAGCACAGAAGCCCACAAGTTGAACTATGTTAACATGCTGTAGTTTGGAAAGACTAGAGACAAGATCGAGAAAATCTTCATCACTCTGTTGCCTGGAAGCTGCAATGTCCAGTTTCTTAACAGCCAGTAGCTTTCCATCAGGAAG…
PgRLK066-06	1546	TTGATGTTCTGGTGCACAATGGGAGGTTGACAAATCTCATACAGATATCTTTGCCGTAAAACAAGAAGAAAACAATCAGTCTCCAATTCATTGTGGATGTCAGATGTAAGATTCTAGGGCTCTTGCTGCTTGAAGCGCCAAACGTATCCTAGCATTCCATGATAGATGCTTGTGAATTTCATCATCTATGTGCAGTGCTTCATAAACCGTTCCATTACCACAATACTCATATACAAGTAACCGGTGTCCATGCTCAGCACAGAAGCCCACAAGTTGAACTATGTTAACATGCTGTAGTTTGGAAAGACTAGAGACAAGATCGAGAAAATCTTCATCACTCTGTTGCCTGGAAGCTGCAATGTCCAGTTTCTTAACAGCCAGTAGCTTTCCATCAGGAAG…
PgRLK066-07	2220	CTCCAAAGCTGTAAACATCACTCTGACAAGTATAATTGCCCATCTCAAGTTCTGGGGCACTATAACCAGAACCTTGGAACTGACTTATGTAATTAGATGATATCAATGGAGCCAAACCACAATCTGAGGCACGTACAGCAAACCCATCATCAAGAAGCAAATTCGCAGACTTGATGTTCTGGTGCACAATGGGTGGTTGACAAATCTCATGCAGATATTCTAGGGCTCTTGCTGCTTGAAGCGCCAAACGTATCCTAGCATTCCATGATAGATGCTTGTGAATTTCATCATCTATGTGCAGTGCTTCATAAACCGTTCCATTACCACAATACTCATATACAAGTAACCGGTGTCCATGCTCAGCACAGAAGCCCACAAGTTGAACTATGTTAACATGCT…
PgRLK066-08	1652	CTCCAAAGCTGTAAACATCACTCTGACAAGTATAATTGCCCATCTCAAGTTCTGGGGCACTATAACCAGAACCTTGGAACTGACTTATGTAATTAGATGATATCAATGGAGCCAAACCACAATCTGAGGCACGTACAGCAAACCCATCATCAAGAAGCAAATTCGCAGACTTGATGTTCTGGTGCACAATGGGTGGTTGACAAATCTCATGCAGATATTCTAGGGCTCTTGCTGCTTGAAGCGCCAAACGTATCCTAGCATTCCATGATAGATGCTTGTGAATTTCATCATCTATGTGCAGTGCTTCATAAACCGTTCCATTACCACAATACTCATATACAAGTAACCGGTGTCCATGCTCAGCACAGAAGCCCACAAGTTGAACTATGTTAACATGCT…
PgRLK066-09	1574	CTCCAAAGCTGTAAACATCACTCTGACAAGTATAATTGCCCATCTCAAGTTCTGGGGCACTATAACCAGAACCTTGGAACTGACTTATGTAATTAGATGATATCAATGGAGCCAAACCACAATCTGAGGCACGTACAGCAAACCCATCATCAAGAAGCAAATTCGCAGACTTGATGTTCTGGTGCACAATGGGTGGTTGACAAATCTCATGCAGATATTCTAGGGCTCTTGCTGCTTGAAGCGCCAAACGTATCCTAGCATTCCATGATAGATGCTTGTGAATTTCATCATCTATGTGCAGTGCTTCATAAACCGTTCCATTACCACAATACTCATATACAAGTAACCGGTGTCCATGCTCAGCACAGAAGCCCACAAGTTGAACTATGTTAACATGCT…
PgRLK067-01	3117	GCCATGTTCCCTTCACTAGCTAAGCTGTACCATTTCATCACAAGTCAAAAACACTGTTATTTTTAGCAGCATTCTTATTCCTTTCTTCAACAAAAAACACTTCATGTTCACAATATCAATTCATATCTCAAAACCCACAAATTTCCTTGTAAATCTTTCCAACTTTTATATCAATCTGCTTCACTTCTCTATATACTGTCCCTTTTCAATAATTGAAGAATCTCCATCACAAGATGCTTGCTTGCTTTCTAGTATAGCTTTATTTTCCATCCAATTCTCATTTTCACAGCCCTTCAAAAACAAAGCCTAGCAATGCCCACTAGAGTCCTTCAATTTCTCTTTCTAATTTTCTCTTTCTTCTATATCTCAGCAGCTTTTACACCACCAGACAACTATCTT…
PgRLK067-02	3177	GCCATGTTCCCTTCACTAGCTAAGCTGTACCATTTCATCACAAGTCAAAAACACTGTTATTTTTAGCAGCATTCTTATTCCTTTCTTCAACAAAAAACACTTCATGTTCACAATATCAATTCATATCTCAAAACCCACAAATTTCCTTGTAAATCTTTCCAACTTTTATATCAATCTGCTTCACTTCTCTATATACTGTCCCTTTTCAATAATTGAAGAATCTCCATCACAAGATGCTTGCTTGCTTTCTAGTATAGCTTTATTTTCCATCCAATTCTCATTTTCACAGCCCTTCAAAAACAAAGCCTAGCAATGCCCACTAGAGTCCTTCAATTTCTCTTTCTAATTTTCTCTTTCTTCTATATCTCAGCAGCTTTTACACCACCAGACAACTATCTT…
PgRLK068	3778	CTTCTTCTCCTTCTTCTTCTTCTAATCTTAAGTTCAAAGACCATGTAGCATTAAGTATTATAATCTGGCCGTAGAATATTTCTCAGAGATCCGGCGTTTATGGTCATTTATATTATTATAATATTATATACTAATATATATCTTGATCCACAAGCTTAACTACAAGTTTCTTTTTTTTTTCCTCTGTAAATTTTGTACTGCCGTTTTTTCTCTCTCCAATCATCACTCTCTCTCTCTGTGTGTGCTGGGTTGGTGTCGAGAAACCCATGTTCTTTCTCACTCTATCTTCCAAGATTTCAAATGGGTGTTTCAAGAAAAAGCCATTAAACTTCACATTGAGCTCCTCCGCTAAAATTTGGGTCTCTAAATCTCCATGCTCTTGGTGTGTTAATTGTTATG…
PgRLK069-01	3544	GATTAGATCCAATCATGGCAAAGTAGAGTAATAGCTGTCAACATCCCCGAACGTGTAGATTCAGTCCTCTCCGGTTACCTACCGGGTTCAATTGGAAACCTGACGGAGCTCCGAACTCTATCTCTTCCTCACAATGGGTTCTCCGGCGAGATTCCGGCAGAAGTCGGAAGCTTTCAGTTTCTTCAAGTTCTGGAGCTTCAAGGAAATAATTTATCAGGAACCATTCCTCATCGGATTGCCCGGAAGGAGTTTGGGTTACCAGATGATTTTGAATTATCGGTCATTCTTAAGTACCCTGAGTATTTCAGATTGTTTGATGCCAATGAAATAAGGAATAAGTACATTGTAGTTGTGGAAAAGGACCCACATTTAGCTGTTTGTTCTATAGAGAGACTTAGG…
PgRLK069-02	4017	TATCACTGAGCTTATACTTTCGTCTGCTAAAATCCTAAACCCTGAATAACCATCGCGCAAAAATGCATACTTTCTTAACTTATTCAACCCTAATCTCAAAATCCAAAACCGCCCATCTGATTCCCACATTACTACTTCACCAAACAAGATTCTTCTCACAATCCACTTCCATACCCAAAAAGCTCCAACGAGTTCGAGATCATAGCTACGACAACTACATGGAAGTCGAAAAGAAGATGCGGAAAGTCCTTAAATTTCAAGATCTAATTCTCAATCATCCCAATTCCATGATTTCAAGCTCTCGCCTTGATAATCTATCTCGCCGCCTCGGCTTCAAACAATTCGAAGCCGGTAAATTTATCCTCAAATTTCCACACGTTTTTGAAATTTTTGAGCACC…
PgRLK069-03	3431	GATTAGATCCAATCATGGCAAAGTAGAGTAATAGCTGTCAACATCCCCGAACGTGTAGATTCAGTCCTCTCCGGTTACCTACCGGGTTCAATTGGAAACCTGACGGAGCTCCGAACTCTATCTCTTCCTCACAATGGGTTCTCCGGCGAGATTCCGGCAGAAGTCGGAAGCTTTCAGTTTCTTCAAGTTCTGGAGCTTCAAGGAAATAATTTATCAGGAACCATTCCTCATCGGATTGCCCGGAAGGAGTTTGGGTTACCAGATGATTTTGAATTATCGGTCATTCTTAAGTACCCTGAGTATTTCAGATTGTTTGATGCCAATGAAATAAGGAATAAGTACATTGTAGTTGTGGAAAAGGACCCACATTTAGCTGTTTGTTCTATAGAGAGACTTAGG…
PgRLK069-04	4130	TATCACTGAGCTTATACTTTCGTCTGCTAAAATCCTAAACCCTGAATAACCATCGCGCAAAAATGCATACTTTCTTAACTTATTCAACCCTAATCTCAAAATCCAAAACCGCCCATCTGATTCCCACATTACTACTTCACCAAACAAGATTCTTCTCACAATCCACTTCCATACCCAAAAAGCTCCAACGAGTTCGAGATCATAGCTACGACAACTACATGGAAGTCGAAAAGAAGATGCGGAAAGTCCTTAAATTTCAAGATCTAATTCTCAATCATCCCAATTCCATGATTTCAAGCTCTCGCCTTGATAATCTATCTCGCCGCCTCGGCTTCAAACAATTCGAAGCCGGTAAATTTATCCTCAAATTTCCACACGTTTTTGAAATTTTTGAGCACC…
PgRLK070	4697	TGAAAATCATGACTTTCCCCTCCCATTTCCAACTGAAAAAGACACAGAAAGCCAAGAAAAAACCAACACAACTCCTTAAATTCCAATTCCCAAATTCATACGTCCCAATTTGTAAGGCCCAGCAAGAATGGCGGAAAAAATTGCAATGCCCCAATTTCCACGACTAGTCTCTATCTCTCTCTATATATACATACACTGTATTATATACACAATCACAGTCGTATAAAGTAACAGACCAACCCATCAATTTTTCTTTACACCACTAAAAAGGAATTATTATGATCATGAGAAGAAAGAAGAAAGATGAAGGAGAAACAGAAGTGCAGTTGTAGCAGAGCACCTAGCAGTAGCACTTACACACACATATAAATGCACTCACTGCTGTAAAGTTTCGTTGAC…
PgRLK071	2463	CCAGCTTGAAGCAACTCGAATTGGACAATAATAACATCTCTGGCAAGATTCCGCCTGACATTGGGATGTTGAAGGAATTTTCTTTGTTCTTTGCCTGGCAGAATCAGCTTCATGGAAGTATACCTACAGAATTAGCAAATTGTGTGAAACTTCAAGCTTTGGATCTTTCACACAATTTTCTAACCGGGTCAGTTCCAAAGTCTCTCTTCAATCTCAAGAACTTAACCAAATTGTTGTTGTTATCAAATGAACTATCTGGTGAAATTCCACCTGATATTGGTAACTGCACCAGCTTGACTCGTTTACGCCTGGGATCAAACATTTTAACTGGTCTTATTCCCTCAGAAATCGGGCTCATGCAAAGTTTGAGTTTTCTTGAGATGTCCCAAAATCAATTTA…
PgRLK072	3309	TTTTTACTCATTCTCATCTAGTAACTCTCCCTAGTCATGCTATGTAACAATATCTACTAGCAAGACCACACAATATGTCTTGAATAGCCAACTTTCAAGCGCACACAAAGAGAGAAAAACAGAGAGCTGAAAATGATGATAATAGTGGGCTATCTCCAAATATTCTTCATGTTTTCATTCACTTTAATGAAAGGTTTCAATGGCGAAGACTCCTCCAGCCTCAACGACGACGTATTAGGCCTCGTCGTCTTCAAATCCGACCTCCACGACCCGCTCTCGTCCCTGAGCACGTGGAACGAGGATGATAACACGCCGTGTGCCTGGAAATATGTGCAGTGCGATCCGGTGACCGGCCGAGTTTCTACATTATCACTAGAGGGGTTAAGTTTATCAGGAAAA…
PgRLK073	3635	GGAGGTTTGACTAGAAATGGAAGATGAACTTGAGCCGCAGGGTGTCATATAATAATGGAGTATAGTACGTATAATAAATTAATAGAGTAATAATTTAATTAACAAGAAAGCATATAATCCTTGCACATGGAATATACATGAGAAAGAAGGGAAAGAGGTAGGAGATATATATAGCACATATTATACATAATTATTTGTGTTTTTGCTTTTCACTTTCTAGCTACTACTGAAATGGACTAACATTCAAAGTGGGATAGAAACTTTAGTATACATAAGCAAATATAAGCACCAAGAAAGATTAAAATGCAGGAAATGGGTGATTATATTTACTTTGAAGCATAATAGTAAAAGAAGTTCATTTCTTTTTCTAGTAGTATCTTCTCTTCATTTCCCAATTCT…
PgRLK074-01	2549	GGCCTATGTTATGGTGCAAGTAATTCGTACCATTTAATTTACATCGAATAGAATAGAATAGAATAAGAGTAGGAAAAACATTCAACAAGCTCCTCCCCAAGTTAGGGAGGTCCAATCAAAAGCCTCTTTCAATGACGTGCATATTTGGAAAGCCAAGAACACCACCTAGCCAATATATACACACGCAAACACAGATTACCCATAAATCACAATCTTCGAATCCCAAAAAACAAAAGTTAAGCAATAAATTTTGGAAAAGAATTGTGTTAATAACCAAAATACTGAAAAGGGAAAAAAAAGGCTATAAAAGGTATCTGGCTTGGCTTGCAGTCCAGGAAACATGGCAAAAAGTATGGACAAGATAGCAAAGAATGGTAATCATGCTCTATTCCTCTTATG…
PgRLK074-02	2620	AAGATAACAAATTCTTCTTCATCATCATCAAAGGGTGTATGGAGAAGGAACACAAACAAGAGACAGATGTACAAGTACCTGACTTTCTTTTATCATTCAAGAATGTGGTTTTATTTCTATATCACAATCATAATTATCACATATATCAACTAATCACAATAAACAAATTCACCCAAGACAAAATACTAACAAGCAACTAAACTGAAGATTTATGTGCCAGTAACAAAATATAGAAGGGGGATTGTGTTGTTGTGCCTCCGCCTCTATGGTCTTCACACGGTCTGCACTCAGAAGCACTTTCACCAATGCAGTCCAGGAAGCAGGGTAAAGGTATGGAGAAGATACCAAAGGCTGATATAATCATGGCCTATTCCTCTTAAAAACAAAAGAATCAATTTT…
PgRLK075	3154	ATTTTGTATCAACCAAACCCAAAATATATATATGTGAGGAAACAAGAAAATACATTTCCAAACAGATTTCGTTTCCAAATCTTTTGTCCCGAAGCCAAAAACGATAAACTATATCAAAACCAAAACACTTAATCAAACTGAATATACATTAATCTTCAAACTAAATATTCATTCTTTGCTCAAAGGGGAATTGAACACTCATCAGAAGCAAGAGTTCTGTATTTGGTAGGCAAGTATTTGTGCCAAGAGACTGCAGTGCTCTCACAACCTCGCACATTGGTGGCCTTTTCTCCGGCATTATAGAAGTACAACGGACAGCGATTTCTAGAGCTCCTAATATCTCTTGTTGTGCTGAATTTGAAATCTTGGGGTCTAAAACTTGAATTGCCCCATTGGCAA…
PgRLK076-01	3173	CTTCCGATCTATCAACCACTAAAAGAGTAAAAGTAGGATCAGAGCAGCGGGGAAAATGGGCAAGGAACTTCAAAAATATTCTTACATGCCAATACTTTTCATGGCTGAAAATATACAAGGACTTCTTAATCAGTTCCTGAATTTCTCTTGCAACAAAAGAAAAAAGGAAACGAAGAATGACGTCTCTTGAATGCAGCATTGACCCCAACAAAGCTAATATTACCACATCATATAACACAGCCGAGTCTGAGTCTTGCATCTATTATCTCCATTTGTCCCAAAATTAGAAAGCTACAGCAACCCCTAAATCTCTCTCAAAATAGAAACCACAACAATTCCAAACTCCTACACTACACCAGAAAACCACTTTCTTGAATAGCAGTGGTTCTTCGGTTCTAT…
PgRLK076-02	3144	AAAAGAATGGTTGAATTTTCTGAAAAATTTAGATTAGCACAGGATCAACTACTAAAGGAGTAAAATGGGGAAGGAAGTTCAAAAATATTCTTACATGCGAATACTTTTCATGGCTGAAAATATACAAGGACTTCTTAATCAAAAGGAAACGAAGAATGACCGTCTGTTGAATGCAGCATTGAACCCCAACAAGGCATATAATATAACACAGCCGAGTCTGAGTCTTGCATCTATTATCTCCATTTGTCCCAAAATTAGAAAGCTACAGCAACCCCTAAATCTCTCTCAAAATAGAAACCACAACAATTCCAAACTCCTACACTACACCAGAAAACCACTTTCTTGAATAGCAGTGGTTCTTCGGTTCTATACATTTAAAAAGACACTCTAAAATGAAGC…
PgRLK077-01	3326	ATAGAAAAGAGTTTTCTTCTAAGCTAAATATGAACTCTCCCACAAAGCCTTTTCTCCGATAAAAGAAAATTTTCAAATAAGTTTGATTTGCACAATCTCATCATCCATCAGAAAAACTGTGTAAGATGCTCAACTTCACTAACACTAATTCTTATCTTTATCATTATTCCCTCGGAAGCTAGCTAACCACAGACAAAAGTTTCAAACTCATCACTCTCCTCATCTTCATGGCCTTAACTTTCTATTTTCTCGTCTTATTTCTTGGCTTAATTCCATCTCTTATGTGCCAAGTTACAGAGTTCACGAGTATAGACTGTGGAGGCACAAGTAATTACACTGACCCAAATACCGGCTTAAAATGGATTTCGGATGCTGGAATAATTGGCCATGGAGAATCAG…
PgRLK077-02	2683	TTTTTTGTAGGGATTTTCACTTTTTTTTCATCAATTTTTCTTACCCAGATATAAATGCCACATCTGGTGAATTAGTATCCTCTCCGTTTTAAAAATATAAATTGAAGAGTCTCCTAGTCCACATCTGATCACGTCACCCTCATTTTTGCTTTCCCTTTACTATTCTCTCCCTTGGGTTTTCCTCCATTGCAAACCAAGCTTTCTTTCTCTCCAGCTTTCAAAAGGTCCCTCAATCTTCCATATTCACACAACCCCACCAACCCATTTTACCCACCTCTGTTTTTCTTTATGAACCCTTCTCAAATCTTCCCCACCATTAAAAAACACACACTCACTTTCTCTCTCTACATTTGCCCCCTCAAAGATTATATTTTTGTCTGGCCTTCTTTTAGCAATTTC…
PgRLK078-01	3775	AAATATCATTTCTTAAGAAGAAAAAAAAAACAACTAGCTTGTGATTTGTTTCTGTATAAAAAAACAATAAAACCATACAAAAACGATGAGTGCTCACCGCCTTCACCATCATCCATGCCTCCTTTTGCTTACTAAAATCTTCTTTATTCTTTATTTCTCTGTCCTAAAAACCAAACCCAGTAGACAGACATAGAGAAAATGCCCTTCCTACTTCTCCTTTTCCTTTTACTTCTTCACTTACAATTCCACCGCTCTGCCGCCGCTAAAACTTACTACCAACCGGAATACCGCGCTCTTCTCTCTATAAAATCCGCCATTACTATTGACCCACACTCTTCACTCTCCTCATGGAACGAATCCGCCAGCCACTGCACGTGGTCAGGCGTCACGTGCGACTCC…
PgRLK078-02	3527	AAATATCATTTCTTAAGAAGAAAAAAAAAACAACTAGCTTGTGATTTGTTTCTGTATAAAAAAACAATAAAACCATACAAAAACGATGAGTGCTCACCGCCTTCACCATCATCCATGCCTCCTTTTGCTTACTAAAATCTTCTTTATTCTTTATTTCTCTGTCCTAAAAACCAAACCCAGTAGACAGACATAGAGAAAATGCCCTTCCTACTTCTCCTTTTCCTTTTACTTCTTCACTTACAATTCCACCGCTCTGCCGCCGCTAAAACTTACTACCAACCGGAATACCGCGCTCTTCTCTCTATAAAATCCGCCATTACTATTGACCCACACTCTTCACTCTCCTCATGGAACGAATCCGCCAGCCACTGCACGTGGTCAGGCGTCACGTGCGACTCC…
PgRLK078-03	3536	AAATATCATTTCTTAAGAAGAAAAAAAAAACAACTAGCTTGTGATTTGTTTCTGTATAAAAAAACAATAAAACCATACAAAAACGATGAGTGCTCACCGCCTTCACCATCATCCATGCCTCCTTTTGCTTACTAAAATCTTCTTTATTCTTTATTTCTCTGTCCTAAAAACCAAACCCAGTAGACAGACATAGAGAAAATGCCCTTCCTACTTCTCCTTTTCCTTTTACTTCTTCACTTACAATTCCACCGCTCTGCCGCCGCTAAAACTTACTACCAACCGGAATACCGCGCTCTTCTCTCTATAAAATCCGCCATTACTATTGACCCACACTCTTCACTCTCCTCATGGAACGAATCCGCCAGCCACTGCACGTGGTCAGGCGTCACGTGCGACTCC…
PgRLK079-01	2345	AAATTCCACATATTTACAAGGTTGTAAATGGATATGAGACTCGGGTCCTTTAGATGATAGCATATTTGGTTATGTTGTCTTAGTTCCTTTTGCTCTCTGATCTTGGATCTGGATTTTCACTTTTGTCAGTGTCATAGTTCTCCCTCTGGGATTCAATGTCCATGCTACCTGTTTGAGTTCTTCGATGCCTTCGATCCTCCCTTGGTATGGGATATTCCTCTGATTCAAGCATACGAGCAACTTGGCTCATCTTGGGCCTCTTGTCAGAATCTGGATCAACACACCGTAAAGCAGTTAAGAGGGCTCGCTTCAATGCTCTTGTTGATGGCCTCGTTTCAATGTTTGGATCCATCACTTCCTCTGACCGCCTGCTTCCAACCATCATTTTTAGCCAATCTA…
PgRLK079-02	1448	AAATTCCACATATTTACAAGGTTGTAAATGGATATGAGACTCGGGTCCTTTAGATGATAGCATATTTGGTTATGTTGTCTTAGTTCCTTTTGCTCTCTGATCTTGGATCTGGATTTTCACTTTTGTCAGTGTCATAGTTCTCCCTCTGGGATTCAATGTCCATGCTACCTGTTTGAGTTCTTCGATGCCTTCGATCCTCCCTTGGTATGGGATATTCCTCTGATTCAAGCATACGAGCAACTTGGCTCATCTTGGGCCTCTTGTCAGAATCTGGATCAACACACCGTAAAGCAGTTAAGAGGGCTCGCTTCAATGCTCTTGTTGATGGCCTCGTTTCAATGTTTGGATCCATCACTTCCTCTGACCGCCTGCTTCCAACCATCATTTTTAGCCAATCTA…
PgRLK079-03	2399	CCTGTACAAACCCAATCCACTCCTCACCTTCTCCACCCACCCCACCCCAGAAAAATAAAAATGAAAATAAAAAAATTAAACCTTAAAACAAATACTTTCGGTCACTTGCATACACATAACAATCACCTATTTTCAAACACTGAGAAAAAAGTAAAGATTGGGGAGAGGGCAAAGAATGCAAATTCAGAAAAACACTCTAAAGAAGTTTCTCCTACTGCCACTTGTTCTTTAAACCTCTTCCCTGAGGGGTTCCTCCCCCAAACTGTCCCATTTGCTCCTAATATCCTCATGAAAATCAACTTAGCCTCCCAAATTCCATACTTAATTAAGGTCCAAAATATCATAAGGATTACCACTTGGTTAATACCACCCCGGTGTACTCTAGACGAATCACACATT…
PgRLK079-04	1752	CCTGTACAAACCCAATCCACTCCTCACCTTCTCCACCCACCCCACCCCAGAAAAATAAAAATGAAAATAAAAAAATTAAACCTTAAAACAAATACTTTCACATAACAATCACCTATTAAAAAAGTAAAGATTGGGGAGAGGGCAAAGAATGCAAATTCAGAAAAACACTCTAAAGAAGTTTCTCCTACTGCCACTTGTTCTTTAAACCTCTTCCCTGAGGGGTTCCTCCCCCAAACTGTCCCATTTGCTCCTAATATCCTCATGAAAATCAACTTAGCCTCCCAAATTCCATACTTAATTAAGGTCCAAAATATCATAAGGATTACCACTTGGTTAATACCACCCCGGTGTACTCTAGACGAATCACACATTGGCTACGTTCGATTGTTTCTTTTGCTC…
PgRLK079-05	1757	CGCCCAAATAAAATAAAAGAATCTTAAAACAAATGTTTTCAGTCACTTGCACACACAACAATCATCTTTACATAGCTTTTGGGATTTTGCCTATACCAAAAAAAATCATGCACTGAAAGGAAAAAAGAAAGAATAGGGGATAAGGGCAAAGGAAAGCAAGTTCAAGAACGAACAAAAACGTTTCTCCTGCAGACACCAATGCTCGGAACCTCTTCCCCCAAGGGGTTCCTCACCCAACTCACCCCTTTCGCTTCTTGACGTCCTTGCACATATAAGCTTAGTCTTGTAAATTCCACATATTTACAAGGTTGAAAATGTAGTAAGAATTACCACTCAATGGATATGAGGCTCGGGTCCTTTAGATGATAGCATATTTGGTTATGTTGTCTTAGTTCCTTT…
PgRLK080-01	3775	CAATAGTCAGCTTCGGCTTGCTTAACTAGCTTTGCTTCCACACCTATGCATGCCGCCACTCTCTCCAAATTCCACCACCACCACCATGCTCCACTGGAAAAAACCAGCCACCGCCGAATTCCTAAAAATGTCGAAAACATCTTCACAAGCTCTCCAAATCCTCACCATATTCTTCCTCACCATACCTTTCCATGCCAACTGCCAAATAAGTACTAACCCAGAACAAACCATCCTTCTTAAACTCAAACAATTCTGGTCAAATCCTCCATCCATCAACCATTGGTCTCCATCATCGGACTCCAACTCCGGCAGTCACTGCACCTGGCCGGAGATCAACTGCACAGCCGGTTCCGTCACCCGACTGATCCTTGTCGGTAAAAACATTACCGGAACAATCCC…
PgRLK080-02	3689	CAATAGTCAGCTTCGGCTTGCTTAACTAGCTTTGCTTCCACACCTATGCATGCCGCCACTCTCTCCAAATTCCACCACCACCACCATGCTCCACTGGAAAAAACCAGCCACCGCCGAATTCCTAAAAATGTCGAAAACATCTTCACAAGCTCTCCAAATCCTCACCATATTCTTCCTCACCATACCTTTCCATGCCAACTGCCAAATAAGTACTAACCCAGAACAAACCATCCTTCTTAAACTCAAACAATTCTGGTCAAATCCTCCATCCATCAACCATTGGTCTCCATCATCGGACTCCAACTCCGGCAGTCACTGCACCTGGCCGGAGATCAACTGCACAGCCGGTTCCGTCACCCGACTGATCCTTGTCGGTAAAAACATTACCGGAACAATCCC…
PgRLK081	1884	TGCCTTCAAGTTTCGGAAGCAGTAATCTCCGTTACCTTAACCTGTCATATAACAGGCTATCTGGTGAAATTCCACCGGATTTCGCCAATGAACTTCCTCCCAATGTCACCTTATATCTATCGGTCAACAATCTTAATTTCTGAATTATGCGGTAAACCCCTGAAAATTCTCTGTCCAATTCCTTCAACCATGTCAACTATGCCTAATGCAACCTCACCCACTTCTACTCCCGCTATTGCAGCAATTCCCAAAACCATACCTTCCCAAAATGGGTCTCAACCGAAACCCGGAAAAGGGCTGAAAGTAAGCACAATTGTGGGAATCGTAGTGGGTGACGTCACGGGAATTGGACTTCTGGCGCTGATTTTCATATACGTTTACAAGTTAAAGAAGAAAAAG…
PgRLK082	3408	ATAAAAATGAAAATAAAACCGGCCAACTCTCTCTCTCTACAACCCATTGTTTGCTTGCAGTTGCTGCTCGTCTCTTTTACCTAATTTCAAACCCAGAGTTGATCTGACTCTTTCTTCCAGTTCCAATTACAATTTCAAAAGAAAGGAAGCATTTTGATCGATCCTCTTACAGTTGGTTGGGATTTGATCCCAGTGAGGCTTCCCTCTTGGTGGATGGATCTGTTCATAAATTAGTGACTACTACTATTTCCTTTTAAGCCCCAAGTTCATTTATCTTTCATGAGGAATAACGGTCTGTTTCGTCAGCTCAACTTGATTCTCGGTGTTCTATTATTTGCTTCCGTGGTTGGTGAGATCTCAGCTGCCAATTATGTCCCAGCCGATAATTATCTTTTGAAC…
PgRLK083-01	2650	CTTCGAAGCTTCGAATCTCCATCTCTACTCTTCTTCCTTCGGTCCTTACCTTGAATATTGGTAACAACAACAATGGCGACACTTCAACGGCGATCTTGCTTCTGGTTTAGCTTAAAAGGTGTTATCCTCTAACTGTATTTGCTGTAGAGAAATTGAGGAAATGGGGAACAAATGTATGAGCTTGTTTTTTGAGTTTTTGATGCTGCTGCTGGTACTAGTCTTTGCTCTCGGTGCTGTTCAAGGGACCACTGATCCATCGGATGTCCAAGCACTTCAGGTTTTATACACTTCATTGAACAGTCCCTCACGGCTAACTGGTTGGACATCAAGCAGCGGAGATCCATGTGGTCAATCATGGAAGGGAATAACCTGCCAAGGTTCTGCTGTTGTTTCTATTCA…
PgRLK083-02	2214	ATAACCTGCCAAGGTTCTGCTGTTGTTTCTATAGATATGAGTAGCAACAACATTCACGATACAATTCCTTATCAGTTACCACCAAATCTTACAAGCCTAAATATTGCAAACAACAACTTAAGTGGGAATCTTCCCTATTCTATTGCTAGCATGTTCTCTCTTAGTTATCTGAACACTAGCAGCAATTCACTTTCTCTATCTATTGGAGATATTTTTACGAATCTTACCGACCTTGCAACCTTGGATCTATCTCTCAACAACTTCAGTGGAGATCTTCCCAGTTCCTTCAGCTCATTGTTGAATCTTTCAACCCTTCATGTGCAGAACAATCAGTTAAGTGGTTCTCTTAATATTTTGGCTGGTTTGCCTTTGACTGATCTAAATGTTGCAAATAACCAT…
PgRLK083-03	2207	ATAACCTGCCAAGGTTCTGCTGTTGTTTCTATAGATATGAGTAGCAACAACATTCACGATACAATTCCTTATCAGTTACCACCAAATCTTACAAGCCTAAATATTGCAAACAACAACTTAAGTGGGAATCTTCCCTATTCTATTGCTAGCATGTTCTCTCTTAGTTATCTGAACACTAGCAGCAATTCACTTTCTCTATCTATTGGAGATATTTTTACGAATCTTACCGACCTTGCAACCTTGGATCTATCTCTCAACAACTTCAGTGGAGATCTTCCCAGTTCCTTCAGCTCATTGTTGAATCTTTCAACCCTTCATGTGCAGAACAATCAGTTAAGTGGTTCTCTTAATATTTTGGCTGGTTTGCCTTTGACTGATCTAAATGTTGCAAATAACCAT…
PgRLK083-04	2619	CTCAAGCTTCGAATCTAATCTCTACTGTTCTAGGCATTTTCTTTAATTAAATGTTGTTAATAACAACAATGGCGATACCTACCGTTCATTTTGTGCTTAGGTGAGCAAGAGTTCTCTAGCTGTATTCACTGTTGAAATGGAGAAGAAATGTGGGAGGTTGTTTTTTGAGTTTTTGCTACTTGTAGAGGTGCTAATCTTTCCTTTTGGTGTTGTTCAAGGGACCACTGATCCGTCTGATGTCCAAGCACTTCAGGTTTTGTACAATTCACTCAACAGTCCCTCACAGCTAACTGTTTGGAAATCAAGTGGTGGTGATCCATGTGGAGAATCATGGAAGGGGATAACCTGCCAAGGTTCTGCTGTTGTTTCTATTCAAATTTCTGGGCTAGGACTCACTGG…
PgRLK083-05	2643	CTTCGAAGCTTCGAATCTCCATCTCTACTCTTCTTCCTTCGGTCCTTACCTTGAATATTGGTAACAACAACAATGGCGACACTTCAACGGCGATCTTGCTTCTGGTTTAGCTTAAAAGGTGTTATCCTCTAACTGTATTTGCTGTAGAGAAATTGAGGAAATGGGGAACAAATGTATGAGCTTGTTTTTTGAGTTTTTGATGCTGCTGCTGGTACTAGTCTTTGCTCTCGGTGCTGTTCAAGGGACCACTGATCCATCGGATGTCCAAGCACTTCAGGTTTTATACACTTCATTGAACAGTCCCTCACGGCTAACTGGTTGGACATCAAGCAGCGGAGATCCATGTGGTCAATCATGGAAGGGAATAACCTGCCAAGGTTCTGCTGTTGTTTCTATTCA…
PgRLK083-06	2626	CTCAAGCTTCGAATCTAATCTCTACTGTTCTAGGCATTTTCTTTAATTAAATGTTGTTAATAACAACAATGGCGATACCTACCGTTCATTTTGTGCTTAGGTGAGCAAGAGTTCTCTAGCTGTATTCACTGTTGAAATGGAGAAGAAATGTGGGAGGTTGTTTTTTGAGTTTTTGCTACTTGTAGAGGTGCTAATCTTTCCTTTTGGTGTTGTTCAAGGGACCACTGATCCGTCTGATGTCCAAGCACTTCAGGTTTTGTACAATTCACTCAACAGTCCCTCACAGCTAACTGTTTGGAAATCAAGTGGTGGTGATCCATGTGGAGAATCATGGAAGGGGATAACCTGCCAAGGTTCTGCTGTTGTTTCTATTCAAATTTCTGGGCTAGGACTCACTGG…
PgRLK084	2669	TTTTTTTCTTTTTACAGATGAATACGTGCGTGCAGTAAACAGCTATCAGCACCAAACCCCTATTTCTCACTTTCATGTTTTGACCCAGGCACGTATAAACTATAAAATCACCAAAGAAATTAATAATGTCACCGGGGACCCGAAAGCTCCATTGCTTCAATCACAAGTGAAGATTCATCTATAAAATCTGAGTATCTTTGAGGAGTTTCAAATGCTCGGTACCTTGGTGTCTCAACTTTTTGAGAAGCCTCCCATTTTTCTGTTAAGCCATCACCCTCCAACATTCTTAATACTTCTGACATTTTTGGCCGACTAGCAGGGTTAAACTGAGTACATAAAAGGGCAACCTGAACCATTTCTTCTAGCTCAATCCTATCAAAGTTTTTCATTAAATCTTTA…
PgRLK085-01	4156	GAAAATGAAAATGAGAAACAAAGAAAAACGCGTTTTCTCAAAGAACCACCACTGTTGAGACTCTCCTCTCTTCTCTTTTGTCTTCAACTTTCTCTCTACCTTGCTTGCATGCACCAAAACTAGGGCTTGGCTGTAGGGTTTTTCTAGCAAACCCACCTCCTCAAAGCTGGTTCTAGAGAGAGTGAGGGACATATTAAGGGGAGAAGATTTCATTTTTACTAGTTTATTTTGGACCCTTTAAGGGTTTCAGTAATGGATCGCTATTCTTCTGTGATCAAATGGTACAGTCTGCACAAACCATTGAAGCTGTTGATTATTTTTTGGGTTTTTACTTCAGCTTGCGGCGACGACGTTTTTGGCTCCGATTCGGACAAATCGGCTCTATTGGAGCTCAAGAGC…
PgRLK085-02	3998	GAAAATGAAAATGAGAAACAAAGAAAAACGCGTTTTCTCAAAGAACCACCACTGTTGAGACTCTCCTCTCTTCTCTTTTGTCTTCAACTTTCTCTCTACCTTGCTTGCATGCACCAAAACTAGGGCTTGGCTGTAGGGTTTTTCTAGCAAACCCACCTCCTCAAAGCTGGTTCTAGAGAGAGTGAGGGACATATTAAGGGGAGAAGATTTCATTTTTACTAGTTTATTTTGGACCCTTTAAGGGTTTCAGTAATGGATCGCTATTCTTCTGTGATCAAATGGTACAGTCTGCACAAACCATTGAAGCTGTTGATTATTTTTTGGGTTTTTACTTCAGCTTGCGGCGACGACGTTTTTGGCTCCGATTCGGACAAATCGGCTCTATTGGAGCTCAAGAGC…
PgRLK085-03	3818	GAAAATGAAAATGAGAAACAAAGAAAAACGCGTTTTCTCAAAGAACCACCACTGTTGAGACTCTCCTCTCTTCTCTTTTGTCTTCAACTTTCTCTCTACCTTGCTTGCATGCACCAAAACTAGGGCTTGGCTGTAGGGTTTTTCTAGCAAACCCACCTCCTCAAAGCTGGTTCTAGAGAGAGTGAGGGACATATTAAGGGGAGAAGATTTCATTTTTACTAGTTTATTTTGGACCCTTTAAGGGTTTCAGTAATGGATCGCTATTCTTCTGTGATCAAATGGTACAGTCTGCACAAACCATTGAAGCTGTTGATTATTTTTTGGGTTTTTACTTCAGCTTGCGGCGACGACGTTTTTGGCTCCGATTCGGACAAATCGGCTCTATTGGAGCTCAAGAGC…
PgRLK086	2428	AAAGAAAGAAAGAAAGAAAGAAGGAAGGAACGAACAAAAGAAATTTCAAATGCAATGATGAGGTGCCTCTCTTTTTTCTTCTCGGGTTAGATGGTATCCCTACTCTTGATGTTTACATCCCCATGAATATATATACACCAAGATGACTCGGCTAGTAATGTAAAACACCACTCCAAATGCTTCACAATGGGATCTGTTCGAAACAATAACTGAGGTGATTGCCTTGCCATAAGCTTTCCACTACCACAGAACAACGCTAAGTGTTGACATCAAAGTTGTCAAGCCATGAAACTAGCTGCTGAGTAGAAGGCCTTATTTTAGGGATTTCGCTTAAGCAGAGGCAAGCAATTTCAAGAACCAACAACATTTCCTTGGCATGTTCTTTGTCATAGATGAACG…
PgRLK087-01	3813	TTTTTTTTTAAAGATTGTGAATAGTATTTTTCCCATTATTTTAAACTAAATAAACTTTATTTTGTTACTATATTTCACATCTTAAAATGGCTTGCACCAGTTGAGTACATTGACAGCTTATACAAAGATACACACTACTACATATACAAATTGATTAGTTGTTGATACAACACCGTTTACTTCTCTAATACAACTGAACTAACTACCTCTTCCCCATCTACATTTGATGGCGAGGACGAATCTGTATACGAACCTTTTGTTGATAAACTTTGTGTTTGGCTCGGATTTTGCCAAAAGTGGCTTCGAATAGTTTTAAATTTTGGATTGATGGTTGAAAATCCAGGATCCGATAGCAAATCTTGAATTGCAGTCCGGCCTTCAAGCATGCTCATCACCTGA…
PgRLK087-02	3798	TTTTTTTTTAAAGATTGTGAATAGTATTTTTCCCATTATTTTAAACTAAATAAACTTTATTTTGTTACTATATTTCACATCTTAAAATGGCTTGCACCAGTTGAGTACATTGACAGCTTATACAAAGATACACACTACTACATATACAAATTGATTAGTTGTTGATACAACACCGTTTACTTCTCTAATACAACTGAACTAACTACCTCTTCCCCATCTACATTTGATGGCGAGGACGAATCTGTATACGAACCTTTTGTTGATAAACTTTGTGTTTGGCTCGGATTTTGCCAAAAGTGGCTTCGAATAGTTTTAAATTTTGGATTGATGGTTGAAAATCCAGGATCCGATAGCAAATCTTGAATTGCAGTCCGGCCTTCAAGCATGCTCATCACCTGA…
PgRLK087-03	3414	TAGCAACCCCTTTTTAAAGAGTGCACACACTAATAAACTATGGTAAAAAGTACCAAGTAAATAATACTCATTACATTGAAATGATCGTTTGAGATTAATTTCTTTGGCCCATCATATAACAAAAAAGGTACGAGTAGATAGAGAGTTAATGTTTCAATTACCCAGTCAAGAAGGTAAATAAATTCTTCTGTTGGCCTGTAGTTTGTGTTGCTTTTACCGCTAACAATTTCCAATGCAACAACTCCAAAACTGTAAACGTCTGCTTTGTCAGTTAAATAACCACGCATTGCATACTCAGGAGCCATATAACCTATAGTTCCCGCAATCTTTGTACTAATATGGGTATTACCATCCTCGTTAAGTTTTGCCAAGCCAAAATCAGATATTTTGGCATTTAGA…
PgRLK087-04	3429	TAGCAACCCCTTTTTAAAGAGTGCACACACTAATAAACTATGGTAAAAAGTACCAAGTAAATAATACTCATTACATTGAAATGATCGTTTGAGATTAATTTCTTTGGCCCATCATATAACAAAAAAGGTACGAGTAGATAGAGAGTTAATGTTTCAATTACCCAGTCAAGAAGGTAAATAAATTCTTCTGTTGGCCTGTAGTTTGTGTTGCTTTTACCGCTAACAATTTCCAATGCAACAACTCCAAAACTGTAAACGTCTGCTTTGTCAGTTAAATAACCACGCATTGCATACTCAGGAGCCATATAACCTATAGTTCCCGCAATCTTTGTACTAATATGGGTATTACCATCCTCGTTAAGTTTTGCCAAGCCAAAATCAGATATTTTGGCATTTAGA…
PgRLK087-05	3580	TTTTTTTTTAAAGATTGTGAATAGTATTTTTCCCATTATTTTAAACTAAATAAACTTTATTTTGTTACTATATTTCACATCTTAAAATGGCTTGCACCAGTTGAGTACATTGACAGCTTATACAAAGATACACACTACTACATATACAAATTGATTAGTTGTTGATACAACACCGTTTACTTCTCTAATACAACTGAACTAACTACCTCTTCCCCATCTACATTTGATGGCGAGGACGAATCTGTATACGAACCTTTTGTTGATAAACTTTGTGTTTGGCTCGGATTTTGCCAAAAGTGGCTTCGAATAGTTTTAAATTTTGGATTGATGGTTGAAAATCCAGGATCCGATAGCAAATCTTGAATTGCAGTCCGGCCTTCAAGCATGCTCATCACCTGA…
PgRLK087-06	3374	TAGCAACCCCTTTTTAAAGAGTGCACACACTAATAAACTATGGTAAAAAGTACCAAGTAAATAATACTCATTACATTGAAATGATCGTTTGAGATTAATTTCTTTGGCCCATCATATAACAAAAAAGGTACGAGTAGATAGAGAGTTAATGTTTCAATTACCCAGTCAAGAAGGTAAATAAATTCTTCTGTTGGCCTGTAGTTTGTGTTGCTTTTACCGCTAACAATTTCCAATGCAACAACTCCAAAACTGTAAACGTCTGCTTTGTCAGTTAAATAACCACGCATTGCATACTCAGGAGCCATATAACCTATAGTTCCCGCAATCTTTGTACTAATATGGGTATTACCATCCTCGTTAAGTTTTGCCAAGCCAAAATCAGATATTTTGGCATTTAGA…
PgRLK087-07	3758	TTTTTTTTTAAAGATTGTGAATAGTATTTTTCCCATTATTTTAAACTAAATAAACTTTATTTTGTTACTATATTTCACATCTTAAAATGGCTTGCACCAGTTGAGTACATTGACAGCTTATACAAAGATACACACTACTACATATACAAATTGATTAGTTGTTGATACAACACCGTTTACTTCTCTAATACAACTGAACTAACTACCTCTTCCCCATCTACATTTGATGGCGAGGACGAATCTGTATACGAACCTTTTGTTGATAAACTTTGTGTTTGGCTCGGATTTTGCCAAAAGTGGCTTCGAATAGTTTTAAATTTTGGATTGATGGTTGAAAATCCAGGATCCGATAGCAAATCTTGAATTGCAGTCCGGCCTTCAAGCATGCTCATCACCTGA…
PgRLK087-08	3196	TAGCAACCCCTTTTTAAAGAGTGCACACACTAATAAACTATGGTAAAAAGTACCAAGTAAATAATACTCATTACATTGAAATGATCGTTTGAGATTAATTTCTTTGGCCCATCATATAACAAAAAAGGTACGAGTAGATAGAGAGTTAATGTTTCAATTACCCAGTCAAGAAGGTAAATAAATTCTTCTGTTGGCCTGTAGTTTGTGTTGCTTTTACCGCTAACAATTTCCAATGCAACAACTCCAAAACTGTAAACGTCTGCTTTGTCAGTTAAATAACCACGCATTGCATACTCAGGAGCCATATAACCTATAGTTCCCGCAATCTTTGTACTAATATGGGTATTACCATCCTCGTTAAGTTTTGCCAAGCCAAAATCAGATATTTTGGCATTTAGA…
PgRLK087-09	3773	TTTTTTTTTAAAGATTGTGAATAGTATTTTTCCCATTATTTTAAACTAAATAAACTTTATTTTGTTACTATATTTCACATCTTAAAATGGCTTGCACCAGTTGAGTACATTGACAGCTTATACAAAGATACACACTACTACATATACAAATTGATTAGTTGTTGATACAACACCGTTTACTTCTCTAATACAACTGAACTAACTACCTCTTCCCCATCTACATTTGATGGCGAGGACGAATCTGTATACGAACCTTTTGTTGATAAACTTTGTGTTTGGCTCGGATTTTGCCAAAAGTGGCTTCGAATAGTTTTAAATTTTGGATTGATGGTTGAAAATCCAGGATCCGATAGCAAATCTTGAATTGCAGTCCGGCCTTCAAGCATGCTCATCACCTGA…
PgRLK087-10	3389	TAGCAACCCCTTTTTAAAGAGTGCACACACTAATAAACTATGGTAAAAAGTACCAAGTAAATAATACTCATTACATTGAAATGATCGTTTGAGATTAATTTCTTTGGCCCATCATATAACAAAAAAGGTACGAGTAGATAGAGAGTTAATGTTTCAATTACCCAGTCAAGAAGGTAAATAAATTCTTCTGTTGGCCTGTAGTTTGTGTTGCTTTTACCGCTAACAATTTCCAATGCAACAACTCCAAAACTGTAAACGTCTGCTTTGTCAGTTAAATAACCACGCATTGCATACTCAGGAGCCATATAACCTATAGTTCCCGCAATCTTTGTACTAATATGGGTATTACCATCCTCGTTAAGTTTTGCCAAGCCAAAATCAGATATTTTGGCATTTAGA…
PgRLK088	3869	AAAATCATTATCAGTCACAAGAAGCTGAGCTGATGTCACATCCAGCTGACTGAACAATGTATCATAGATAGCCATGAGACCATTTTGTCCAACGGCTGCACAAGCCTTCCCATCAAGCTCAGCTTGTGGTTTTTGGAGGTCAGCAAAGCTGCTGTTGACTAATTTCCTGTATCTAAGTCGTTGGCGCCCAACACCAACTGCACCTGATGTCACCAAAATAACCTCATATCCTTGATAGTTTAGTTCTTGAATCTGCTCACAAAGTGCCCCTAATCTTCCAACCGCCAGTCTTCCATCACCTCGGGTGACAACAGCCGTCCCAACCTTGATAACCAGGCGCTTAACGTCTTTGAGAAATGCTCGAGTTGAATCCCCTCCGTCCATTTTCGATAATTACGA…
PgRLK089-01	4245	TTCCAAGTTCTAGGGCCATCACCTTTTTATTTAACATACCTTGCCCACCACCTTTAACGACGGACCGGTTCGGTTCGTCGCGTATATCAGAGAACTGTCGTCTTAGCTTTTAGCAACGCATCTAACCGTCGTCATAACATATAAACCGTTTATCTGTTTATAGCGACGGACCAAACCGTCGCCCGATCCGTCGCTTTAAGGGGTGAGCATGATATGTAAAATAAGGGGGTGAGGACTTGAAATGAACTGCTCAAAACAAATCTAAAATTGAAGACAATGCTGTCAAGATTCTCAATGTTCACAAGCTGTAGCCATCTACATTATAATGATTTTCCCAAATAAAAAAACTATTGGATCAGAGCCTGTCATCTCTATGCCTCTGGCTCATGAAGCATGCTA…
PgRLK089-02	3854	TTCCAAGTTCTAGGGCCATCACCTTTTTATTTAACATACCTTGCCCACCACCTTTAACGACGGACCGGTTCGGTTCGTCGCGTATATCAGAGAACTGTCGTCTTAGCTTTTAGCAACGCATCTAACCGTCGTCATAACATATAAACCGTTTATCTGTTTATAGCGACGGACCAAACCGTCGCCCGATCCGTCGCTTTAAGGGGTGAGCATGATATGTAAAATAAGGGGGTGAGGACTTGAAATGAACTGCTCAAAACAAATCTAAAATTGAAGACAATGCTGTCAAGATTCTCAATGTTCACAAGCTGTAGCCATCTACATTATAATGATTTTCCCAAATAAAAAAACTATTGGATCAGAGCCTGTCATCTCTATGCCTCTGGCTCATGAAGCATGCTA…
PgRLK090	3491	AAACAAAATGCTACTAAAAAAAAATCAAGTACAAGAAACAAACACTAGTATATGTTTTTTGTCTTACTAGTGTTATTATGTGTTACTTCGTTGTTTATATACACTATCATAAACCCAGATGGCAAGCAGGTAAACCAAACAGTTCTTACATTTATACTGTAAAAGAAAGCAAAAAACAAAAAAAAACTCGGGCACAGCTTTTTTTGTTTTCGAAACACTCAGTAGATTACTGCAAATTAAGAAGCAAAAGAAAGATCCTACCAAGAACAATTTATTTTTAGAGAAAAATTCATCCTTCTGTGGTCTTTTGGCTAAAAATCAAGATTAACATGGATCAAACCCGTGTAAAGAAGAATCTATGCCACCAACAGTGGTGAACTAAAAAGAAAGTTGGCCAAT…
PgRLK091-01	3528	TGGGAATCTCAGTGGGTAATTACTGCTGCTGCTGAGTGCTTTAATTGCAAGTTGCAGGTCCTGATTTCCTTCATTTGTGGTCTAGGGATTGATTTCAATTGGGGATCGTTGACCCTAGGTTACTCCTTTCCTTCAATTGCTAATTGAGGCTCTATTCTGACTGCTTCGGTGCTTCGGGATGTGGGTATGAAAGTTTCTTCATTTGGAGTTTTTCTTTCTTGTGAAAAGTAATGCTAACCAACTACGTTTATGGTGATGTTGGCCCTATTTTGAGTTAGGCATAACCTTTCGTTTCAGCAATGAAGGTGCTGGATACTTTCCTCGTTTGGGTATTCTTGGTCTGTCTTGTTTGTTCATCTTTGGGTCTTGAATCCCAAAACCAAACATGTTATCCAATTG…
PgRLK091-02	4178	TTTTAAGTGAAAGAGAAGGGTTTGCTGTCCACCCATTTGAAATATATTTGCTTTCTTTTCCCTTCTCCTCTTTTATTCCATTCTCCATATTCTCTATCATTGGGTGTGAAATGGAAAAGAGAAACGTTTGGATTTGAAATTAAAGAAAGAGTGCAAGCCACAGTAGTAGTTCATAACTACAAGGGAGTTATTTGATTCAGCTGCAAGTGTGATGATATGGGTATTAATTAAAATCAACCCTTTTCTCTATCCTTTTTAAGTTTATTTATTTGGTCTTTGGTTTAGAGTTTGTTAATAACTGGTCTGGGGATTTGGAATACTTTGGGTTTCTTTCTCATGTGCTCTTAATTGTTGCTTCATTTTGAAGACTCAAGTCTTCATTGTGGATTTTGAGGTTTT…
PgRLK091-03	3772	TTTTAAGTGAAAGAGAAGGGTTTGCTGTCCACCCATTTGAAATATATTTGCTTTCTTTTCCCTTCTCCTCTTTTATTCCATTCTCCATATTCTCTATCATTGGGTGTGAAATGGAAAAGAGAAACGTTTGGATTTGAAATTAAAGAAAGAGTGCAAGCCACAGTAGTAGTTCATAACTACAAGGGAGTTATTTGATTCAGCTGCAAGTGTGATGATATGGGTATTAATTAAAATCAACCCTTTTCTCTATCCTTTTTAAGTTTATTTATTTGGTCTTTGGTTTAGAGTTTGTTAATAACTGGTCTGGGGATTTGGAATACTTTGGGTTTCTTTCTCATGTGCTCTTAATTGTTGCTTCATTTTGAAGACTCAAGTCTTCATTGTGGATTTTGAGGTTTT…
PgRLK091-04	3122	TGGGAATCTCAGTGGGTAATTACTGCTGCTGCTGAGTGCTTTAATTGCAAGTTGCAGGTCCTGATTTCCTTCATTTGTGGTCTAGGGATTGATTTCAATTGGGGATCGTTGACCCTAGGTTACTCCTTTCCTTCAATTGCTAATTGAGGCTCTATTCTGACTGCTTCGGTGCTTCGGGATGTGGGTATGAAAGTTTCTTCATTTGGAGTTTTTCTTTCTTGTGAAAAGTAATGCTAACCAACTACGTTTATGGTGATGTTGGCCCTATTTTGAGTTAGGCATAACCTTTCGTTTCAGCAATGAAGGTGCTGGATACTTTCCTCGTTTGGGTATTCTTGGTCTGTCTTGTTTGTTCATCTTTGGGTCTTGAATCCCAAAACCAAACATGTTATCCAATTG…
PgRLK091-05	848	TTTTTTTTTAAAGGAACCAAAATGAGAACATATAATAAATTCCTATATACAAAGCCAACGTTAATATGTTCTCTGTTCACAAGGAAAGTGTCAGCATGGGAATGACAGTCGGGTTGTTAATATATATACTCGTATATGGAGAATGGAAGCTTAGATTATTGGCTACATGAGAGAGTTGATGGAAGTTCACATCTTAGGTGGGATACTAGGCTTAAGATAGCCCAAGGAGCAGCTCGTGGATTGGCATACTTGCATAAGGAGCCAAAGATAGTTCATCGAGACGTTAAAACTAGCAACATTCTTTTAAATGAGAGATTTGAAGCTCATTTAGCTGATTTTGGGCTCTCAAGGTTGCTTCGTCCCTGTGATACTCATGTGACTACAGATTTGGTTGGAACC…
PgRLK091-06	544	CTACATGAGAGACAGACAGAGTTGATGGAAGTTCACTTGTTTCTTAGGTGGGACACTAGGCTTAAGAGCAGCTCGTGGATTAGCATATACTTGCACAAGGCATTCCTCCTGAATATTGTAGTCAGGCATTGACAGCAACATTCAGGGGTGATGTATACAGCTTTGGAGTCGTTCTGCTTGAGCTACTTACAGCAAGGCGGCCAGTGGAAGTTTGCAAGGGAAAGAGTTGCAGAGATTTGGTGTCCTGGGTTTTTCAAATGAAATCCGAGAAGAGGGAGGAGGAAATATTTGATTCATTTATATGGGATAATGCTTGTGAGAAGCAACTCTTATATGTACTCGATATAGCTTGCAAATGTATAGATCAGAATTCAAGGCGGAGACCCTCTATAGATCAAG…
PgRLK091-07	886	TTTTTTTTTAAAGGAACCAAAATGAGAACATATAATAAATTCCTATATACAAAGCCAACGTTAATATGTTCTCTGTTCACAAGGAAAGTGTCAGCATGGGAATGACAGTCGGGTTGTTAATATATATACTCGTATATGGAGAATGGAAGCTTAGATTATTGGCTACATGAGAGAGTTGATGGAAGTTCACATCTTAGGTGGGATACTAGGCTTAAGATAGCCCAAGGAGCAGCTCGTGGATTGGCATACTTGCATAAGGAGCCAAAGATAGTTCATCGAGACGTTAAAACTAGCAACATTCTTTTAAATGAGAGATTTGAAGCTCATTTAGCTGATTTTGGGCTCTCAAGGTTGCTTCGTCCCTGTGATACTCATGTGACTACAGATTTGGTTGGAACC…
PgRLK092	3394	TTTTAAAAAGAACTTGATGCAATTATGCAAAGACTTTGCAATTATAGCTAGATAATAATGGGCCTATAAATTACACCTTTGAATAGTTATACTTCACACCATATCAAACTGATAAATTATGGGTTCTATAGCCATAGGGAACTCTCTACAACTTCTCTCCCTTTTTTTGGCCGTCTTAAGTCCTGATTTGCCATATGCTGCTTCTGCCTCTACTTATGTTGAAGAGGCTATGGCTCTCCTTAACTGGAAAGCTACCTTTCAAAACCAAAATAACTCTATATTATTTACATGGAAGTTTCTTCCCAACAACGCCACGAATACTTCCCCGTGTGCTTGGTTCGGAGTTTCGTGTAACAATGGAAGCGTAAATGGCTTGAACCTCACTTTGTCAAGTGTCAA…
PgRLK093	2365	TTCAAGTTTGGGGAAGTTGAAATCCCTTGTTGAGCTAAGATTATTCACAAATGACCTCACTGGTTCCATTCCTCCAGAAATGAATAATCTTGCATATCTAAAAGTATTTCAAATATTTGAAAACAAGCTCACAGGTCATCTACCACAAGATATATGTCGCGGTGGATTACTTGTATGGTTTAGTGCAAGTAATAATTCTTTCACAGGTCCAATCCCAATAAGCTTGAAAAACTGTACAAGCTTATACAGACTTAATCTTCATGATAACCAATTTGCAGGAAATATATCAGAAGATTTTGGTATATACCCAAATTTGAATTATGTTGATTTGAGCTACAATAGGTTATATGGCAATGTGTCTCCAAATTGGGGGCTTTGCCGTAATCTGACTAGCTTGAA…
PgRLK094-01	4825	TGGAGCTGCTAGGATCAGCATCACGGAGGAAGGTAAAGTGGAAAGCTTGGCAAATTGTGATGTGGATAGTAACTCTGGTGTACAATTAAAGACTGAAAAAGGGGCTGTGGGAAATAATGTTTGTACTGGTGAAACCAACGATCATACACCTGCTTCGATAAACAGACAAACTGTTTTAAATGGATCTAATTTTTTAAGTGATGCAAAAGAACAAGACCCTGAAGAACCTGGGAGACAGAGTCCTCTTTGCCGGGGGTTACTTGTTCCTTGTCAACTAAAATCTACTAGGATTATGGGAACAAATCAATTGGGACTTGATGAGAATTTGGGACCTCTGGCATCCGCTGATCTTGATAATGCTGAAAGTAGCAGGAGAACGGCAAAACAGAGAGAAGGTGT…
PgRLK094-02	4649	TTTGGTTGTGAGTGTGATGTCTGCGAAGGTGTTGTTCAGGGTGACAGACAGCTGGCTGATCCATGTAAGCGAACTTTAGGAGCTGAAAGTGTATTTGGATCAAATTACAAGATTCATAATCTCAGTTGCGAGGTGAATTTCTTCATTTTGAAGATTTTTGGGTTAGAAATTAGCAGATGGCCATGAGCATTCTGGAATTTTTGAAGATAGTGAGAACCATGGGTACTTGCAGGGTTCCAGAAGCATGTCAGATCCAGAGTTGTCACTGGGAAATGGATGTTTGCGGGGGATTGGAGTATCGAAAAATGGCTTGGCAGCAGAGTTGAAGCCAAATATTGCACTCGGGATGGTCAGGGAGTCGCAGGATGGATCAAGTTCTGAACCGGTGCAACAGCCAGT…
PgRLK094-03	5016	TGGAGCTGCTAGGATCAGCATCACGGAGGAAGGTAAAGTGGAAAGCTTGGCAAATTGTGATGTGGATAGTAACTCTGGTGTACAATTAAAGACTGAAAAAGGGGCTGTGGGAAATAATGTTTGTACTGGTGAAACCAACGATCATACACCTGCTTCGATAAACAGACAAACTGTTTTAAATGGATCTAATTTTTTAAGTGATGCAAAAGAACAAGACCCTGAAGAACCTGGGAGACAGAGTCCTCTTTGCCGGGGGTTACTTGTTCCTTGTCAACTAAAATCTACTAGGATTATGGGAACAAATCAATTGGGACTTGATGAGAATTTGGGACCTCTGGCATCCGCTGATCTTGATAATGCTGAAAGTAGCAGGAGAACGGCAAAACAGAGAGAAGGTGT…
PgRLK094-04	4549	TTTGGTTGTGAGTGTGATGTCTGCGAAGGTGTTGTTCAGGGTGACAGACAGCTGGCTGATCCATGTAAGCGAACTTTAGGAGCTGAAAGTGTATTTGGATCAAATTACAAGATTCATAATCTCAGTTGCGAGGGTTCTGGAAGCATGTCAGATCCAGAGTTGTCACTGGGAAATGGATGTTTGCGGGGGATTGGAGTATCGAAAAATGGCTTGGCAGCAGAGTTGAAGCCAAATATTGCACTCGGGATGGTCAGGGAGTCGCAGGATGGATCAAGTTCTGAACCGGTGCAACAGCCAGTGATAAGGTTGACTTTGGAATCTTCAGCATAGAGGCTGCAAAGGTGGATTATTCAACTTTGAAGGAGAGAGAGGCAGCCTCTTTGGCGGATCCCTCGTGAA…
PgRLK094-05	3943	ACAAATAGAAAAGTCGAAAAGGGAAAGAAAAAAAAAGCCAGAAGGAGAATATGAAGGGGGTTGTGGGATTTTTGAGTTAGAGGATTCAGAACAGCTAATCTGAAGAATGGGCGACATGTGAGTTTGAGATGTAAAGGATGGCAAATGCCTCTATTTTGTACTTGATACTCTATTGTTACAATACAACTTTTGCATCTTTGCATTATACATTATTGCAAGACTTGATCTGCGAGTCGGCTTAGCAAATTGTACCAGGTTCCATTTGAGATTATATTGGTGCTTGTATCTTGTAGTTGCTAAAACAATAGGTTTTGTCTACCTTTCAAGTTGGTTACACTTCCCGGACTTGTGCTATGCTTAAAAGTTGAGAAATCTTTACATATATATATATATATGTCC…
PgRLK095-01	2965	AAAACTGATCCTCTTTTCTGCTGAGTAAGAATGTCTACTACTAAGTTTCCCAATTGTTATTAGTGTTGTTCATTCCAACTTATGACTTACACGGTAATAGGAAATTTTTTTATCCTCTTGCTTGTGCTTGGTTTATTATAAGCTTTGCTTTACCAGTTGCTTCTTCTGGGAAGCTAGGGCCTTGACTGCATTTGTTGCAAATTTTTGTATTTTGATTTGTTTATAGGAAATCTTTTACCAGTTTGTGACTTATCTGGTTTGGCTTGTTTGGGCAGTTAGTTTAAACCTCTTGCTCTAAGTCGAGCTTAGCGTTACCTTATTTGAATACATTGGAAATTTTGAATTTCTCCAAGTACTTGGGATCCTGCACTTGAAGATCTGAGTTCTACTTTCTTTATT…
PgRLK095-02	3111	AAAACTGATCCTCTTTTCTGCTGAGTAAGAATGTCTACTACTAAGTTTCCCAATTGTTATTAGTGTTGTTCATTCCAACTTATGACTTACACGGTAATAGGAAATTTTTTTATCCTCTTGCTTGTGCTTGGTTTATTATAAGCTTTGCTTTACCAGTTGCTTCTTCTGGGAAGCTAGGGCCTTGACTGCATTTGTTGCAAATTTTTGTATTTTGATTTGTTTATAGGAAATCTTTTACCAGTTTGTGACTTATCTGGTTTGGCTTGTTTGGGCAGTTAGTTTAAACCTCTTGCTCTAAGTCGAGCTTAGCGTTACCTTATTTGAATACATTGGAAATTTTGAATTTCTCCAAGTACTTGGGATCCTGCACTTGAAGATCTGAGTTCTACTTTCTTTATT…
PgRLK095-03	1796	TTTGAATCCCTACTAAATGTATATAAGGAAACTGATGCCTTGCAAAAAAATACCAGGATATTGCGGTTCATGGTTCTCTGTCTTTACAGAGCTAAGCATAAGCGTTCTGGTAGCGCGCAGGGCCCAAATACAATGATAATTCATCCACGCCATTCAGGATCAGACCAAGATGCTGTAAAGATCACAGTTACTGGGTCCAGTGTTACTGGTGGGGCAACTAGTGAAACTTTGAGTCTTAGAAGTAGTGGACCTAGTGACATGCATATTGTTGAGGCTGGAAACATAGTAATCTCCATCCAAGTTCTAAGGAATGTACCTAACAACTTCAGCCGAGAGAATATATTGGGAAGAGGTGGTTTTGGAACTGTTTACAAATGCGAGTTACATGATGGAACTAAG…
PgRLK095-04	867	TTTGAATCCCTACTAAATGTATATAAGGAAACTGATGCCTTGCAAAAAAATACCAGGATATTGCGGTTCATGGTTCTCTGTCTTTACAGAGCTAAGCATAAGCGTTCTGGTAGCGCGCAGGGCCCAAATACAATGATAATTCATCCACGCCATTCAGGATCAGACCAAGATGCTGTAAAGATCACAGTTACTGGGTCCAGTGTTACTGGTGGGGCAACTAGTGAAACTTTGAGTCTTAGAAGTAGTGGACCTAGTGACATGCATATTGTTGAGGCTGGAAACATAGTAATCTCCATCCAAGTTCTAAGGAATGTACCTAACAACTTCAGCCGAGAGAATATATTGGGAAGAGGTGGTTTTGGAACTGTTTACAAATGCGAGTTACATGATGGAACTAAG…
PgRLK095-05	2126	AAAACTGATCCTCTTTTCTGCTGAGTAAGAATGTCTACTACTAAGTTTCCCAATTGTTATTAGTGTTGTTCATTCCAACTTATGACTTACACGGTAATAGGAAATTTTTTTATCCTCTTGCTTGTGCTTGGTTTATTATAAGCTTTGCTTTACCAGTTGCTTCTTCTGGGAAGCTAGGGCCTTGACTGCATTTGTTGCAAATTTTTGTATTTTGATTTGTTTATAGGAAATCTTTTACCAGTTTGTGACTTATCTGGTTTGGCTTGTTTGGGCAGTTAGTTTAAACCTCTTGCTCTAAGTCGAGCTTAGCGTTACCTTATTTGAATACATTGGAAATTTTGAATTTCTCCAAGTACTTGGGATCCTGCACTTGAAGATCTGAGTTCTACTTTCTTTATT…
PgRLK096-01	2445	ATTACATACAGCAGCTAATGAATCAAACTCAATATTTCTAAGATCAGGGAAGTTCACAGCTACTACAGCCATTGCTGCTTCATTGATAGCTACTTGTTTCCACATCTCGGGGCTTCGCTCTTTCCTATCAAGCATTCCTCTATCCTCAATTTGCGCAGGTTGTAACAAGTCATCAATAGTGATCTCAGTTCGTCCATCAAGCATCATATTGATTGCAGTGACCTCAATAATGTTGGCAAGCTCTGCACCAACCATTCCATCAGTCATACTAGCAACAGCCATATAGGCCTGGTTTTGGTATATATATTTTTCTGTCAAACCGTTCTGGTCTCACAAGTGCTGGATCCAGAATATCCGGTCAATTTGTCGAAGCAATAGTGATTACGTTCCCTCTTCCTT…
PgRLK096-02	2540	ATTACATACAGCAGCTAATGAATCAAACTCAATATTTCTAAGATCAGGGAAGTTCACAGCTACTACAGCCATTGCTGCTTCATTGATAGCTACTTGTTTCCACATCTCGGGGCTTCGCTCTTTCCTATCAAGCATTCCTCTATCCTCAATTTGCGCAGGTTGTAACAAGTCATCAATAGTGATCTCAGTTCGTCCATCAAGCATCATATTGATTGCAGTGACCTCAATAATGTTGGCAAGCTCTGCACCAACCATTCCATCAGTCATACTAGCAACAGCCATATAGGCCTGGTTTTGGTATATATATTTTTCTGTCAAACCGTTCTGGTCTCACAAGTGCTGGATCCAGAATATCCGGTCAATTTGTCGAAGCAATAGTGATTACGTTCCCTCTTCCTT…
PgRLK096-03	2461	ATTACATACAGCAGCTAATGAATCAAACTCAATATTTCTAAGATCAGGGAAGTTCACAGCTACTACAGCCATTGCTGCTTCATTGATAGCTACTTGTTTCCACATCTCGGGGCTTCGCTCTTTCCTATCAAGCATTCCTCTATCCTCAATTTGCGCAGGTTGTAACAAGTCATCAATAGTGATCTCAGTTCGTCCATCAAGCATCATATTGATTGCAGTGACCTCAATAATGTTGGCAAGCTCTGCACCAACCATTCCATCAGTCATACTAGCAACAGCCATATAGGCCTGGTTTTGGTATATATATTTTTCTGTCAAACCGTTCTGGTCTCACAAGTGCTGGATCCAGAATATCCGGTCAATTTGTCGAAGCAATAGTGATTACGTTCCCTCTTCCTT…
PgRLK097-01	5418	GGCAGTAAGTTTGTTTATTCTAGTTTTCTTTTTTGTTTTTGGTGGATTTGTATTGCCATCATGCTTTTTCTTATATTGCTTAGATATCGGAGAAAACATAAACATGTTGATTTAAGAGCATTGAAGAAATGGTCTAGGCAGATCTTAGAGGGACTTTCCTATCTCCACAGTCATGATCCTCCGGTTATTCATCGGGATCTTAAGTGCGACAATATTTTTGTTAATGGAAACCAAGGCGAGGTGAAAATTGGTGACTTGGGGCTAGCTGCCATTCTTCAACAGGCTCGTTCAGCTCACAGTGTCATTGGTACTCCTGAGTTCATGGCACCAGAACTTTATGAGGAGGAATACGATGAACTTGTAGATATATACGCCTTTGGTATGTGCTTACTGGAGTTG…
PgRLK097-02	5907	CGCTTCGCCGTTGGACGCATCTGTACACACCTTTCTCTTTCTTCTCCTCTCTCCCTTTTGCACCAACACGTTTCCTCCATCTCTATCCATTTTTATTTGAATTTTTTGACATATATATATATATACGTATACGTAAATCTAAATCTTCGTATTGGTTTTGGAACCCGCCTGTGAAATTATGTGGCCTTCGTAAGAACTAGGGTTTTACGGACGTGGAAAATGCCACAAGAATCAACGTCCGAACAAGACCCGGACGATTCTGAAGCTGAGTTTGTTGAGGTCGATCCTTCTGGTCGATATGGTCGGTATAAGGAGGTTCTAGGAAAGGGAGCTTTCAAAAAAGTATATAGAGCTTTTGATGAATTGGAAGGAATTGAAGTAGCTTGGAATCAAATTAAG…
PgRLK097-03	5694	GGAAAGGGGGCTTTCAAAAAAGTGTATCCTTCATTATAATTTTCTGTGTATAAAGTAGTTTATGCATGCATTTGACACAAGATTGTATGTAGAATTACTGTTAATTCCTTGATAGAATGTTGGGGATATAGATATAGAGCTTTTGATGAATTGGAAGGAATTGAAGTAGCTTGGAATCAAATTAAGGTGGCAGATCTTTTAAGAAATTCCGAGGACTTGGAGCGTCTGTATTCCGAAGTTCATTTGCTTAAAACTCTCAAGCACAAGAACATTATCAAGTTTTACAACTCATGGGTTGATACCAAAACTGAGAATATCAACTTCATCACCGAGATTTTCACGTCAGGGACACTACGGCAATATCGGAGAAAACATAAACATGTTGATTTAAGAGCATTG…
PgRLK097-04	4976	ACTTGTAGATATATACGCCTTTGGGTGTCAAACCCGCATCATTAGTAAAAGTGAAGGATCCTGATGTCAGAGCATTTATAGAAAAATGTATTGCAAAGGTGTCTGATAGGTTACCTGCCAAGGAGCTATTAATGGATCCTTTTCTCCAGTCAGATGAAGATAATGAATGTGTAGGTCGATCCTCAAGACCCAATCGTCATCATCCAGATAATAATAATGATCATTTCGATAATGGTAAAACTCCTGAGGACTCCGTGCCTGAGGGAAGTAGAGACTTCACAGTGCAGGGTCAAAGGAAAGATCTGAACACTATATTTTTGAAACTACGGATAACAGATTACACAGGTCATATTCGTAATATCCACTTCCCATTTGATATTGAGGTTGATACATCAACCG…
PgRLK097-05	5959	CGCTTCGCCGTTGGACGCATCTGTACACACCTTTCTCTTTCTTCTCCTCTCTCCCTTTTGCACCAACACGTTTCCTCCATCTCTATCCATTTTTATTTGAATTTTTTGACATATATATATATATACGTATACGTAAATCTAAATCTTCGTATTGGTTTTGGAACCCTCAGTTGATCCCATTAGAATCTGCCTGTGAAATTATGTGGCACTAAAATAAATTTGATCTGATTCTACCTTCGTAACAACTAGGGTTTTACGGACTTGGAAAATGCCACAAGAATCAACGTCCGAACAAGACCCGGACGATTCTGAAGCTGAGTTTGTTGAGGTCGATCCTTCTGGTCGATATGGTCGGTATAAGGAGGTTCTAGGAAAGGGAGCTTTCAAAAAAGTATATAG…
PgRLK097-06	5818	CGCTTCGCCGTTGGACGCATCTGTACACACCTTTCTCTTTCTTCTCCTCTCTCCCTTTTGCACCAACACGTTTCCTCCATCTCTATCCATTTTTATTTGAATTTTTTGACATATATATATATATACGTATACGTAAATCTAAATCTTCGTATTGGTTTTGGAACCCTCAGTTGATCCCATTAGAATCTGCCTGTGAAATTATGTGGCACTAAAATAAATTTGATCTGATTCTACCTTCGTAACAACTAGGGTTTTACGGACTTGGAAAATGCCACAAGAATCAACGTCCGAACAAGACCCGGACGATTCTGAAGCTGAGTTTGTTGAGGTCGATCCTTCTGGTCGATATGGTCGGTATAAGGAGGTTCTAGGAAAGGGAGCTTTCAAAAAAGTATATAG…
PgRLK098-01	2878	GAGGAGGAGGAGGAGGAGGAGGCGGCGGAAGGAAGTAGGGTGAGCTTTTATTTTATTTAATTCGCCATTAATTTCATGCCTACTCTCTTTACACAGAAAAATAGCAACTTTGAAAATTCAACACTACCGGGGATACAAATCAGTTAATGAATCGTCATTTAAGGAGAAATTAGCAGATTCTTCTTTTTCTGGATCAAAGCTACTTTGCATAAAAAATGCAGGCTCTGAAGGTAATGCGAGAGTGAGAGAAACGCTATCGAGCATATGAGCAACTGAAGCCATGGTAGGTCTGTCAGCTGCATTTCCTTGTACACATAGCAGCCCAATGTGGATACATCTCATCATTTCGCCTAATGAACCTGAACTGCTTCTTAATGTTGGATCTATAACATTTGAAGC…
PgRLK098-02	2899	GAGGAGGAGGAGGAGGAGGAGGCGGCGGAAGGAAGTAGGGTGAGCTTTTATTTTATTTAATTCGCCATTAATTTCATGCCTACTCCCTTTACAAACAAGAATAATCTGTACTACACAGAAAATAGTAACTTTGAAAATTCAACACTACCGGGGATACAAATCAGTTAATGAATCGTCATTTAAGGAGAAATTAGCAGATTCTTCTTTTTCTGGATCAAAGCTACTTTGCATAAAAAATGCAGGCTCTGAAGGTAATGCGAGAGTGAGAGAAACGCTATCGAGCATATGAGCAACTGAAGCCATGGTAGGTCTGTCAGCTGCATTTCCTTGTACACATAGCAGCCCAATGTGGATACATCTCATCATTTCGCCTAATGAACCTGAACTGCTTCTTAATGT…
PgRLK098-03	1524	TATATATATATATATATATAAGAATAATCAGTCATACATGCAGATAGTGGCAAATTTGAACAATCAACACTACCGGGGATATAAATCACTAACTGAAGCCTCATTTATGGAGAAATTAGCAGATTCTACCAGTGGCATTTCTGGATCAATGCTACTGTGCATAAAAAATGCAGGTTCAGAAGGTACTGCGAGAGTGAGAGAAAAGCTATTGAGCATAAGAGCAACTGAAGCCATGGTAGGTCTGTCAGCTGCATTTCCTTGTACACATAGCAGCCCAATGTGGATACATCTCATCATTTCGCCTAATGAACCTGAACTGCTTCTTAATGTTGGATCTATAACATTTGAAGCAGCTCCTGCTCGCCAATTTTTCCAAGCATAGTTTGCAAGGTCCTTTTC…
PgRLK098-04	2950	GAGGAGGAGGAGGAGGAGGAGGCGGCGGAAGGAAGTAGGGTGAGCTTTTATTTTATTTAATTCGCCATTAATTTCATGCCTACTCCCTTTACAAACAAGAATAATCTGTACTACACAGAAAATAGTAACTTTGAAAATTCAACACTACCGGGGATACAAATCAGTTAATGAATCGTCATTTAAGGAGAAATTAGCAGATTCTTCTTTTTCTGGATCAAAGCTACTTTGCATAAAAAATGCAGGCTCTGAAGGTAATGCGAGAGTGAGAGAAACGCTATCGAGCATATGAGCAACTGAAGCCATGGTAGGTCTGTCAGCTGCATTTCCTTGTACACATAGCAGCCCAATGTGGATACATCTCATCATTTCGCCTAATGAACCTGAACTGCTTCTTAATGT…
PgRLK098-05	2902	GAGGAGGAGGAGGAGGAGGAGGCGGCGGAAGGAAGTAGGGTGAGCTTTTATTTTATTTAATTCGCCATTAATTTCATGCCTACTCTCTTTACACAGAAAAATAGCAACTTTGAAAATTCAACACTACCGGGGATACAAATCAGTTAATGAATCGTCATTTAAGGAGAAATTAGCAGATTCTTCTTTTTCTGGATCAAAGCTACTTTGCATAAAAAATGCAGGCTCTGAAGGTAATGCGAGAGTGAGAGAAACGCTATCGAGCATATGAGCAACTGAAGCCATGGTAGGTCTGTCAGCTGCATTTCCTTGTACACATAGCAGCCCAATGTGGATACATCTCATCATTTCGCCTAATGAACCTGAACTGCTTCTTAATGTTGGATCTATAACATTTGAAGC…
PgRLK098-06	2953	GAGGAGGAGGAGGAGGAGGAGGCGGCGGAAGGAAGTAGGGTGAGCTTTTATTTTATTTAATTCGCCATTAATTTCATGCCTACTCTCTTTACACAGAAAAATAGCAACTTTGAAAATTCAACACTACCGGGGATACAAATCAGTTAATGAATCGTCATTTAAGGAGAAATTAGCAGATTCTTCTTTTTCTGGATCAAAGCTACTTTGCATAAAAAATGCAGGCTCTGAAGGTAATGCGAGAGTGAGAGAAACGCTATCGAGCATATGAGCAACTGAAGCCATGGTAGGTCTGTCAGCTGCATTTCCTTGTACACATAGCAGCCCAATGTGGATACATCTCATCATTTCGCCTAATGAACCTGAACTGCTTCTTAATGTTGGATCTATAACATTTGAAGC…
PgRLK098-07	1645	TATATATATATATATATATAAGAATAATCAGTCATACATGCAGATAGTGGCAAATTTGAACAATCAACACTACCGGGGATATAAATCACTAACTGAAGCCTCATTTATGGAGAAATTAGCAGATTCTTTTTCTTTCGTTTTACTAAAATCGCTCAACTGAGTTATTCTCCCCATGCAGTGGCATTTCTGGATCAATGCTACTGTGCATAAAAAATGCAGGTTCAGAAGGTACTGCGAGAGTGAGAGAAAAGCTATTGAGCATAAGAGCAACTGAAGCCATGGTAGGTCTGTCAGCTGCATTTCCTTGTACACATAGCAGCCCAATGTGGATACATCTCATCATTTCGCCTAATGAACCTGAACTGCTTCTTAATGTTGGATCTATAACATTTGAAGCAG…
PgRLK098-08	1594	TATATATATATATATATATAAGAATAATCAGTCATACATGCAGATAGTGGCAAATTTGAACAATCAACACTACCGGGGATATAAATCACTAACTGAAGCCTCATTTATGGAGAAATTAGCAGATTCTTTTTCTTTCGTTTTACTAAAATCGCTCAACTGAGTTATTCTCCCCATGCAGTGGCATTTCTGGATCAATGCTACTGTGCATAAAAAATGCAGGTTCAGAAGGTACTGCGAGAGTGAGAGAAAAGCTATTGAGCATAAGAGCAACTGAAGCCATGGTAGGTCTGTCAGCTGCATTTCCTTGTACACATAGCAGCCCAATGTGGATACATCTCATCATTTCGCCTAATGAACCTGAACTGCTTCTTAATGTTGGATCTATAACATTTGAAGCAG…
PgRLK098-09	2927	TATATATATATATATATATAAGAATAATCAGTCATACATGCAGATAGTGGCAAATTTGAACAATCAACACTACCGGGGATATAAATCACTAACTGAAGCCTCATTTATGGAGAAATTAGCAGATTCTTTTTCTTTCGTTTTACTAAAATCGCTCAACTGAGTTATTCTCCCCATGCAGTGGCATTTCTGGATCAATGCTACTGTGCATAAAAAATGCAGGTTCAGAAGGTACTGCGAGAGTGAGAGAAAAGCTATTGAGCATAAGAGCAACTGAAGCCATGGTAGGTCTGTCAGCTGCATTTCCTTGTACACATAGCAGCCCAATGTGGATACATCTCATCATTTCGCCTAATGAACCTGAACTGCTTCTTAATGTTGGATCTATAACATTTGAAGCAG…
PgRLK098-10	2974	GAGGAGGAGGAGGAGGAGGAGGCGGCGGAAGGAAGTAGGGTGAGCTTTTATTTTATTTAATTCGCCATTAATTTCATGCCTACTCCCTTTACAAACAAGAATAATCTGTACTACACAGAAAATAGTAACTTTGAAAATTCAACACTACCGGGGATACAAATCAGTTAATGAATCGTCATTTAAGGAGAAATTAGCAGATTCTTCTTTTTCTGGATCAAAGCTACTTTGCATAAAAAATGCAGGCTCTGAAGGTAATGCGAGAGTGAGAGAAACGCTATCGAGCATATGAGCAACTGAAGCCATGGTAGGTCTGTCAGCTGCATTTCCTTGTACACATAGCAGCCCAATGTGGATACATCTCATCATTTCGCCTAATGAACCTGAACTGCTTCTTAATGT…
PgRLK098-11	2929	GAGGAGGAGGAGGAGGAGGAGGCGGCGGAAGGAAGTAGGGTGAGCTTTTATTTTATTTAATTCGCCATTAATTTCATGCCTACTCTCTTTACACAGAAAAATAGCAACTTTGAAAATTCAACACTACCGGGGATACAAATCAGTTAATGAATCGTCATTTAAGGAGAAATTAGCAGATTCTTCTTTTTCTGGATCAAAGCTACTTTGCATAAAAAATGCAGGCTCTGAAGGTAATGCGAGAGTGAGAGAAACGCTATCGAGCATATGAGCAACTGAAGCCATGGTAGGTCTGTCAGCTGCATTTCCTTGTACACATAGCAGCCCAATGTGGATACATCTCATCATTTCGCCTAATGAACCTGAACTGCTTCTTAATGTTGGATCTATAACATTTGAAGC…
PgRLK098-12	1199	TATATATATATATATATATAAGAATAATCAGTCATACATGCAGATAGTGGCAAATTTGAACAATCAACACTACCGGGGATATAAATCACTAACTGAAGCCTCATTTATGGAGAAATTAGCAGATTCTTTTTCTTTCGTTTTACTAAAATCGCTCAACTGAGTTATTCTCCCCATGCAGTGGCATTTCTGGATCAATGCTACTGTGCATAAAAAATGCAGGTTCAGAAGGTACTGCGAGAGTGAGAGAAAAGCTATTGAGCATAAGAGCAACTGAAGCCATGGTAGGTCTGTCAGCTGCATTTCCTTGTACACATAGCAGCCCAATGTGGATACATCTCATCATTTCGCCTAATGAACCTGAACTGCTTCTTAATGTTGGATCTATAACATTTGAAGCAG…
PgRLK098-13	1225	GAGGAGGAGGAGGAGGAGGAGGCGGCGGAAGGAAGTAGGGTGAGCTTTTATTTTATTTAATTCGCCATTAATTTCATGCCTACTCTCTTTACACAGAAAAATAGCAACTTTGAAAATTCAACACTACCGGGGATACAAATCAGTTAATGAATCGTCATTTAAGGAGAAATTAGCAGATTCTTCTTTTTCTGGATCAAAGCTACTTTGCATAAAAAATGCAGGCTCTGAAGGTAATGCGAGAGTGAGAGAAACGCTATCGAGCATATGAGCAACTGAAGCCATGGTAGGTCTGTCAGCTGCATTTCCTTGTACACATAGCAGCCCAATGTGGATACATCTCATCATTTCGCCTAATGAACCTGAACTGCTTCTTAATGTTGGATCTATAACATTTGAAGC…
PgRLK098-14	1201	GAGGAGGAGGAGGAGGAGGAGGCGGCGGAAGGAAGTAGGGTGAGCTTTTATTTTATTTAATTCGCCATTAATTTCATGCCTACTCTCTTTACACAGAAAAATAGCAACTTTGAAAATTCAACACTACCGGGGATACAAATCAGTTAATGAATCGTCATTTAAGGAGAAATTAGCAGATTCTTCTTTTTCTGGATCAAAGCTACTTTGCATAAAAAATGCAGGCTCTGAAGGTAATGCGAGAGTGAGAGAAACGCTATCGAGCATATGAGCAACTGAAGCCATGGTAGGTCTGTCAGCTGCATTTCCTTGTACACATAGCAGCCCAATGTGGATACATCTCATCATTTCGCCTAATGAACCTGAACTGCTTCTTAATGTTGGATCTATAACATTTGAAGC…
PgRLK098-15	1223	TATATATATATATATATATAAGAATAATCAGTCATACATGCAGATAGTGGCAAATTTGAACAATCAACACTACCGGGGATATAAATCACTAACTGAAGCCTCATTTATGGAGAAATTAGCAGATTCTTTTTCTTTCGTTTTACTAAAATCGCTCAACTGAGTTATTCTCCCCATGCAGTGGCATTTCTGGATCAATGCTACTGTGCATAAAAAATGCAGGTTCAGAAGGTACTGCGAGAGTGAGAGAAAAGCTATTGAGCATAAGAGCAACTGAAGCCATGGTAGGTCTGTCAGCTGCATTTCCTTGTACACATAGCAGCCCAATGTGGATACATCTCATCATTTCGCCTAATGAACCTGAACTGCTTCTTAATGTTGGATCTATAACATTTGAAGCAG…
PgRLK098-16	1222	GAGGAGGAGGAGGAGGAGGAGGCGGCGGAAGGAAGTAGGGTGAGCTTTTATTTTATTTAATTCGCCATTAATTTCATGCCTACTCCCTTTACAAACAAGAATAATCTGTACTACACAGAAAATAGTAACTTTGAAAATTCAACACTACCGGGGATACAAATCAGTTAATGAATCGTCATTTAAGGAGAAATTAGCAGATTCTTCTTTTTCTGGATCAAAGCTACTTTGCATAAAAAATGCAGGCTCTGAAGGTAATGCGAGAGTGAGAGAAACGCTATCGAGCATATGAGCAACTGAAGCCATGGTAGGTCTGTCAGCTGCATTTCCTTGTACACATAGCAGCCCAATGTGGATACATCTCATCATTTCGCCTAATGAACCTGAACTGCTTCTTAATGT…
PgRLK098-17	1246	GAGGAGGAGGAGGAGGAGGAGGCGGCGGAAGGAAGTAGGGTGAGCTTTTATTTTATTTAATTCGCCATTAATTTCATGCCTACTCCCTTTACAAACAAGAATAATCTGTACTACACAGAAAATAGTAACTTTGAAAATTCAACACTACCGGGGATACAAATCAGTTAATGAATCGTCATTTAAGGAGAAATTAGCAGATTCTTCTTTTTCTGGATCAAAGCTACTTTGCATAAAAAATGCAGGCTCTGAAGGTAATGCGAGAGTGAGAGAAACGCTATCGAGCATATGAGCAACTGAAGCCATGGTAGGTCTGTCAGCTGCATTTCCTTGTACACATAGCAGCCCAATGTGGATACATCTCATCATTTCGCCTAATGAACCTGAACTGCTTCTTAATGT…
PgRLK098-18	308	AAGCATAGCTTGCAAGGTCCTCTTTATTCTCCAAATTTCGGAAAGAATTGTTCTTCTGCCACTTACTATTTCCAGAACTAATACGCCAAAGCTAAACACATCGGACTTAACTGAGACCTCCCCAAACATTACGTACTCTGGTGCCATATATCCATAGGTTCCCACAATTTTACTTGTATTGCCTCGGGTTTCATCTAGGTCGAACAACCTTGCCATGCCAACATCTGCAATTTTGGGATTCATCTCTGCATCTAACAGAACATTGCTAGCTTTTAGATCACGATGAATAATCTGTAGCCTACAATATT
PgRLK099-01	2893	GTAAAGTGAATGTGTATCATATACTTTGTGGATCAATAGGACAGGAGAAAGATAAAAAAAAAGTTTCCCTTATTATTGTAGCTTATCTTTAATGAAGCCTTTAAACAATGAGCAACTTTCTAACCAGTTTGTTCCCTCATTATTAGTATGGATCATGTTCATCACCATTTTTCTATTTGCTTTTTCCTTCCAAATCAACTATGCTTCTGCTTTTCATCCTGCAAAACAAGTGAGAGGGGAAGCAAAGGCTCTTTTAGCATGGAGAACAAGCCTCGACGAGCCCAGCCAATCCGTCCTGTCGTCTTGGATTGGAAGCAGCCCCTGCAGTAATTGGACAGGGGTCAGTTGCAACAAAGGTGGGAATGTTGTCATAATAAGCCTCGAGAGTTCTGGTTTAAG…
PgRLK099-02	2905	GTAAAGTGAATGTGTATCATATACTTTGTGGATCAATAGGACAGGAGAAAGATAAAAAAAAAGTTTCCCTTATTATTGTAGCTTATCTTTAATGAAGCCTTTAAACAATGAGCAACTTTCTAACCAGTTTGTTCCCTCATTATTAGTATGGATCATGTTCATCACCATTTTTCTATTTGCTTTTTCCTTCCAAATCAACTATGCTTCTGCTTTTCATCCTGCAAAACAAGTGAGAGGGGAAGCAAAGGCTCTTTTAGCATGGAGAACAAGCCTCGACGAGCCCAGCCAATCCGTCCTGTCGTCTTGGATTGGAAGCAGCCCCTGCAGTAATTGGACAGGGGTCAGTTGCAACAAAGGTGGGAATGTTGTCATAATAAGCCTCGAGAGTTCTGGTTTAAG…
PgRLK099-03	450	TTTTACATGATGAGTTTATGTATTTCAGAATTAGCATACACAATGGAAGTAAACGAGAAAAGCGACGTCTACAGCTTTGGAGTGTTGTTACTAGAAGTGATTATGGGGAGGCATCCGAGTGATGACATCTCATATCTTTCATCATCATCTGCTTCTGGTGTACTATTGGCAGACTTGCTGGACCGACGCCTCTCACCCCCTACCAATGAAGTGGCAGAGGAAATGGTTTTTGTTGCGAGGCTCGCATTTGCTTGTTTACATCAAAGTCCAGAATGTAGGCCTAACATGAAACAAGTTTCTACGCAGCTAACAAAGAAAAAGCCTCCGCTTCAAGATTCACTGCACATGGTTACAGTTGGCCAACTATTTGATCCCCAAGCTCGAAGATCCTTATGACTT…
PgRLK100	749	GGATGATAAATGGGTTGCCAAGGTATCCGATTTCGGGCTATCTAAAACAGGTCCTAACATGAATCAAGGCCATGTTAGCACTGTCGTAAAGGGTAGTTTTGGTTACTTGGATCCTGAATATTTTAGGAGACAACAATTGACTGAGAAATCCGATGTGTACTCATTTGGGGTTGTTCTTTTTGAGGTTTTGTGCGCTAGGCCGGCTCTCAATCCTAGCCTTCCAAAGGAACAAGTTAGTCTTGCTGATTATGCTATGCATTGCCAGAGGAAAGGAACTTTGGATGAAATTATTGATCCCCATCTCAAAGGAAAGATAAGCCCCGAGGGTTTGAAGAAGTTTGCTGAGACAGCTGAGAAGTGCTTAGCTGACCATTGGACGGATCGGCCCTCTATGGGTGA…
PgRLK101	1258	GAACGCACAAGCTATGTTAATATTCCTCAGCTGTTCTCATTCACATTCTCTAGTTTACATCAAAGCTGACTAATAATTAATTAATGTACAAGACAAATGATCCGAGTATGCTAAGCCAATGGTACAAAACATCGCCACATTTACAAGTTAAAATCCTATGAAAACACCAAGATCAGCGAGGAGCCAGCACCTCAGAGAGCACGCCGCTGCTTGCATTAACACTGCCAGATGTCTGTGTGACAAAGGAAGTCCCGGTTGCTGAAGAAGTTGACAAAGCTTTACTCATATCACCCGAGTCCGTGTCCGTAGTCTCCAGCAAATTAAGATCCACCTCCGGCATCATCCTCAAGATGACCTCGAGTTCTCGGACGATCTCTGACATGGAAGGCCTTTCGTCGG…
PgRLK102	670	ATTTAGTTCTGTCTGAGTTTATTCCAAATGGTAATTTGTATGATAATCTTCATGGACTTAATTATCCTGGCACTAGTACTGGTGTTGGTAATAGTGAACTGAATTGGTCTAGGAGGTATCAGATTGCTCTAGGGATAGCAAGAGCTCTTGCATACCTTCACCACGATTGTAAACCTCCAGTTCTTCATCTTAACATCAAGTCTACTAATATAATGTTAGATGAAAGCTATGAGGCAAAACTGTCTGATTACGGGCTAGGAAAGTTACTTCCTCTGCTTGATAATTATGGCTTTACCAAATTTCACAATGCAGTTGGGTATGTTGCACCAGAGTTGGCTCAGAGTTTGAGACTGAGTGACAAATGTGATGTGTATAGCTTTGGAGTAGTGTTATTGGAGC…
PgRLK103	1094	CGCAGTCTGTTGCGCCGCGTACTGAAAAAGGCACTGTCAGTCCCAGTGTTCGTACTAAAAAGGGGAGAGTACCTTCACTTGGGAAGATAGATCTTAGAACTACTGTCAAGTCCTTCTCTGTTGCATCCCTTCAACAATATACCAACAGTTTCAGTGAAGAAAATTTGATAAGAGATAGCAGGTTTGGTAAAGTATATCTGGCAGAACTTCCTGATGGAGAGATTTTAGAAGTTCTGAAGATTGACATTGATAACTCAAGAGTACCAGTTGATGTCTTTCTAGAACTAGTTGTGAACATTTCAGAACTAAGTCATCCTAATATACTTGCGCTTGTGGGATACTGTGCGGAGTTTGAGCAGTGGCTACTTGTCTACGAGCATTGTAGTAAGATGACTCTAC…
PgRLK104	1704	GGAGATTACATGTGCTCTGCTCCTCATACCACCATCATCCAGGACTTATATTAGACGCTCTTGGCTCTTCATACACACTGCAGCACACCACAGTGGAGTTTCCACCGAACAACTGCGCCTAATCCTTGGGTTCTTGTCGAACTCTTCTTTGCATGAGCTTTTGAATACCTATATGAAGCTTCTAAGAAGCAAATTCCACTCCCTAGCAATGACTTGCTGTCCTGTGTTCCGGTGGAAGAGAAAATCCAGAAACCAAATTGTACAGCAGGACATAGACATACCGCTCCATGGCAACGTGAAGATATACTCCTCCAAGGAGCTCAAAAGGGCCACAAGGAACTTCTGCTCAGGAAACAAACTTGGACAGGGTTCTTTCGGCTGCGTTTACCTGGGAAAGCT…
PgRLK105	752	GCCAACTATTGAAGAAACTTTTCTATAGAAATTTGAGAGCACAAAAATTCTTGGAATTAATCAGGCAAATGTACACCGGAAAATATATTAAACTCTTGAGCCTTTAATAGCAAGAAACTTTGTGCTTACTGTTTCTCCAGCTCCACTGATCGATCAGGCTTCAATATCAAGGCATGCTACCTTCTTCTGGAGATGTGTTATTAGTCTTCCTTGAATCCTCCCTGGTATTTTCTGAGCTTTTCCGTAGACTCGACAATGGAGAATGCTGCACATGGCTATGACTTGAGTTACTCCTTCCACGTTCTCCTAACCGGCTAAGCTCTGGCAAAACAATTGTACCAAGATCTGGTCTGTCTTTCCTCTTTAGTTCAGCACATTGAAGTGCAAGTTTTGCAAAGG…
PgRLK106	1842	AGAAATTTATATATATGCAGTTGACGCTATCATAAGCATCAAGTCCATTTATGAGGTAACAAGAGACTGGCAAGGAGATCCATGCGCACCAGAAGCTTTTGTCTGGGAAGGCCTAAACTGCAGCTACAATGATTTAGAACCCGCTCGAATCATATCTTTGGACCTGTCCAATAGTGGATTGACCGGGGTAATAGCTCCTTCCATATCAAATCTCACAAAGTTAACGTCTTTGGATTTGTCGAACAATAAATTAACTGGACAAGTGCCTGATTTTCTATCTCAGTTGACTTCCTTGAGTGTCCTAAACTTAAAGGGAAACAACTTCACAGGACCAGTTCCAGCCCAACTCCTCGAAAAGTCAAATAATGGATTGCTATCATTGAGTTTCGATGGTCTGGA…
PgRLK107	1248	CTCCATCCCTTTGACTTTCTCGAAATTGATCTCTCTTACAACACTATCACTTAAGTCCAATCAGCTTAATGTAATGTTACCGCGAGAGTTATGATCTCTTGTTCTTCTCTCACATATGGATCTAAGTAGAAATCAATTTTCAGGAAGTATCCCACCTCAGATTGGACATTGTCACTCTTTATCGTTCTTACTCCTGTCAGACAACTTACTGACAGGACAGATACCACGAGAATTTGGGTATCTTGCCAACCTATATGAGCTTGATTTGAGTAAAAACAATTTAAGCAGTGCCATCCCAACGACTTTTTCTGTTTATCACCAACTTTGGAAGCTGAATTTATCATATAATAATTTGGATGGCAGAGTTCCATTTATCGCTGCCGCCTTGATCTCACTTGA…
PgRLK108	1080	GAATTTGCAGTGGAAGTAGAAGTTTTGGGCAGGGTACGACACAAGAATCTGTTGGGGCTTAGGGGATATTGCGCGGATGCTGAACAACGCCTTATTGTGTATGATTATATGCCCAATCTCAGTTTGCTCTCTCATCTACATGGCCAATTTGCCACTGATGTGCAATTAGATTGGAAAAAGAGAATGAAGATTGCCATCGGTTCAGCCGAAGGCTTAGTATACTTGCACCATGATGTGACACCCCACGTCATTCACAGAGACGTTAAGGCTAGCAATGTGCTATTGGACTCCAATTTTGAACCATTGGTAGCCGACTTTGGTTTCGCCAAGCTAATTCCAGAAGGCGTTAGCCACATGACAACTCGCGTCAAGGGCACCTTGGGCTACCTGGCGCCAGAA…
PgRLK109	1380	GAGCCGACGCGGCCTCTGGGGATGGGGTGGCTTTCCTGCTGCAAGCGGTCGAACGGGGCCCAACCCGGCAGGAAGAAGAAGAAGAAGGACACGACATGGCGCATCTTCTCACTGAAAGAGCTTCAGTTGGCGACCAACAATTTTAACTATGATAACAAGCTTGGTGAAGGTGGATTCGGCAGTGTCTACTGGGGCCAGCTCTGGGACGGATCACAGATTGCGGTGAAAAGGCTCAAGAGTTGGAGCAACAAGGCTGAAAAGGAGTTTGCTGTCGAGGTCGAGGTTTTGGCACGAGTGCGGCATAAGAGCCTCTTGAGCTTGCGTGGATATTGCGCTGAAGGCCAGGAGCGCCTGATAGTCTACGACTATATGCAGAACCTGAGCTTGCACTCTCACCTG…
PgRLK110	906	GCCTTGCAAATTCAACACAAAATGTATGCCTTTCACCTTAACAAATGACTGCAGCCTAGCATAACTTCTCAGTGTGGAGGAGAATGGGGGGAAAATGCATCCTTTAAAATTGTCATTAAACAAAAGAGTACAAGCTACCTTTCATATTCACAAACAACAATTAGGCTTAATGACTGATCAAATGGTGATTTTTGCCTATGCCAGAGAACGACGTTGGTCATCTTGGGCCAGATAGTTCCACGGCGCGGAGGTTATATGTGGAGTCAACAATCCAGTCGTTGCGAAGAGGAGCCAACTCTGCCTCCTGCCTGACCACCTCCACCTTCTGCCATTCCTCCCATCTCTCTGCCAAGCCGTCACCTTCCAGCATCCTCACGACCTCCGACATCTTGGGGCGCT…
PgRLK111	848	GATCATTCATCGTGATGTCAAAGCCGCAAACATTCTCTTGGATGAAGACTTTGAGGCGGTTGTGGGTGACTTTGGACTGGCCAAGCTTATGGACTACAAGGACACTCATGTAACCACAGCCGTCCGTGGAACGATCGGGCATATTGCTCCCGAGTACCTATCCACCGGAAAGTCCTCCGAGAAGACGGATGTTTTCGGTTACGGCATCATGCTTCTGGAGCTTATCACTGGGCAGAGGGCATTCGACCTCGCACGTCTTGCAAACGACGACGATGTCATGCTGCTTGACTGGGTGAAAGGGCTGCTGAAAGAGAAGAAGGTGGAGATGCTGGTGGACCCGGACCTGCAGAGCGTGTACGTGGAGCACGAGGTGGAGGCGCTGATCCAGGTGGCGCTGCT…
PgRLK112	1210	CTAATGCATAACTTGCGAGACAGCAAGAGCACAAACGCATGAAAATATGCTGAATGAATAAATTAGGCAGGCCCCAACGGTGACTGACTGAAAAGCAGACCCAGATTTTTACCTCACCGCCCCTTGGGGTTCATGATCTGTGAGAACACCGCGCTCGGCGTCAGCCCATCCGAGTCGATGCTCGCGACACTTTGGTCACCCATGCTTAGGGAAGTTGTTGTGGTCGTAGTGGTGCTGGAATCAATTGATGGGTCATTGGGATCCTTCTTTCCAACCATCACGAGGGGAGTGCCCTCATCTGACATCCCACACCCAATGCTTCCACTCTCCTCCGCGCTTTCCTGCATCTGAAGAGCAAACTCCAAGTTCCAAAGCACATCTCCCATCGAAGGGCGCTCG…
PgRLK113	918	ATCGCACTTGGAATCGCTGAAGGGCTATTTTATCTACATGAAGGCTGCCATCGGCACATAATTCACAGAGACATCAAGGCTTCAAATATCCTTTTAACTGAAGATTATCAACCGCAGATCTCAGATTTTGGCCTTGCGAAGTGGCTTCCTGACAAATGCACCCATCAGGTTGTATTCCCCATTGAAGGCACATTCGGTTATATGGCCCCAGAGTACTTCATGCATGGGATCATAAATGAGAAGACGGATGTGTTTGCATACGGGGTATTGCTTCTTGAACTAGTGACAGGGCGGAAAGCCGTGGACTCTTCCAGACAAAGCCTGGTGATATGGGCGAAACCGCTGCTCGAGTCGAACAACATGAAGGGGCTAGTGGATCCTTCTCTTGATGTTGGATAT…
PgRLK114	1228	GCGGCGGCGGCGGCGGCGGCGACGTGGAGCACGGCGGCGGCGGCGGCGGCAGGATGGTGGCCGTGAAGAGGATATGGAACGCGAGGAAGCTGGACGCGAAGTTCGACAAGGAGTTCGAGGCGGAGGTGAAGGTGCTGGGCAACATCCGGCACAACAACATCGTGAGGCTGCTCTGCTGCATCTCCAGCCAGGACGTGAAGCTGCTGGTGTACGAGTACATGGAGAACGGCAGCCTCGACCGGTGGCTGCACCACCTTGACCGCCAGGGCGCGCCCGCGCCGCTGGACTGGCCGACGAGGCTGGCCATCGCCATCGACTCGGCCAAGGGGCTCAGCTACATGCACCACGACTCGGCGCAGTCCATCGTGCACCGGGACGTCAAGTCCAGCAACATCTTGC…
PgRLK115	998	AGAATGGGAAACTAGATATGAAATTATTCTAGGCGTCGCACATGCACTCGCCTACTTGCACCATGACTGTCTGCCTGCTATCTTACACGGGGACGTGAAGGCCATGAATGTTCTATTAGGTCCATGCCTTGAACCTTACCTTGCTGATTTTGGCCTGGCTAGGCTTGTCAATACCAGCAATGATGATGATTTTTCAAAACAGAGTCATAAGCCTTACCTAGCTGGTTCTTATGGATATATGGCTCCGGAACATGGTTCAATGCAACGAATCACAGAGAAGAGCGACGTTTACAGCTATGGCGTGGTCCTATTAGAGGTCTTAACAGGAAGGCATCCGTTGGACCCAACATTGCCAGGTGGTGCACACTTGGTTCAATGGGTTCGCAATCATTTGCACAG…
PgRLK116	496	GCAGATTTTGGCCTTGCAAAGTTTAGGCCTGAAGGAATGACTCATTTGAGCACAATGTTGGCAGGGACTTTGGGCTATGTTGCCCCGGAATATGCTTTGTATGGGAAACTAACGAATGGAAGCGATGTTTATAGCTTTGGGGTTGTTTTATTGGAGCTTTTGAGTGGGAAAAAAGCTGTGCTTTCGATGGATAAGGGTAAAACTTCTCTTTTATCAGATTGGGCATGGTCACTGGTGGCTCAAGGGCGAGCACTAGATGTTGTTGAAGAAAATATGCCTGAGGTTGGGTTGCCCGGTGTAATGGAGCAATATGTTATTGTTGCTGTTCTTTGTTGTCATCCTCAATTATATGCTAGGCCAACTATGGATCACCTTGTGAAGCTATTGGAAAATAATATG…
PgRLK117	1246	GCCAAATTATACAAAATGTGTTACAATTCATTGCATGATTGCAACTAGAAATATGTCTTTATTTACTCAGTGCTTCAATATTTCACTGATTACAGAAATTTATAAAAGAGCTAATACATTGGGGAAGGGGAAAAAAATCGAAAAAAAATAATCAAGAATCCAGGAATGAAAGGAATTTTTTTAGCTCATCTCAGTTTTAATGGCCTAATCATCCAAACCATGTAATTTATGGTGAATTCTCGGATCATGTTTTCGATACTCTCTTGTGGAAACGGATCTCTGGACTTGACTCGACCTGTATTTCTTATCGTTGTTCTCTCTGTACTTGATCAGAGATCTTGTTTTCGTGGTGGAGGGTAATGGAGGTCTGTTTTTCATGCTCTTACTAGCAATAGGATG…
PgRLK118	1117	GGCGTTTGCCTTTTGCTTCTTCTGATCAAGATCTTGAAATGGAACTGGGTCATCTGAAGCATTTTTCATTTCACGGCCTGCAAAGTGCAACAGACAATTTTAACTCAAAGAATATATTAGGCCAAGGCGGTTTTGGTGTTGTTTATAAAGGCTGTCTCAGAAATGGAACTTTAGTGGCAGTCAAGAGGTTAAAAGATCCCGATGTTACTGGTGAAGTCCAATTCCAGACAGAACTTGAGTTGATTGGCCTAGCTGTGCACAGGAACCTTTTGCGCTTGTATGGATTTTGCATGACCTCGAAAGAAAGGTTGCTCGTATATCCATATATGCCAAATGGCAGTGTTGCTGACCGCTTGAGAGAGTATCATCATGGAAAACCTTGTCTTGATTGGAGTAAAC…
PgRLK119	908	AAAAGAGGATGGAGTGTCAACAGCGAGCATTCTCCTAGATTGGAGATTGGTCGGCAAGGTTTCAATTAAAGTCTCGCTGCCGCAGGATGCCACGGATGTGACCACGCGCCAGTGTCCTATGGCACGTTTCAGTTTTCTTGATTCCGAAACTTGCTGCACTTGGCAACTAACAGCAAAATCCAATGTATATTCTTTTGGTGTCGTGCTGTTTGAGGTTTTGTGTGCTCGGGCTGCTTATGATCCCAATCTTCCATGGAGACAAGCTAACTTGGTAGAGTATGCCCTTAGTTGCCAGAAGAAGGGCATTATTGATCTGATTGTTGATCCCTACCTTAAAGGAAATATTTCTCCATGGTGCTTCAAGAAGTTTGTAGAGATTGCTGAGAAATGTGTTAGTGA…
PgRLK120	707	ACTTCACACGTGAGAAAGGGTGAAAATCCCCCATACATTTCCGTCCTAAGCTACTAGGTTTTAGACCAAAACAACATTCACAAGACAGCTTAGTCTTCAGCCAAAGGACAGATCATATTACAACAATAAATAGAAGTTTCCACCACTGGTGAGTAGTTAGTCGGAACATATCTACTGTTATGCCTACCTTTTCCCAAAATATCAGAAATAGTTAGCATGGTTACCGAGTTCTTGTACAATTGCTTCCATTGATGGCCTCTGCTCTGGTGACTCGTGTGTGCATATCAAAGCAAGTTTTGCAAGCTTTGCAGCTTCATGCTCGGAGAAGTTTCCATAGTTATTTGCATCAATAAAATCATGGAATTTGCATGATTCTGCAGCAATCCGGGTTGAGTTGTT…
PgRLK121	1274	GGCTTATTTTATTTTGTCGGATTGAGGGAATAATACACATTTAACAGGTTAATAATTGCATCATTAGGAAATAGGAATGATAATAGTTCAAGAACAATCAAGCATTGCCATTCTAGTGTTCTTTGAAGTTTACAGGAGAAAATTGGACCTAAAAAGCCTCCTACAATCTCTCAATTGACACCCATGTTACAAGGACTCGAATAAGGTATCCGGTTGGACATAACATTTTAAAAAGTTCAATACGGGTACACCTCAATTTTGTCAATTTTTTATACTAAAATGAAGTATTCAATACCCATACCCCTTGACCGATTATCTAGTGTCAAACACGGATAGCTTAGGGCAAAATGAAGAGTCCATGTAACATAGTCAATTGCATATATTTACAGGTGGTAACTT…
PgRLK122	985	TTTTTTTAGAGAAGTCAGTGACCTGAGAGCTCTGTATCATGAATAGTATGATACAATTATACAAATATGAATTGATTAACTAAATATTAGTAGTATCATTGTCTTCCCCAGAATGCAGCTAGCTAGACCTCCGTTCTACATATACATTCTCCTTTTCTGTATTAGAGATATATTTCTAACAAAATATGCATAAATAATACAATTGCTTAGATCCCAAAACATAAGTGTTACTTACATATAGGTGTCTTCAACAACACTATAAAGCATGCCTTGTCCTTAACAGTTCTTCCTTTCATGAACGAAAAAAATTGAAATAGAACCAGAAGAGAAGGGGTACGAATTGTGGGGATCAAGATTCAGACTCTTTTACATGTACTCAAATGCAGTTGGAAAAAAAAA…
PgRLK123	1441	ATTTTTTTTCTTTTTAATTTTCTCTCTCTCTCTCTCCAACTTCACTGGCCGGTCTAATTTAATTCCACTGGAAAAATGATAAGAAAATGGTTTTGTTGCAAATCCAATGATCAAGAACAATCAAATATCAGTGTAAGCAAAGATAATAATAGGTCAAGGGATTATCCATGGGAAATCTACACTCTGAAAGAGCTAGTACATGCAACAAACAATTTCCATAACGATAACAAGATTGGAGAAGGCGGTTTTGGAAGTGTTTACTGGGGCAGAACTAGTAAAGGCGTTGAGATAGCGATCAAACGACTAAAGGCAATGAGTGCAAAAGCAGAAATGGAATTTGCAGTGGAAGTAGAAGTTCTGGGGAGGGTGAGACACAAGAATTTGTTGGGATTGAGGGGA…
PgRLK124	2490	ATCTCCTTCATTTTTTCCAAATCTCCATAAACTTTCCAGCTATTCCATTCGAACATCCCCAATTTTCTTACATTTTTTCCCCATTGTTTATAAACATTTTTTGCTGCCCAATGCCAAGTATATTCCAATTTTAATTTCATTTTTTTTTTTATAAAAGTCTCCAAATCAATTCAGCATCTCTAATCGAATCCCCATTTGTATGCTGCAACTTGCACTGGAGAGGATTTAGAGTTTTTTCCCCAGAAATAATGTCAACTTTTTTCAACTACCAAGAATTCAAGATGATGATAGAAAAGAAGCAAGCTTTGCATAATTTGACAGGTTTCCTTTAACCCCATTTGAAGTTGGAGGATATTTTTCTGTCAGGACCAAAAAGAAAGTAGATTTTCTGCCTGGATG…
PgRLK125	894	AGGAAGTCTTCTTCATGAAAGAAAAAGCTGCTGCTTGGAATGGGACTTGAGGTATAGAATTGTGTTAGGGGCAGCTCAAGGCTTGGCATACTTGCACCATGATTGTGTTCCTCCCATTGTTCATAGGGACATCAAGGCCAATAACATCCTCATTGGTCTCGAATTCGAGCCCTACATTGCAGATTTCGGCCTTGCCAAGCTTGTTGATGATGGTGATTTTGCTCGATCCTCCAATACTGTTGCAGGTTCCTATGGATATATTGCTCCTGAATATGGCTATATGATGAAAATCACAGAGAAGAGCGACGTATATAGCTATGGTGTAGTTGTATTGGAAGTTTTGACAGGGAAGCAACCAATCGATCCAACAATACCGGATGGACTTCATGTAGTGGATTG…
PgRLK126	850	TTTTGAAACCACAACAGCAACCATCCTTCCCCTATGAACTCCAGCAAGACCACTGGGATGGCACTCACATACACCACCACCAGGCCAAACCATTCTCATACACAAATCAGATATTAACTCGTTATTATTACAACATATCACAATCAGACAATGTCATCGATTCGCTTAGGCAACGGGCAAAAACAGTGTGATTGATCTAAGCGAGACATGGGTGTCAGAGCTCCAATTTTCGTTGATGGACATGGAGCCCAATCTCTTTCTTTTCTGTACAGTTAAAACAAGAGCAGCATCCAGCAATGCCAAGAAATCATAGAAATGCCGTTTTTTTCATGTCAGACCAGCAATCACCGCCGCGCCTTTCCGCGGGGTGATGACCGGGGCCTATACGACGCGGCAGCC…
PgRLK127-01	1570	AAGAGTGGGGAAGAGGAGGAAATGTAAGTTGAAAATACGTCATTTATTTCACACCACACGCTAGCTGCACTGTAGTTTGGTATGCTGGTTGGGATTATACAACATTCTGTGAAGCTAAATTTATTCCGGTTGGAATGGAAATATTCAAATTCACATTTTAAATCATACACAAATATTATTGGAGCATAAGATTGACATATAGACGGTCTTGTCCCCCTTTACCCACAAAAATGCTCCCCCTTGTCTTAAAATGTTTTATTAGGTGTAAGCGCAATGTGACTCTGAATTCCTGAATTCTTACAAAGTAAAAAGTGAGCATGTATTTGCTGAAACAACTCCGTCCTTTGGTTTTCCAGGAGATTAGTGATTTCTTGTTTGAACTTTGAGAAATGTGAAATA…
PgRLK127-02	937	TCTGTACATTTGAAACACCAACATACAACTATAATACAGCATGGAATATTCCGATCACTATAACTATAAACTCCTCTCAAAATTCTAATTTTATATCACTCACATTTTAAAAGAATCTCATCTCGGCCCAGATAGTTCTATGGCCTGTACCAGTAACGAAGAATCGTCCGTAAGGTCCGAGTATCGTTCCGATGAGGACAGTTCTTGTGATTTGTACTTGTTTGGTTCAACTTTCTGAGACCCTTCCCATCTCTCGGCAACTCCATCTCCTTCAAGCATCCGAACCACTTCAGACATCTTTGGCCTGTGGCCTGGGAGATATTGGGTGCACAAAAGAGCCACTTGAATTATTTCCTCCAGCTCAATCCTATCATACTTGTTGTTTTTTAAGTCCTTATC…
PgRLK128-01	1377	TTTTTTTACTCTAATATTAATTAATTCCATATCTTCTTTGCATCACATGCAGGGTTATCTAGATCCCGAATATTACATGAGTCAACAATTAACTGAGAAGAGTGATGTATATAGCTTTGGTGTGGTAATGCTTGAACTAGTAATTGCTAAGCAACCAATTGAGAAAGGAAAGTACATTGTCCGGGAGGTCAAAATGGCAATGGATCCTAACGATGCAGATCAGAAATATGGATTGAAGGAGATAATGGATCCATCCATTAAAAGCATGACAAATCTTACAGGGTTTGGGAGGTTTCTGGAGTTGGCACTGCAGTGTGTTGAAGAATCAGCAGCTGATCGTCCAACTATGAGTGAAGTGGTGAAGGCACTAGAAACCCTTCTGCAGAATGATGGGCTAAA…
PgRLK128-02	2103	GATGCTGGTTTATGAGTTCATGCCGAATGGAACTCTTAGGGAGAGCTTGTCAGCGAAATCGGGCATTCATCTAGACTGGAAGAGGAGACTTCGCATTGCTCTGGGTTCAGCCAGAGGACTAGCTTATCTACACGATCTCGCGAATCCTCCAATAATCCATAGAGATGTGAAAACCACCAACATACTGTTGGATGAAAATCTAACAGCAAAGGTTGCAGATTTTGGCCTGTCAAAGTTAGTCTCAGATAGTGAAAAAGGACACGTCTCAACTCAAGTTAAAGGCACACTGGGTTATCTAGATCCCGAATATTACATGAGTCAACAATTAACTGAGAAGAGTGATGTATATAGCTTTGGTGTGGTAATGCTTGAACTAGTAATTGCTAAGCAACCAATTGA…
PgRLK129	1114	TGTTATCTTGATCATACACCAGTAGCAGTTAAGGTCTTGCGTCCAGATGCAGAGCAAGGTCGGTCACAATTTCAGCAAGAGGTTGAAGTGTTGAGCTGCATGCGACATCCCAATATGGTACTACTCCTTGGAGCCTGCCCAGAGTTTGGATGTCTGGTGTATGAATACATGGCCAATGGTAGCTTAGACGATCGTCTGTTCCAGCGAGGGAACACCCCAGCAATGTCTTGGCAACTTAGGTTCCGAATTGCAGCAGAGATAGCTACAGGCCTACTCTTCCTCCACCAGACCAAGCCTGAGCCTTTAGTGCATCGTGACCTCAAACCTGCTAACATTCTTCTTGACCACAACTATGTAAGCAAGATCAGCGATGTTGGGCTGGCCAGGCTTGTCCCTCCA…
PgRLK130	1233	GCTTAATTTCTCATCTTTATCGTGCTACATGGTCGAAAATGCTTGTAGTATTTGTCCTTCGAAAGATGGAGGGGAAACAATCTTTTCCATCATCCACTCTCCTCAGGGACGTACAAAAAACACCATATCTTCTAATATAGGGCCATATGGGTTCATCTGCTGCGGACATTGACCATCTGCCAGAAGGTCCCTCTCATGGATGCGTCTGTGAAATCATCATCGGCTTCGCCGTCTCCCTCCACGCTGCCGGTTTGAGGCGGCGTGAGCTCTGTAACCATGTTGAGGCTGTTCACGTCGGAGTAGTCCAGCCCGTCGTGATCAACCGCGCTTCTCTGACGGCGAGGCGGCGTGAGCTCTGTCACCATGTTGAGGCTGCTCACGTCGGAGAAGTCCAGGCCG…
PgRLK131-01	2035	ATTGCAAAAAATAGCATCACAAGCCCATGAATCCAGGAGCTTATCTTTTCGTTCAAGCAACAACTACTTTGAAGCTTTCAAACATTTTGACTTATTCAAAAATTACTCCAACAACTTTATTTCAGCAGCTGAGTCATCTTCTCAACAAATAGTTTAAGTTTTTAGATGAGTTGGTTATTCAACATGATATCAAAACTCTTGGAAAGAAATTGATATCTCAAATTTTATACACGAACATGGCAATGCCAATACATAATAAGTCACCGAGGGGAGACGTTTGAGAGAGTAACTTCATTAACAGAAGATCCTATATCTTTTGGTTCAGGTTGAGCAGATAGGATAACTCGGCCTAGGAAAAATGCCGGTTCAGTGGGTTGAGCAAGTGTCATTGCGTCGCTT…
PgRLK131-02	2850	GAAGGAACAAGAGAGAGATTAGATGTAAGTGTACTGCTATTTTGGCTTAAATCTGTGTCTTCTGTTTAATTTGCTAAGAAGCATAAGAAACAATGAGGCATATCAGAATATTCATTGATGAGCATTTACTTTTGGGCGTTGTCACTTGAGACGTGTTTGTTAAATTTCTTCACAGCATAAAAAAAAGAGTGACATCTGTATGTCCCTCCAAACCCAAGGTAGAATATTTTGTCTTGGTGGTTTGTTTCATGAGACCTATACATCTACTAGTTTGGTGTTTACTGATATCCTGTTTTTCCAGTTCTACGGGAAACATTAAATATAAATCAAATATTTAACACACTTTAACTTCTAACTAATGTTTGTATGCATTTTGTTGTTATTTTGCACAAGAACAGT…
PgRLK131-03	4820	CAATTTCACTGCTCATTCTCCATGAAAGTAACATCGCTACTTATCAAAATTTTCCCTGTTTAAGGTTGAAAAATTCTGTAAGCTTTAGAGATGTTGTAACTAATGAAGACTCCCGGTTCTGCTTTCTTATCAAGCTTGTCTCTCTTCACCACACAGACAACCAAATACTTTGTAGTTATGTAATAAAGGTTTGTATTCATACCAAGCCTCAAATGGTGTTTTTCTTTTCAAAGCCCTCGTTGGAAGTATGTTAAGTAGAAAAACAACAGTATTTGCAGCCTCTGTCCAAAACTTTTTTGGCAGCCCTTTTTCATGTACTAGACATCTGGTCATCTCTATGAGTGTTCTATTCCTCCTCTCACTCACTCCATTTTGTTGTGGAGTGTATGGAGCTGTCAG…
PgRLK131-04	3080	GAAGGAACAAGAGAGAGATTAGATGTAAGTGTACTGCTATTTTGGCTTAAATCTGTGTCTTCTGTTTAATTTGCTAAGAAGCATAAGAAACAATGAGGCATATCAGAATATTCATTGATGAGCATTTACTTTTGGGCGTTGTCACTTGAGACGTGTTTGTTAAATTTCTTCACAGCATAAAAAAAAGAGTGACATCTGTATGTCCCTCCAAACCCAAGGTAGAATATTTTGTCTTGGTGGTTTGTTTCATGAGACCTATACATCTACTAGTTTGGTGTTTACTGATATCCTGTTTTTCCAGTTCTACGGGAAACATTAAATATAAATCAAATATTTAACACACTTTAACTTCTAACTAATGTTTGTATGCATTTTGTTGTTATTTTGCACAAGAACAGT…
PgRLK131-05	2591	GAAGGAACAAGAGAGAGATTAGATGTAAGTGTACTGCTATTTTGGCTTAAATCTGTGTCTTCTGTTTAATTTGCTAAGAAGCATAAGAAACAATGAGGCATATCAGAATATTCATTGATGAGCATTTACTTTTGGGCGTTGTCACTTGAGACGTGTTTGTTAAATTTCTTCACAGCATAAAAAAAAGAGTGACATCTGTATGTCCCTCCAAACCCAAGGTAGAATATTTTGTCTTGGTGGTTTGTTTCATGAGACCTATACATCTACTAGTTTGGTGTTTACTGATATCCTGTTTTTCCAGTTCTACGGGAAACATTAAATATAAATCAAATATTTAACACACTTTAACTTCTAACTAATGTTTGTATGCATTTTGTTGTTATTTTGCACAAGAACAGT…
PgRLK131-06	2061	ATTGCAAAAAATAGCATCACAAGCCCATGAATCCAGGAGCTTATCTTTTCGTTCAAGCAACAACTACTTTGAAGCTTTCAAACATTTTGACTTATTCAAAAATTACTCCAACAACTTTATTTCAGCAGCTGAGTCATCTTCTCAACAAATAGTTTAAGTTTTTAGATGAGTTGGTTATTCAACATGATATCAAAACTCTTGGAAAGAAATTGATATCTCAAATTTTATACACGAACATGGCAATGCCAATACATAATAAGTCACCGAGGGGAGACGTTTGAGAGAGTAACTTCATTAACAGAAGATCCTATATCTTTTGGTTCAGGTTGAGCAGATAGGATAACTCGGCCTAGGAAAAATGCCGGTTCAGTGGGTTGAGCAAGTGTCATTGCGTCGCTT…
PgRLK131-07	4652	CAATTTCACTGCTCATTCTCCATGAAAGTAACATCGCTACTTATCAAAATTTTCCCTGTTTAAGGTTGAAAAATTCTGTAAGCTTTAGAGATGTTGTAACTAATGAAGACTCCCGGTTCTGCTTTCTTATCAAGCTTGTCTCTCTTCACCACACAGACAACCAAATACTTTGTAGTTATGTAATAAAGGTTTGTATTCATACCAAGCCTCAAATGGTGTTTTTCTTTTCAAAGCCCTCGTTGGAAGTATGTTAAGTAGAAAAACAACAGTATTTGCAGCCTCTGTCCAAAACTTTTTTGGCAGCCCTTTTTCATGTACTAGACATCTGGTCATCTCTATGAGTGTTCTATTCCTCCTCTCACTCACTCCATTTTGTTGTGGAGTGTATGGAGCTGTCAG…
PgRLK131-08	3065	GAAGGAACAAGAGAGAGATTAGATGTAAGTGTACTGCTATTTTGGCTTAAATCTGTGTCTTCTGTTTAATTTGCTAAGAAGCATAAGAAACAATGAGGCATATCAGAATATTCATTGATGAGCATTTACTTTTGGGCGTTGTCACTTGAGACGTGTTTGTTAAATTTCTTCACAGCATAAAAAAAAGAGTGACATCTGTATGTCCCTCCAAACCCAAGGTAGAATATTTTGTCTTGGTGGTTTGTTTCATGAGACCTATACATCTACTAGTTTGGTGTTTACTGATATCCTGTTTTTCCAGTTCTACGGGAAACATTAAATATAAATCAAATATTTAACACACTTTAACTTCTAACTAATGTTTGTATGCATTTTGTTGTTATTTTGCACAAGAACAGT…
PgRLK132	707	TTCAGCTTTGAAACTCTTGCCTTATCATTGCCCAACACGTACGATTGCTGAAAAAGAGGTGTCAAATGCAGCAAAAGATTAATTAAAACTAAGTATTATCGTGGTACAACAGCGGTAATAGTAAATTCGTTGGATGAGGATAATAATATCGGCTTGCTCAATGAGTAGTCTGCTTCATGCGTTCTTTCGTTGAAAAAACCAGGTTGTTTGGGTTGAATTAGTGTAGTTTTACTATTCAACATTAAAACCACAGAAGACATACTTGGTCTGTCTTCCGAATATTGTTGAACACACAATAATCCAATTTGTATGACTCGAAACACTTCATTCTGGTCATACGACTCCAAGATCCCTCTATCGAGTACTTCCAAAAGCTTGTCTTCATTAAAACTTTTCCAT…
PgRLK133	1327	AGTAATGTTAAATTAAGACAAATAATCGAATACCAAACATATTTTTTACAAACAAATATAGCCTTAGAGTCTACATTAGAGAATGGCTGTTGCAGAAGGCTCTAGATTCAGATATGCTCAACAGGTACCTACCTATCAAAGAAATTTAGAAGTCTTCACAAGAATATTCTCAAATCGAATCCATTAATTAGCGATAATTGTTGTTTCCCGTCGCCAGTCCATGGCTGAATCATCCTACCAAATCGACAATATGTTTGGGAAAGAAGTTGTACCACATATAGACTCGTATTATAATTAGTTTGTTAAACCAGGTCTAAACATACCGGCTGATAGAATTGTATATATAGATATATGATTTCAAGAACTGCAACATATAATAGACAATATAGGTATATGATG…
PgRLK134	975	AATTTGCTTGTTTACGAGTACATGAGGAATGGGAGCTTAGGGGAGGCTTTGCATGGGAAAAAAGGTGGGATTTTGGGGTGGCATTTGAGGTACAAAGTTGCGATTGAATCTGCGAAAGGATTGTGTTATCTTCACCATGATTGTTCACCTTTGATCGTTCATCGGGACGTGAAATCAAACAATATTTTGTTGAATTCAAGCTATGAAGCTCATGTTGCGGATTTTGGGCTGGCTAAGTACTTGGTGGATGGTGGTGCATCAGAGTGCATGTCTGCAATTGCTGGTTCTTATGGTTACATTGCTCCTGAGTATGCTTATACCTTAAGGGTGGATGAGAAGAGTGATGTATATAGTTTCGGAGTCGTCCTCCTGGAGCTGATTACCGGTCGTCGGCCCGTC…
PgRLK135	1483	CCACCACCACGTCTTCCTTTTGAGAAGGTTATTGTAAAACCGGCTGTGCCAGCTGAAGTAATTCCAGTGAATACTTCCACCAGACCTCTTCCTCCAACTTCCGTGAGGTCTTATACAATTGCATCTCTTCAGCAATACACAAATAGCTTTTCTCAAGAAAACCTCATTGGAGTAGGAATGCTGGGAAGTGTTTATCGGGCACAGCTTCCTAACGGAAAGGTACTTGCTGTCAAGAAGCTGGACAAAAGGGTATCCAGTCAGCAGAAGGATGATCAGTTTATTGACCTGGTTAATAGTATTGATAAAATCCGTCATGCTAATGTTGTTGAGCTCATGGGTTACTGCGCAGAGCATGGCCAAAGGCTTCTGATTTATGAGTACTGCAGTAATGGGACACTG…
PgRLK136	998	AGAAAGAGGAATGAAGCTTTTCCGACAAAAGAGAAGCAACAACCTTTGTTGAGGTGCTTTAGCTACGAAGAAATTGCAAATGCTACAAATAATTTCAACCCTGGTATATTAATCATGATAAAACTAATGTCCTCTTAGTAACTTATTTAGACAAAATGTGAATCATAATTTAAAAGGGCGCATGGTTATTTTGGATGCAGAGTATATTGTAGGTGTAGGAGGGTACTCAGAGGTATATAGAGGTGATCTTTGTGATGGAAATACCATAGCAGTGAAGAGATTAGCCAAGGACAACACTGATGAAAACAAGGAGAAAGAGTTCCTTATGGAGTTGGGGATAATAGGACATGTTAATCATCCTAATACAGCAAGCTTAGTTGGTTGCTGCATCGAAAATGG…
PgRLK137	1020	CGAAGGAAATCAATTATTGCTAGTATACGAATATATGGAAAATAACAGCCTTGCCCGTGCTTTATTTGGCACAGAAGAATTCCGTTTGAATTTGGATTGGCCTTCAAGATACAAGATCTGCATTGGTATTGCAAGAGGTTTGGCTTACCTCCACGAAGAATCAAGATTGAAGATCGTCCACAGAGACATCAAGGCCACTAATGTGCTGCTTGATAAAGATTTTAACCCTAAAATATCGGACTTTGGTCTGGCTAAATTGGACGAAGAGGAGAACACCCATATAAGCACACGAGTTGCTGGAACTTATGGATATATGGCACCTGAATATGCAATGCGAGGTTACCTAACGGACAAAGCAGATGTTTATAGTTTTGGAATTGTGGCACTGGAAATCTTGAG…
PgRLK138-01	1662	GAGAGTTTTCTCTCATATTTACTCTGTTATGTCTTGTTCGCAGGCTCAGTGTTGTTACATTGTACTATTTTATTAAATTTAAGTCCGGCACAAACCAGATATTCAGTTGTAAACAAGTACACCAAGAACAATGAGATATATTCGCACCGGAAGCTTCAAGAGACTCTTCTTCTCCACGAAGCATCGAAGCTTCGATGAAGAACAACTCCCAAAAGAATGTCTTCCCAGTACTGATCAAGAACACAAGAATGGAAAGAATGTTCCTGAAACAGAGCCTTCTCAAACTCAAAGACCCACTTGGAAAAGCTTCTCCTTTGAAGAAATCTTCGAGGCAACCAATGGTTTTAACTCAGATAATTTGGTAGGAAAAGGAGGGTATGCAGAGGTTTACAGAGGAAT…
PgRLK138-02	1787	GCTAATTGCAAGTATCTCCATATCCCTAACTAACTACTCCTTCAAACATTTGTGAACCCCAAACGCCATAAAATTTGAAAGGGAGAGAGTTTTTAAGACCCTCCAAACCTTTTTAACTTTCCCTCTCTACTATTATTAGTTTCCCCTTAATCCTTACAAAAATTAAAGAGTCTTCTCCTCATTTTTGTGTATTTATTCTTTTTAAGTCCTCTGCACAAACCAGAGGCTCATTTGCAAATTAATAGTCCAAGAAATATGAAATATATTCGGACGGGAAGCTTCAAGAGACTCTTCTCCATCAAGCGCAGAAGCTTCGATGAAAATGAAGAAGTCCCAAAAGTATGTTTTTCTTCTACTGATCAAGAAGACAACAATGGAACCTTAACAAGGAATGTTGAG…
PgRLK138-03	1542	GAGAGTTTTCTCTCATATTTACTCTGTTATGTCTTGTTCGCAGGCTCAGTGTTGTTACATTGTACTATTTTATTAAATTTAAGTCCGGCACAAACCAGATATTCAGTTGTAAACAAGTACACCAAGAACAATGAGATATATTCGCACCGGAAGCTTCAAGAGACTCTTCTTCTCCACGAAGCATCGAAGCTTCGATGAAGAACAACTCCCAAAAGAATGTCTTCCCAGTACTGATCAAGAACACAAGAATGGAAAGAATGTTCCTGAAACAGAGCCTTCTCAAACTCAAAGACCCACTTGGAAAAGCTTCTCCTTTGAAGAAATCTTCGAGGCAACCAATGGTTTTAACTCAGATAATTTGGTAGGAAAAGGAGGGTATGCAGAGGTTTACAGAGGAAT…
PgRLK138-04	1667	GCTAATTGCAAGTATCTCCATATCCCTAACTAACTACTCCTTCAAACATTTGTGAACCCCAAACGCCATAAAATTTGAAAGGGAGAGAGTTTTTAAGACCCTCCAAACCTTTTTAACTTTCCCTCTCTACTATTATTAGTTTCCCCTTAATCCTTACAAAAATTAAAGAGTCTTCTCCTCATTTTTGTGTATTTATTCTTTTTAAGTCCTCTGCACAAACCAGAGGCTCATTTGCAAATTAATAGTCCAAGAAATATGAAATATATTCGGACGGGAAGCTTCAAGAGACTCTTCTCCATCAAGCGCAGAAGCTTCGATGAAAATGAAGAAGTCCCAAAAGTATGTTTTTCTTCTACTGATCAAGAAGACAACAATGGAACCTTAACAAGGAATGTTGAG…
PgRLK139	1217	TAGCTGGTTTCATTCATTTTCTTGATATTGATCATGGCATTTCTCAAGTTTTTAAAGTTTAAGATTAGGCGAAAACGCGTCCATGATGGTATTGTTGCTGTTGCTCCGCATGGAAATGGTGATTGTGAGGTTGATTTTTCCGCGAGGAATATTACTTGGCAGGAGATGGAGATGCTGACAATGAATTGGTCTAGTTCTCGTGTGATCGGATATGGAGGATTCAGCACTGTTTATTTAGCCAAGTTTTTGGATTCTAGGCTTGGAGCAGTTAAGATTCAGTGCAGCAGCGGGCGTCTTAGACAGGTTTACCAGCAAGAACTCAAGGTTTTGCTCCACATTCGGCATCCAAACATTGTCAAGCTAATAGGCTACTGTGATGAACGAGAAGAAGGCGTTTTG…
PgRLK140	1162	AGCTTTGAATCTTGCTAACAACTCGTTTTCTGGTGAAATTCCTGATCTCAATTTGCATAATTTGCAATTTTTAAACTTGTCAAACAACAAACTCACTGGCACTATACCCAAATCTCTCCAAAGGTTTCCAAAATCTGGATTTGTTGGTAATGATATTTCTTTGTCATATTCTCCCGTTCATCGAATTCCGGGGGTTTCTCCTTCTGTTCAACCAAATCCAATATCTAAGAAAGATGGAAAACTAAGTGAAAGAGCATTACTGGGGATTATAATTGCCAGTTGTCTTCTTGGGCTTATTGGGTTTGCATTTCTGTTGATTGTTTGCTGCTTGAAAAGAAAAGATGCAGATGAGTTTGAAGGGAAGTTGGAGAAAGGGGGAATGTCACCGGAGAAAGCAAT…
PgRLK141	1621	TGTTAACATGCCAGGCCACCACACAATCTCAGATAACTTTATACATGCGAAAGAAATTTTCTTTCAACTCAGTCAAAACTCAGATGAATAAAACTTTAATTCATAATAGATCAATACAGATCCAACCACAAAATTAGTATAAAACCCCACCAAAACCTTCTCAAATCTTCCACAAACTAACCTCAAAAATTGAATCGCACAGCAACTCATTCATCCATTAAATTCAAATTGGTATGTTCAATAATATTTACCTTTAATTCTCTTTATATGTGTGTATATATATACACATATGTATGTAAAAAGTGAGACAAGGGAAGTGAGAAGTAAAGTGGTTGATGGCGGCGGTGAGGCAGGGAAAGCTGCGACGGAGGAGATAGAGGACGGTGGCGATGGAAAAGG…
PgRLK142	2014	TTCTTTTTCTTCTTCTTCTTCTCACTCTTCACTTCATCATTCCCGGCCGCCGGCGATATCCGTTTCCCTTCCGATGCTTCATTTCTCTTAGCATTCAAATCCAAAGCCGATTTAAACAACACACTCCCTTTTCCTCCAAGAACAAGCTTCAATTTCTGCAAATGGCAAGGAGTTCAATGCTCTCGGGGAAAGGTTTACCGGCTCATTCTCGAAAACTTCAATCTCGCCGGAGTTTTTACCCCCAACTCGCTAACTCAACTCGACCAGTTACGAGTACTGAGTTTACAGAACAACTTGCTCACCGGACCCATTCCTGACCTCTCCAAACTCGTTAATCTCAAAGCTCTGTTTTTAAACCGTAATTCCTTCTCTGGTTCTTTTCCAGTTTCTATCTCCGCC…
PgRLK143	851	TGGCCTTGTTGCCATTGTTACAGAGAGCTGATTTTTGGAATGAGGCAATCAAGCTTGCTGACCTGCATCATCCAAATGTGGTGGCATTTTATGGTGTTGTGCTGGATGGTCCTGGCGGTTCCGTGGCAACTGTGACAGAATACATGGTCAATGGTTCTCTAAGAACTGCTCTTCAGAAGAATGAGAAAAATCTTGATAAGCGTAAGCGTCTGTTGATTGCCATGGATGTGGCATTTGGAATGGAGTACTTGCATGGAAAGAATATAGTACACTTTGACTTGAAAAGTGATAACTTACTAGTCAACCTTCGTGATCCACACCGCCCAATATGCAAGGTTGGTGATTTAGGGCTATCCAAGGTCAAATGCCAGACACTAATATCTGGTGGTGTACGGGGAA…
PgRLK144	2123	ATTTATAAGCTTCTCTAAGAAAATTAAATTAAATTTCAGAGACAGACATATTTTCATAAGTCCTTTTTTCTCTCAAAAATGGAAAGGCTAAATTAAAGAGGGAAATAAATTGAAATACAGCAAGATTTTTTAACAGTATCCTTTTGGAAGATTGTATTACAAGTAGTAAGTAGTAACTCAGAGAAGCTGTAAACATCCCCACCGCCTTCTCCCTTTCATCTCTCACTTTCTCTCTCTACCTCTGTTTTCTATTCTGAGCATATTCATGGAGTATCTCCAAGAATCTTCAGTTTCTTCCATGTTATGGATACATTAATTTTTAGGTATGGAGAAAGAAAAGGTAGATGTGTACTCTCCTACGGGAGTACTTGAAGACTATTTAAAGAGTTTAGAATCCGA…
PgRLK145	946	TCTCTTTCCATCACCTACATCATCCTGATTCCTGAGGTTTTATATAAAGTAGACCTGAAAGCTTCAACAAAAGTTTCAAGAAAAAGGCATCTACAAGCTGATTAGTAAGAAACATTTTTCCAACTATTCTGCAATAATTGAAATTTTAGCACAATTTGAAGTTCCAACAAAATAAGATACCTCAAAAACATGAGATTAAGCACAAAGCCTATATGTACAAGAAAAACCTAAGGGCGCTATGAACTGAAAAAAAGAAAACCAAAAGGCTTCTTGCATTCGAAACAAGCCATTGTGCTTTTCATGGCATTCTGAATCTTCATTCTAGTTATTTTGTATTTCTTAAAATAACTTTCTTTAAGTTCTAAAGAGTCGACGACTACCAGTAATTGAAGTTTTGAA…
PgRLK146	2367	CGGACCGCCCCCAATTATTATTTTTGAGGGATAGTGATGAAAGCTATTGATTGATAGTTGAAGAAGTCAAAAAAACTCTTGAAAGTATCAGATCAACTGACGCCCACAATCGTAGTCGGAACGTCTACAGAATTGTACTGAACAAACGCTTAGGTGATAAAAGCATGATATCTTGACGGATTTAGAAAACTATCAGCCATGAGCTCCACCAAAAGTTGGTTTCAGATGTTTCGGCATAAAGATAACAAGCTGAAATCCGTGCCCACCAAAAAGAAAGAAACAGAAAGTGCAACAAAGTCCATGATGGAGGAAGAGGCACCTTCCAGTGTCACACAACAGAAAGTAGCTGCTGCAAAGGAGTATATAGAGAATCATTACAAAGATCAAATGAAGTGTTTG…
PgRLK147-01	985	GAAGAATAGTGGCTGGCAGGCAGGCACATACTAATAGCCATTGGAGGACCCGCTGTAAACCCGAAAAGGCGGATGCTCCGATCTTCTTCTTCTTGCAATAAGTGCTTGTGTCATTTCAGATTACTAGGACTAGGTAAAGGTGGAGTGTGGAGACGGAGAAATTATAGTGGGTTACTATTTATACACTAATCGAATCCTCTGAATTGTTTTTTTTTTCATTTGGTTGAATGGAAATGGGATTGTCCCACGTAGCCACTATGATTGCGGCAGCATCAGAAACACCGGAACTTTCCGGTGGTAATAAGAGCCGCACCGCGTTTCAGTGGGGTGGAACCATCTCTGCCATACTTCTGTTAATCTTGAACCGAACAGGGCAGAGATCATCCAAGCATACTTCAC…
PgRLK147-02	1140	TAAAACATGGATATATGTTGTAGCTGGAGTTCTTGGAGGTCTCACTCTTTTATCCGTCATTGGAGCCATTATTTTCTGCATATTCTTTCGTAGAAAAAAAAAGAAATTGGATCCAATACTTGCCTCGGAAAATTTTGAGGCAGAGGCATGTGAGAAACCAACTGAGAAGTTGGAGGAAGAATCTGACCTCTTTGACAGTATATCTAGTATAGTTCAATCCCTCAAAATATATACTATTGAGGAACTTCAATCTGCAACAGACAATTTCAGTCCCAATTGTTGGATTAAGGGGTCAGTTTAACCGTGGTACAATCAAATGGGGATTTTGCAGCTATTAAGAGAATCAGTGGAGATGTGTCCAAGGAAATTAGTTTACTAAACAAGATCAACCATTTCAAT…
PgRLK147-03	497	AAGATGGTTCTTGTTCCTGTCAACTGCTCTTGCTCAGGTCAGCTGATGGGGAGGAAGGTCAATTTGTCTTGACACGGCACGTATTCGGAACAAAAGGTTACATGGCTCTTGAGTATTTGGAGAATGGTCTAATCTCCACAAAGCTCGATGTCTATTCATTTGGAGTTCTCATGCTGGAGCTGCTTACTGGGAAAGAAGTTGCTTTGCTGTACGAAGGACTAAACACAGATTTGAGCAATTAATCCCCACTCTTCATGAGGAAGACGGGAACGAGAATTTGAGCGACTTCACGGATCCTTCTCTGCAATGGAATTGTCCTGCGGATCTTGCCCTATTCACGGTCAGACTGGTTGATAGTTGCATTAAAAAAAATCCATTAGGTCGCCCAGACATGGATGA…
PgRLK148	1751	AAAAAATATATGAATATATTTTGTAGTAGCAAGTGTTGATACGGGAAAAGAAAATTATCGTATTTCTTCAATAAGAATGGTTGGACTTGGGAATTATATAGGATTGACGGGATAAATATTGATGTGGCACAATTGGCAATCATAATCTCCATCACCCTCCTTCTACCAGAAGCAGCCTCATATTCTTTATATGCAACTCTCTATAAATTATAATGTGCCCCACACACCAGTTCTAGTAGCCAAAAACAAAATAAAAAGGAAAACAATAGTTTCATTCAATTGCTTTCTCAGCTATGCTGCTCAGTTTACTCAACTCCACTTGTGGAGATTCTATCCGGCTAACCATTCTTGAAAAATCTTCTCCCGGCAATGATATGGTACTATCTTCTTTGATGAGGC…
PgRLK149	1549	GAACAACAATATTTCTTGCCAAATTCCACCAGGACTAGGCAGTCTTCCAAACCTTCAGACATTGGATCTGTCCAGTAACAATTTCTTTGGTCACGTACCCGAGTCTTTGGGTTAGTTGAATGGTCTTCAATATCTGAGGCTAAACAATAATAGCTTGTCTGGACCTATTCCTCTGACTCTAGCCAGAGTCCCTCATCTTACTTTCTTGGACATGTCATTCAATAATCTCAGCGAACATGTGCCCAAGTTTCCTACAAGAACATTCAATTTTGTGGGTAACCCATTGATTTGTGGAAGCCATTCTCCTGGAGGTTGCTCTGGATCACCCACTCCTGTTCCTCTTTCATTCTCCCTAGATTCATCCCCTGGAAAACCAAAGTCCAAGAGACTAGCCGTTGC…
PgRLK150-01	2650	GAACCTGCAACAAACGTGAAATTTCAGACATCGTTGAACCTACCAGATTGCTCGAGTTCATTATTCTTGCTTGGAACTGGGTACAGGGAGAAAGTTTTTGCAATCATTGGTGTTAAAGTCTACGCTGCCGGATTATATGTGGATCTTTCCATTTTAAATAAATTATATGCCGGGAAAGGGAAATCAGCTGCAGAAATTCAAGGGGATGCATCTATATTTGACTTAATTTTTCAAGCGACAATGGAAAAGACACTACAGATTGTACTGGTAAGAGATGTTGATGGTAAAACTTTTTGGGGTGCCTTAGATGATGCTATCTCCCCCAGAATAAAATCACCCACTCCAGATGATGAATCTGCCCTTTCCACATTCCGTAGCATCTTTCAAGGGCGATCACTT…
PgRLK150-02	2082	GAACTTTCTAGGAGCTTACTTGTAATAATAATAGGATCTAGAACCCTCCATTGAGGAGGTGGGTGACTATAAATAAGAGGTGGCCTCATTTTGCCAAACAATCCAATCATAGGCCATCCTAGCAAAAGCATTCTCCAAGCTCTATTGTATAAAGTTTTCTTGTGTAATGTAAAGTATTCTTCTTTAAGTGCTTTCTTGTTTCTTTTCAAGCTTCCTTACTAGTTCTTGTGGTGTTTACTTGGTGAAAGGCTTAACAACTTTCTAGGGAGACCGTTGTCCAAGGCCCGCACGGTGGGGCAATGGCGCTCAAGTAAATGCCATTACATGTTACTTTTCCAAATGCTTTTGTGTTGCTGAAATTTGTTAGTTTGGTCGCTTGTAGAATCTCTTCACTGATTG…
PgRLK150-03	2496	GAACCTGCAACAAACGTGAAATTTCAGACATCGTTGAACCTACCAGATTGCTCGAGTTCATTATTCTTGCTTGGAACTGGGTACAGGGAGAAAGTTTTTGCAATCATTGGTGTTAAAGTCTACGCTGCCGGATTATATGTGGATCTTTCCATTTTAAATAAATTATATGCCGGGAAAGGGAAATCAGCTGCAGAAATTCAAGGGGATGCATCTATATTTGACTTAATTTTTCAAGGTAAATGTCCACTTGAGAAAGGGGAAAGGTAAACAGATAGTGAGATAGAGTTGCTAATGATAATTTTATTAAGTGCAGCGACAATGGAAAAGACACTACAGATTGTACTGGTAAGAGATGTTGATGGTAAAACTTTTTGGGGTGCCTTAGATGATGCTATCTCC…
PgRLK150-04	2418	GAACCTGCAACAAACGTGAAATTTCAGACATCGTTGAACCTACCAGATTGCTCGAGTTCATTATTCTTGCTTGGAACTGGGTACAGGGAGAAAGTTTTTGCAATCATTGGTGTTAAAGTCTACGCTGCCGGATTATATGTGGATCTTTCCATTTTAAATAAATTATATGCCGGGAAAGGGAAATCAGCTGCAGAAATTCAAGGGGATGCATCTATATTTGACTTAATTTTTCAAGGTAAATGTCCACTTGAGAAAGGGGAAAGGTAAACAGATAGTGAGATAGAGTTGCTAATGATAATTTTATTAAGTGCAGCGACAATGGAAAAGACACTACAGATTGTACTGGTAAGAGATGTTGATGGTAAAACTTTTTGGGGTGCCTTAGATGATGCTATCTCC…
PgRLK150-05	2422	GAACCTGCAACAAACGTGAAATTTCAGACATCGTTGAACCTACCAGATTGCTCGAGTTCATTATTCTTGCTTGGAACTGGGTACAGGGAGAAAGTTTTTGCAATCATTGGTGTTAAAGTCTACGCTGCCGGATTATATGTGGATCTTTCCATTTTAAATAAATTATATGCCGGGAAAGGGAAATCAGCTGCAGAAATTCAAGGGGATGCATCTATATTTGACTTAATTTTTCAAGGTAAATGTCCACTTGAGAAAGGGGAAAGGTAAACAGATAGTGAGATAGAGTTGCTAATGATAATTTTATTAAGTGCAGCGACAATGGAAAAGACACTACAGATTGTACTGGTAAGAGATGTTGATGGTAAAACTTTTTGGGGTGCCTTAGATGATGCTATCTCC…
PgRLK150-06	1852	GAACTTTCTAGGAGCTTACTTGTAATAATAATAGGATCTAGAACCCTCCATTGAGGAGGTGGGTGACTATAAATAAGAGGTGGCCTCATTTTGCCAAACAATCCAATCATAGGCCATCCTAGCAAAAGCATTCTCCAAGCTCTATTGTATAAAGTTTTCTTGTGTAATGTAAAGTATTCTTCTTTAAGTGCTTTCTTGTTTCTTTTCAAGCTTCCTTACTAGTTCTTGTGGTGTTTACTTGGTGAAAGGCTTAACAACTTTCTAGGGAGACCGTTGTCCAAGGCCCGCACGGTGGGGCAATGGCGCTCAAGTAAATGCCATTACATGTTACTTTTCCAAATGCTTTTGTGTTGCTGAAATTTGTTAGTTTGGTCGCTTGTAGAATCTCTTCACTGATTG…
PgRLK150-07	2652	GAACCTGCAACAAACGTGAAATTTCAGACATCGTTGAACCTACCAGATTGCTCGAGTTCATTATTCTTGCTTGGAACTGGGTACAGGGAGAAAGTTTTTGCAATCATTGGTGTTAAAGTCTACGCTGCCGGATTATATGTGGATCTTTCCATTTTAAATAAATTATATGCCGGGAAAGGGAAATCAGCTGCAGAAATTCAAGGGGATGCATCTATATTTGACTTAATTTTTCAAGGTAAATGTCCACTTGAGAAAGGGGAAAGGTAAACAGATAGTGAGATAGAGTTGCTAATGATAATTTTATTAAGTGCAGCGACAATGGAAAAGACACTACAGATTGTACTGGTAAGAGATGTTGATGGTAAAACTTTTTGGGGTGCCTTAGATGATGCTATCTCC…
PgRLK150-08	1926	GAACTTTCTAGGAGCTTACTTGTAATAATAATAGGATCTAGAACCCTCCATTGAGGAGGTGGGTGACTATAAATAAGAGGTGGCCTCATTTTGCCAAACAATCCAATCATAGGCCATCCTAGCAAAAGCATTCTCCAAGCTCTATTGTATAAAGTTTTCTTGTGTAATGTAAAGTATTCTTCTTTAAGTGCTTTCTTGTTTCTTTTCAAGCTTCCTTACTAGTTCTTGTGGTGTTTACTTGGTGAAAGGCTTAACAACTTTCTAGGGAGACCGTTGTCCAAGGCCCGCACGGTGGGGCAATGGCGCTCAAGTAAATGCCATTACATGTTACTTTTCCAAATGCTTTTGTGTTGCTGAAATTTGTTAGTTTGGTCGCTTGTAGAATCTCTTCACTGATTG…
PgRLK150-09	2158	GAACTTTCTAGGAGCTTACTTGTAATAATAATAGGATCTAGAACCCTCCATTGAGGAGGTGGGTGACTATAAATAAGAGGTGGCCTCATTTTGCCAAACAATCCAATCATAGGCCATCCTAGCAAAAGCATTCTCCAAGCTCTATTGTATAAAGTTTTCTTGTGTAATGTAAAGTATTCTTCTTTAAGTGCTTTCTTGTTTCTTTTCAAGCTTCCTTACTAGTTCTTGTGGTGTTTACTTGGTGAAAGGCTTAACAACTTTCTAGGGAGACCGTTGTCCAAGGCCCGCACGGTGGGGCAATGGCGCTCAAGTAAATGCCATTACATGTTACTTTTCCAAATGCTTTTGTGTTGCTGAAATTTGTTAGTTTGGTCGCTTGTAGAATCTCTTCACTGATTG…
PgRLK150-10	2136	GAACCTGCAACAAACGTGAAATTTCAGACATCGTTGAACCTACCAGATTGCTCGAGTTCATTATTCTTGCTTGGAACTGGGTACAGGGAGAAAGTTTTTGCAATCATTGGTGTTAAAGTCTACGCTGCCGGATTATATGTGGATCTTTCCATTTTAAATAAATTATATGCCGGGAAAGGGAAATCAGCTGCAGAAATTCAAGGGGATGCATCTATATTTGACTTAATTTTTCAAGCGACAATGGAAAAGACACTACAGATTGTACTGGTAAGAGATGTTGATGGTAAAACTTTTTGGGGTGCCTTAGATGATGCTATCTCCCCCAGAATAAAATCACCCACTCCAGATGATGAATCTGCCCTTTCCACATTCCGTAGCATCTTTCAAGGGCGATCACTT…
PgRLK151-01	2262	GAGTTGTTTCCTTAGAAGCTTACTATGTGAAATGGAGGGATAATCGATTTGATATATCGGTTCAGGTATTGGTACTTAGTTTTGAGTGTATTCGGTAACCGATGCGATATAAATCCGATATAATTATTGTTTTTTCCTAATACTAACTAAAAGCACACTTGCCAAAATTAGTAAAAATGTAAAAAAAACAAGGATATCTGACTCAAAAACAAGGCTCTCTTCTCTTCTCTTCTTCATCAGTGTTATCAGTTTGACGCGTACACCCGAGGAAAGAGCTAGGGAAGTGAGCAAATCTTTAGTTCTTCACTGTAGTTTTAATTTCTTTTGATTGCTCAAGTCAGGTTTCCCACATTTTTATCCTGAACCCAGTTTCAGCTCATTTATGTCCACTAATGAAAC…
PgRLK151-02	2250	GAGTTGTTTCCTTAGAAGCTTACTATGTGAAATGGAGGGATAATCGATTTGATATATCGGTTCAGGTATTGGTACTTAGTTTTGAGTGTATTCGGTAACCGATGCGATATAAATCCGATATAATTATTGTTTTTTCCTAATACTAACTAAAAGCACACTTGCCAAAATTAGTAAAAATGTAAAAAAAACAAGGATATCTGACTCAAAAACAAGGCTCTCTTCTCTTCTCTTCTTCATCAGTGTTATCAGTTTGACGCGTACACCCGAGGAAGTGAAAAAATCTTTACTTCTTCACTCTAGTTTTAATTTCTTTTGATTGCTCAAGTCAGGTTTCCCACATTTTTATCCTGAACCCAGTTTCAGCTCATTTATGTCCACTAATGAAACTTCAAGCCCGCC…
PgRLK151-03	2066	GAGTTGTTTCCTTAGAAGCTTACTATGTGAAATGGAGGGATAATCGATTTGATATATCGGTTCAGGTATTGGTACTTAGTTTTGAGTGTATTCGGTAACCGATGCGATATAAATCCGATATAATTATTGTTTTTTCCTAATACTAACTAAAAGCACACTTGCCAAAATTAGTAAAAATGTAAAAAAAACAAGGATATCTGACTCAAAAACAAGGCTCTCTTCTCTTCTCTTCTTCATCAGTGTTATCAGTTTGACGCGTACACCCGAGGAAAGAGCTAGGGAAGTGAGCAAATCTTTAGTTCTTCACTGTAGTTTTAATTTCTTTTGATTGCTCAAGTCAGGTTTCCCACATTTTTATCCTGAACCCAGTTTCAGCTCATTTATGTCCACTAATGAAAC…
PgRLK151-04	2188	GAGTTGTTTCCTTAGAAGCTTACTATGTGAAATGGAGGGATAATCGATTTGATATATCGGTTCAGGTATTGGTACTTAGTTTTGAGTGTATTCGGTAACCGATGCGATATAAATCCGATATAATTATTGTTTTTTCCTAATACTAACTAAAAGCACACTTGCCAAAATTAGTAAAAATGTAAAAAAAACAAGGATATCTGACTCAAAAACAAGGCTCTCTTCTCTTCTCTTCTTCATCAGTGTTATCAGTTTGACGCGTACACCCGAGGAAGTGAAAAAATCTTTACTTCTTCACTCTAGTTTTAATTTCTTTTGATTGCTCAAGTCAGGTTTCCCACATTTTTATCCTGAACCCAGTTTCAGCTCATTTATGTCCACTAATGAAACTTCAAGCCCGCC…
PgRLK151-05	2103	GAGTTGTTTCCTTAGAAGCTTACTATGTGAAATGGAGGGATAATCGATTTGATATATCGGTTCAGGTATTGGTACTTAGTTTTGAGTGTATTCGGTAACCGATGCGATATAAATCCGATATAATTATTGTTTTTTCCTAATACTAACTAAAAGCACACTTGCCAAAATTAGTAAAAATGTAAAAAAAACAAGGATATCTGACTCAAAAACAAGGCTCTCTTCTCTTCTCTTCTTCATCAGTGTTATCAGTTTGACGCGTACACCCGAGGAAAGAGCTAGGGAAGTGAGCAAATCTTTAGTTCTTCACTGTAGTTTTAATTTCTTTTGATTGCTCAAGTCAGGTTTCCCACATTTTTATCCTGAACCCAGTTTCAGCTCATTTATGTCCACTAATGAAAC…
PgRLK152	2716	GTGGTGGTGTTCTAAACAGGGAATAAAATGATGCAAAGAAGCTTATTTTTTCTCACCGATTTCTACTTGGCATCAAAAGAGAGAATTTATTTCTACATTAGTGGGATTCTCATTCACCATTAGCCATTAGGTCATACCAAGTAGACCCATCAGCTCCACTCAGCCCTTGGCCTCCCCAGAATTTCTTTCCCAAGTTCAGTCACACCCCCTTTCTCTTCTTCCTTTTCTGAATGCTTAGTGGGACCCCTACACTAATCCATCTGCAAATATGCAGACAATCTTGATCATGAGAGTTATCAGTTCCTTGTATTTCTTGGTTCAGGTGTTGGGTTTCTACAGCCATGGCTCAACCAGAATCACCAAAAAGAGGAAAAGGATCATGCAGAGAGTCTTGCTTGG…
PgRLK153-01	1482	ATCGAGATTCATATGGAAATTATAAAAAAAAAAGTGATACAAAAATTCTTAGATGAATATGTTAATAATATTTTCTTATAAAAATCATGTAAGAAAGTAAAAAATGGATATATTCAAAAACTATATCTTCTCTAGGAAAGTATTTCAATCATGAAGTTTAGTTTTAACTCTCCTTAATAAAAAGTAATTTGAAGTCAAAATACCTGATATCTTTATGACCTTCACAACCATTGTATCTTCTCTAGGAAATAATTTCAATCATGAAGTTTAATTTTAACTCTCTTTAGTAATTTAATCAAGTTATTTGAAGTCAAAATACCTCCATATCTTTATGTCCTTCACAACCATTGAATATTTTAATGGCAATGGTCATTCCATGGCCTGCCCTTGAGGGGGCGA…
PgRLK153-02	990	GGGGGGGAAGAAGGAATTACCATGTAAATACATAAATTTGTGAGTCCTTGAGAAAATTTCTGATTTTGCCACTAGATTGGATCAATTGACCTAACCCAAGAATATATTTGTCATGGATTTGTACTCGTCTAAAAATATACACACTCACCAGATATCACTCGAATTGGGGCTGCAAGAAACTGTCGGATCTTCCTTGTGAATGTCATCCTAGTATGCTTCATCTGAAACGGCTTGATTTGATTCCTATAATAACCACCATACATTACCTCCTCTGCTGTGGAAGAATGTGTATTCTGGTGGTAATTAGTAATCGCCCCATCAACTTGAGAAGAATTTGTATTCTCTTGCAATGCCAATGCAAACTCAAGAATGACCACAATTTCAGCCATTGTAGGACGG…
PgRLK153-03	2164	AATAGAGCGACATTCTAAAGAAGATATAAAACTCTAAAACGTGATTAAAGGCTCATCAAGCAATATAGAAAATGTTTATACTACAAAACCTCTTCATTTGAAATGGTAGAAGGCTTAAAAGTTTTGTTTTTACTTTTTTAGTTCTACATAAAACTTTTTCAAATCGGTTGCTGAACTTTAAAAAGTATCTTGCAATTTGTATTGTTTCGTAAGAATCATATCGAATTGTAATTGAATCGTAGAATATACTGTCATTTTCGATTCACCTTGCAATACGTATCAAATGGTTTACGTATCGTATCGTATCGTAAGATGCGTATTGCGTATCATAAGGTTATACAAAACGCAACTCACCCTCAGTCAAAACTTACATTCAGACCTCAACTAGCTTGGTTCTAA…
PgRLK154	1218	GGACAAGTTTTTGGCAGTGAAGCTGGAAACAAGGAGACTAAAACCCTTGCAACTTCATGCATTGTGGGTCGCTCGGAAGGGTTTCGCTTTGTGCACAGCAAGGCAAGTTGAAAGGTCTTTCTAACGTGGGACATATCCATGCATGTAACAGAAACCTCAGGATCCACAGCCTCCATCACTGTATTATCATCCGCCTTCAACAATATCAGCTGATGCAAATTAGCTTCATTGTCCACAGCCTTCTTTCCTGTTAGTAGCTCCAGAAGAACAATACCAAAGCTGTAAACATCCGACTTTTCAGTTAGCCTAGATGTTCGGGCATATTCAGGGTCAATGTAGCCAATAGTGCCCAGAACATAAGTCAATGTATGACTATTTGTAGTCGGGATACATTTTGCA…
PgRLK155-01	1769	CTTGTGAACACACCAACAAATAATAAACAGAAAAAGAACAGTATATCCCTATTCTATAATTGAAAAAAACAAATACTAATAAATATAGAAGATATCTGCATAATAAGAATTACTTCATTGATTACACAACAGAAAATATTTACGCCTTCATCGATTAAACACTACAAAAAGTTCATAAACAGTGCATAATTTACATCAATTTCTTCTCTGTGTTCTTGATTTACATTAGACTATTGGGAGCCAAGTCCTCCTACAAATCCAAAAAACTATTCTCTCTTGCAATTCCTTTTCTCAATGTATTAGAGTTATTTGGTTATCATCGTGGAGTGATGATTGTTGTCACACCACTAACAAGATCACTTCTCAACATATTTGACGACACAAAAGAGTCCTTACTTG…
PgRLK155-02	1120	CTTGTGAACACACCAACAAATAATAAACAGAAAAAGAACAGTATATCCCTATTCTATAATTGAAAAAAACAAATACTAATAAATATAGAAGATATCTGCATAATAAGAATTACTTCATTGATTACACAACAGAAAATATTTACGCCTTCATCGATTAAACACTACAAAAAGTTCATAAACAGTGCATAATTTACATCAATTTCTTCTCTGTGTTCTTGATTTACATTAGACTATTGGGAGCCAAGTCCTCCTACAAATCCAAAAAACTATTCTCTCTTGCAATTCCTTTTCTCAATGTATTAGAGTTATTTGGTTATCATCGTGGAGTGATGATTGTTGTCACACCACTAACAAGATCACTTCTCAACATATTTGACGACACAAAAGAGTCCTTACTTG…
PgRLK155-03	1917	CTTGTGAACACACCAACAAATAATAAACAGAAAAAGAACAGTATATCCCTATTCTATAATTGAAAAAAACAAATACTAATAAATATAGAAGATATCTGCATAATAAGAATTACTTCATTGATTACACAACAGAAAAGACACAACAAAAAGTTCATAAACAGTGCATAATTTACATCAATTTCTTCTCTGCCTTGTTGATTTACATTAGACTATTGGGAACCAAGTCCTCCTAGAAATCCAAAAAACTATTCTCTCTTGCAATTCCTTTTTATTTGGTTATCATCGTGGAGTGATGATTGTTGTCACACCACTAACAAGATCACTTCTCAACATATTTGAGGACACAAAAGAGCCCTTACTTGCATGGACCAAAGATGATGAGGATGTTGATTCCCCAAA…
PgRLK155-04	1954	CTTGTGAACACACCAACAAATAATAAACAGAAAAAGAACAGTATATCCCTATTCTATAATTGAAAAAAACAAATACTAATAAATATAGAAGATATCTGCATAATAAGAATTACTTCATTGATTACACAACAGAAAATATTTACGCCTTCATCGATTAAACACTACAAAAAGTTCATAAACAGTGCATAATTTACATCAATTTCTTCTCTGTGTTCTTGATTTACATTAGACTATTGGGAGCCAAGTCCTCCTACAAATCCAAAAAACTATTCTCTCTTGCAATTCCTTTTCTCAATGTATTAGAGTTATTTGGTTATCATCGTGGAGTGATGATTGTTGTCACACCACTAACAAGATCACTTCTCAACATATTTGACGACACAAAAGAGTCCTTACTTG…
PgRLK155-05	1732	CTTGTGAACACACCAACAAATAATAAACAGAAAAAGAACAGTATATCCCTATTCTATAATTGAAAAAAACAAATACTAATAAATATAGAAGATATCTGCATAATAAGAATTACTTCATTGATTACACAACAGAAAAGACACAACAAAAAGTTCATAAACAGTGCATAATTTACATCAATTTCTTCTCTGCCTTGTTGATTTACATTAGACTATTGGGAACCAAGTCCTCCTAGAAATCCAAAAAACTATTCTCTCTTGCAATTCCTTTTTATTTGGTTATCATCGTGGAGTGATGATTGTTGTCACACCACTAACAAGATCACTTCTCAACATATTTGAGGACACAAAAGAGCCCTTACTTGCATGGACCAAAGATGATGAGGATGTTGATTCCCCAAA…
PgRLK155-06	1083	CTTGTGAACACACCAACAAATAATAAACAGAAAAAGAACAGTATATCCCTATTCTATAATTGAAAAAAACAAATACTAATAAATATAGAAGATATCTGCATAATAAGAATTACTTCATTGATTACACAACAGAAAAGACACAACAAAAAGTTCATAAACAGTGCATAATTTACATCAATTTCTTCTCTGCCTTGTTGATTTACATTAGACTATTGGGAACCAAGTCCTCCTAGAAATCCAAAAAACTATTCTCTCTTGCAATTCCTTTTTATTTGGTTATCATCGTGGAGTGATGATTGTTGTCACACCACTAACAAGATCACTTCTCAACATATTTGAGGACACAAAAGAGCCCTTACTTGCATGGACCAAAGATGATGAGGATGTTGATTCCCCAAA…
PgRLK156	1450	TTGGTTCTGAATTAGAAGACTTGGGACTTGCAAAATAATAGTTTAGATGGTATAGTTCCCGACAGCTTGGGAGAGTTGAAGAACCTTCATCTATTGAATTTGGAGAATAATAACCTGCAAGGCACCCTTCCCCAATCTTTGAACAGAGGGAGTCTGGATATTAGGAACGGATATGCGGGACTGGAAAGCAGCAAAATCATATTCCTACAAAGAAATTAAAGCAGCAACAAACAACTTCAAGGAAATTATAGGCTGAGGTAGTTTTGGATCTGTCTGTGTTGGAAAACTTCCTGACGGAAGACAAGTAGCTGTGAAAGTTCGGTATAATAGAACTCAACTTGGGGCTGATTCTTTTATCAATGAGGTGCGCACAATCTAACCTTATTTACAATACAAAAA…
PgRLK157-01	2799	AAAAAAATATAAATAAAATACTTATAAATAGAAAGAATCAATTTCTTGAAGGAAGAAAAAAACTTCTTCTTCTTCTTAATCCATCAAGATGGTCAATTTTCAATCGGTTCATCCAATTTGAATTCTCTCCCCCTTCCTTACCCATAGAAGAAACAATTCAAACCCCAACTTCCCCCTATAAAATAAAATAAATGAAGATTCTTATCAAAAGAAAAAAAGAGGTAACCTAACTATAAAAAATTAACAAGAAGCATAATAATGGTCCAACCCCAAATCAACTGCACATTTTCATTTAAGGTGTGACGCTACGGGGTGGGGTCCTGGACTCCGGGGGAGGCGTTTGACCGTCCGATCCTTTGGAGGGATCGTCGGATGACTGTCGTAACCCGTCATCAGTCT…
PgRLK157-02	1438	AAAAAAATATAAATAAAATACTTATAAATAGAAAGAATCAATTTCTTGAAGGAAGAAAAAAACTTCTTCTTCTTCTTAATCCATCAAGATGGTCAATTTTCAATCGGTTCATCCAATTTGAATTCTCTCCCCCTTCCTTACCCATAGAAGAAACAATTCAAACCCCAACTTCCCCCTATAAAATAAAATAAATGAAGATTCTTATCAAAAGAAAAAAAGAGGTAACCTAACTATAAAAAATTAACAAGAAGCATAATAATGGTCCAACCCCAAATCAACTGCACATTTTCATTTAAGGTGTGACGCTACGGGGTGGGGTCCTGGACTCCGGGGGAGGCGTTTGACCGTCCGATCCTTTGGAGGGATCGTCGGATGACTGTCGTAACCCGTCATCAGTCT…
PgRLK157-03	1439	AAAAAAATATAAATAAAATACTTATAAATAGAAAGAATCAATTTCTTGAAGGAAGAAAAAAACTTCTTCTTCTTCTTAATCCATCAAGATGGTCAATTTTCAATCGGTTCATCCAATTTAAATTCTCTTCCCCTTCCATACCCATACCCATAGAAGAATCCCCTATAAAACAAAATAAATGAAGATTCTTATCAAAAGAAAAAAAAAGAGGAGGAAACCTAACAAAAAAAATTTAACAAGAAGCATAATAAAGGTCCAACCCCAGATCAACTGCACATTTTCACAATTTTCATTTAAGGTGTGACGCTACGGGGTGGGGTCCTGGACTCCGGGGGAGGCGTTTGACCGTCCGATCCTTTGGAGGGATCGTCGGATGACTGTCGTAACCCGTCATCAGTC…
PgRLK157-04	2800	AAAAAAATATAAATAAAATACTTATAAATAGAAAGAATCAATTTCTTGAAGGAAGAAAAAAACTTCTTCTTCTTCTTAATCCATCAAGATGGTCAATTTTCAATCGGTTCATCCAATTTAAATTCTCTTCCCCTTCCATACCCATACCCATAGAAGAATCCCCTATAAAACAAAATAAATGAAGATTCTTATCAAAAGAAAAAAAAAGAGGAGGAAACCTAACAAAAAAAATTTAACAAGAAGCATAATAAAGGTCCAACCCCAGATCAACTGCACATTTTCACAATTTTCATTTAAGGTGTGACGCTACGGGGTGGGGTCCTGGACTCCGGGGGAGGCGTTTGACCGTCCGATCCTTTGGAGGGATCGTCGGATGACTGTCGTAACCCGTCATCAGTC…
PgRLK158	1977	CAGACCATAGGCTTGTGTAACATAGCTTGCAAAAAAGTGGTTACAGCCAAAAAGAAGGCTAAAGATATTCATCAATGGAAATTAGAAGAAGCTCGTAGATTTAGCAAGCACAGCTTGTTAAAGAGGCAGCTTTTGCCTTGGTCGAGAAGGAGAAGGCTAAACGCAAAGCTGCTATTGAAGCAGCTGAGAAGGCACAAAAGCTAGCTACTATGGAAGCAGAGAGAAGAATGTATGCAGAATTGAAGGTCAAGAAAGAGGCAGAAGCGAAGAACCGAGCTTTGAATGTTTTATCTAACAATGATGTTCGCTACAGAAAATACACAATAGAAGAGATTGAGGCCGCCACAGATTACTTCTCAGATTCCTTAAAGATTGGTGAAGGTGGATATGGGCCTGTTT…
PgRLK159-01	749	AGCACCAAGTGACCACCAGTCACACTCAAATCCGTAGCCTTTCTTCAATAAAACTTCTGGAGCTATATAATCAGGTGTACCTACAGCGTCTTCCGTGACTGTTACTTCAGTTGAGGATATGATATCATGCTCTTGCATGATTATATCCATTTCTGCCGAGTTCAATGAACTAATATCCGGCTGTCTTGGCAGCGGAAGACTAGTGCTTTCACTCTCCAACATCAGTAACACTGATGACATTGTTGGTCTATGACCTGCAGAGATCTGCACACACAACATCCCTACATGTATGCATTGCAATACAATGTCACGAGGACACGAAGTAGCAATGATAGGATCAATCAGCTCCTCAACTTTTCCATCTTTCCATAAACTCCATGCATATCGAATAAGGTTAGT…
PgRLK159-02	1210	TTTTTTTAAAAAAAATAGAGAGGCATCATTGCAACTGTTATCGGGTAATCTTGTAGTTCAAATATTGTAAAGAACCAGAAAATGAAAAATGAAACTACAAAAAATTAAATAAATTCACAACGTATACAAGCTATCAGTCTTCAGCAATCTTCATGGTCACATCATTCACATATATATTTTTTTCACTCTTACTCGGTTGTTAAGAAGACTCCAAATCTACCTTCCATCAACCGCTGGCTGTTTCGCAACTTGTAGGATGAGTTGGCCTGTCGATCGAGCATTGTTGATGAAACAAATATTTACATGTATGCATCTCAGACTTTTCTATGGACATGTGAGCACTGGATAACCTTTAATTTGTTCATTTTTCTCATGTCTTTTCTTTTCATAAGCTATTGC…
PgRLK160-01	3016	CTTTTTTCTATCTTGCAATTTGCTGTTCCTTCTTGGTCTTCACTATGGCAATCTCCAGAATACTCGGCTTTCTGGGTTTACTGTTTTTTCTTGAAATGCAGTTTTCTCCAACAATGGCGGCCATTGATTGCCCTTTAGATCTGAGTGGGTCCAACTTTACTCTCACTGCCACCATGTGTTCTAATAGAGAAGATAGAGGGAAGTGTTGTCGCTACATTAACGCCTTAATTGTTGTTTCTATTGCCCGCTATGCAAATTTAACAAGCAGCTTGGGTGTTTCACCAGATTTATCTGAGATTTGTCTCCGTACTATATCAGAAACTTTAGAACTGTATGGAGTAACAAGAAATGCAACAGCCTTTTGCGGGCTTGGGACAAAAATTCCTGTTAATTATGAGT…
PgRLK160-02	1696	CTTTTTTCTATCTTGCAATTTGCTGTTCCTTCTTGGTCTTCACTATGGCAATCTCCAGAATACTCGGCTTTCTGGGTTTACTGTTTTTTCTTGAAATGCAGTTTTCTCCAACAATGGCGGCCATTGATTGCCCTTTAGATCTGAGTGGGTCCAACTTTACTCTCACTGCCACCATGTGTTCTAATAGAGAAGATAGAGGGAAGTGTTGTCGCTACATTAACGCCTTAATTGTTGTTTCTATTGCCCGCTATGCAAATTTAACAAGCAGCTTGGGTGTTTCACCAGATTTATCTGAGATTTGTCTCCGTACTATATCAGAAACTTTAGAACTGTATGGAGTAACAAGAAATGCAACAGCCTTTTGCGGGCTTGGGACAAAAATTCCTGTTAATTATGAGT…
PgRLK161	1938	GTTTTTTCCCAAAAAAATATAAAAACACAAATCTTTCTCGTGTTGTGAGGGTTGAGGTGGTGTTAGCCAGTGGTTGTGCCGCCGTGAAATTGGAGGTTTCCGGCCCTGCACAACCGACGCAACACCCCATGGCTAGCAATTCCGGAGATGGCACTAATATATCAACGGCTGTAGCCGTTGATAAAGATAAAAACAGCCCACACGCCGTCCGATGGGCCGTTGAGAATCTTTTGAAAAAGAATTCTCGGGTCTTCCTTGTCCATGTCCGTACCCAGGTCTTACAACCCCAGGATGCTGTCCCTAAAGAAGGTCGTGCACCAACAGAATATGAAATGCAGCATTTCTTTCTTCCATATCGTGGATTTTGTGCTCGAAAAGGGATTCGAGTGGTAGAGGTAG…
PgRLK162	726	TTTTTTTGCCATCAAATTTCAAACAATTTATTATATCACACTTACAGTGTTCATGTACATCGTATAAATATGAATGCTCCACGTATCGTTACATATGCACCACCTATACTGTAATGAGTTCGAAAAACAATTAAAAAAAATAAAATCTGGCGGTTCAAGATAGGTTACAAACTTACAACTTTCAATGATCAAAAGATGTGTACAAAATTTCAAGTGTTTACATACTAAGAGCAGCCAACTGCAACTAAGTTCAACATTCTAAATGCAAAACCATAATATTATCTCCTCAGCTCTGTCTCGAAAGGTACAGAGGACGTGCTATGATCAAAGGCCTGACTGCCATAAGGATGGTAGAGATCCTCATCAACACCCCCCTCATGACTAGATGAAGTAGAATTT…
PgRLK163-01	1100	GGGGAAGGGGACATTTGGGACGGCTTATAAGGCGGTTTTGGAAACAGGGACAGTGGTGGCGGTGAAGAGGTTGAAGGAGGTTGCGGTATCAGAGAAGGAATATAGGGAGAAGATTGAAGGTGTTGGAAAGATGGATCATGAGAATTTGGTACCTTTGAGGGCTTATTTTTACAGTGGGGAGGAGAACCTTCTAGTTTACGATTACATGCCAATGGGGAGTTTATCTGCACTTTTGCATGGAAACAGAGGTGCAGGTAGGACTCCCTTAAACTGGGAAACAAGATCAGGAATTGCACTTGGAGCTGCCCGGGGGATTGCATACCTCCACTCACAAGGCTCGACAGTCTCCCATGGAAACATTAAGTCATCAAATATCCTCCTCACTGCGTCGTATGAGGC…
PgRLK163-02	1474	GGGGAAGGGGACATTTGGGACGGCTTATAAGGCAGTTTTGGAAATAGGGACCGTGGTAGCGGTCAAGAGGTTGAAGGAGGTTTCAGTGTCAGAGAAGGAATACAAGGCCAAGATTGAGGGTGTTGGAAAGATGGATCATGAAAATTTGGTGCCTTTGAGGGCTTACTTTTATAGTGCGGATGAGAAGCTTCTTGTTTATGATTACATGCCAATGGGGAGTTTATCTGCACTTTTGCATGGAAACAGAGGTGCAGGTAGGACTCCCTTAAACTGGGAAACAAGATCAGGGATTGCACTTGGAGCTGCACGTGGGATAGCATATCTCCACTCACAAGGCTCGACAGTCTCCCATGGAAACATTAAGTCATCAAATATCCTCCTCACTACGTCTTATGAGGC…
PgRLK163-03	1450	GGGGAAGGGGACATTTGGGACGGCTTATAAGGCAGTTTTGGAAATAGGGACCGTGGTAGCGGTCAAGAGGTTGAAGGAGGTTTCAGTGTCAGAGAAGGAATACAAGGCCAAGATTGAGGGTGTTGGAAAGATGGATCATGAAAATTTGGTGCCTTTGAGGGCTTACTTTTATAGTGCGGATGAGAAGCTTCTTGTTTATGATTACATGCCAATGGGGAGTTTATCTGCACTTTTGCATGGAAACAGAGGTGCAGGTAGGACTCCCTTAAACTGGGAAACAAGATCAGGGATTGCACTTGGAGCTGCACGTGGGATAGCATATCTCCACTCACAAGGCTCGACAGTCTCCCATGGAAACATTAAGTCATCAAATATCCTCCTCACTACGTCTTATGAGGC…
PgRLK164-01	1645	CTCTGAAATGACAAATAAAAAAGAAGGGAGGGAGTATTATGTTAACACAGCCTCTTTTTTTCTACCAAAAATTATGTGCATTTACAATAGAGAACCAGAACCTCATGCTGAAATGTGTACTGGCATGAAAGTTGCTAAAAAAAGAAAACCATCATATAATTTACACACAGTTGACAAGCCCCATAAAAAGCTAACTAAAAATAAAAAATCTGTTTGCTTTCGCGAGTGTCCGAGTTTCAGATGCTTCGATCGCATATTGCTGTAAAGGTCATGGTTGCTTGTGATGAGTTTATCGACGAGAAAGTTGTATTATTACTACAAGAGCTAGAGGATCCATTGGTGCAGGTGGTCTTGTTCATACTGAGCTCTGGTTTAGGGGCGCTTTTAATTTTGAGGTCC…
PgRLK164-02	1441	TATATATATATATATATACACATACATCTTTGTTCGAGTTCTCAGCTGCTTCGATCCAATATTGCTGTGAAGGTCTTGGTTGGTTGTGATGAGGTTTTCGACGAGAAGGTTGTATTGTTACTATCAGATCCCGATGATCCAATAGTCTTGTTTATATCCAGTTCTGGTTTAGGCGCGGTTTTAATTTTAAGCTCCATGAAATCCGAGATAAATCCAGGCTTGGTTATCTTTCTGTCGTCGCAGTTCATCTCACCGGTCAGCATTTTCACCACGGTCGACATGGATGGCCGAAGCTTTGGACTATCTTGTGTGCATAAAAGACCGATTTTCAAGAAATTGCAAGCCTCCTCCGCGTCGAAATCCCCGTTTAAGTATGTGTCCACCAACCCAACCAACTCC…
PgRLK164-03	1104	GCCGATTTTCAAGAATCTGCACGCCTCTTCAGCATCGAATTCCCCGTTTAAGAATGTGTCAACCAATCTCATACAGGTTCCATGTCATTTCTAGAAGATAGTGTTCTCCAACAGGTAATCGGGTGTTTGTGTTGCATCTCCCACACACTATTTCCATAAGAAGAACTCCGAAACTGTAGATATCTGCTTTACGTGTCAATTTCCCTCTAATTGCATACTCTGGTGCCAAATAACCAATTGTTCCTGCTACACGGGTACTAACATGAGTCATGTTGGGAGGGATGAGCTTTGCTAGTCCAAAATCTGAAATTTTGGCTGTCAAGTTTTTATCGAGGAGAATATTGCTTGCTTTTATATCCCGGTGAACAATGTATGGCCTCACTTCCTCGTGAAGAAAGG…
PgRLK164-04	1541	GCTCGGTAGACATTGGAGAAAATATCATAGGCATTTTTGGACCTTATCCCTATAATTTACACACAGTTGACAAGCCCCATAAAAAGCTAACTAAAAATAAAAAATCTGTTTGCTTTCGCGAGTGTCCGAGTTTCAGATGCTTCGATCGCATATTGCTGTAAAGGTCATGGTTGCTTGTGATGAGTTTATCGACGAGAAAGTTGTATTATTACTACAAGAGCTAGAGGATCCATTGGTGCAGGTGGTCTTGTTCATACTGAGCTCTGGTTTAGGGGCGCTTTTAATTTTGAGGTCCATGAAATCAGAGATTAGACCAGGTTTGGTTATATTTCTGTCATTGCAGTTTATCTCACCAGTTAACATTTTCACCACAGTTGACATGGATGGCCGAAGCTTTGG…
PgRLK165	1667	TTTTTTTGGGCCACTTTAGTCATTGCTCACATAGGAAATAAGTTTTATAGACATCACAGATGTCATTCCATTCTGGTCATTTTTTCTTATATATACAAACCACTGCAGTGGTTTGTACTTAGTACTTTAGTGGCTAAAGTTTCCAATGCTGATCCTTGTATGAATAGTGGATGCTTATAATAGTGTGATCAAGTTATTGATTCATCCATCTTTGATGTTACCCTGATCGCTATGGCAGCTATCAACTTCATTAAAACAATAAATGTGTTGTTACACTTGATAAAGTTGTATCACTTGCAGTTATTCCCACCTCGTCATCTTCTAGTATAAGCAACGGTGCAATAGCTGGCATAGTACTTGGGGCAATCGCAGGTGCGGTGACATTATCTGCAATTGTGT…
PgRLK166	280	TTGATCTACTATTACTTATGTGATTGTACAAATCTCTTTGGCAAATCGAAAAAGGTTGTTGCTATCAAAAAGTTAATCTTTACGGGCTTCAGGGGAACCAAGAATTTATTGTGGAGGTTCTTATGTTAAGTCTGCTGCACCATTCCAATCTTGTCACGTTGATTGGCTATTGCACTGATGGGGATCAGAGACTTTTGGTTTATGAGTACATGCCAATGGGTAACTGGAGAATCATCTTTTAGGCTGAATTTCCATAGAAAAACGGATACATAGAGATCGA
PgRLK167	1132	AAATTTTGCCCGCCGGTCACAAATACTGCAAACGCCTCTCACAAAGGCCATGCTACGTCGTTTAGCACATCAAATCTCGTCATTACCACAATCATACTAGTAACTGTGGTATTACTATTGGTGGTTACTTTTATAAGAATCAGAAAGAAGCGGCTTCAGAAATCACGGGCGTGGAAGCTCACTACATTCCAACGGCTAGATTTTAAAGCCGAAGATGTTTTGGAATGCTTGAAGGAAGAGAACATAATTGGCAAAGGCGGAGCTGGGACAGTGTTCCGGGGCTCCATGCCAAACGGCATAGACGTGGCTATCAAACGATTAGTGGGTGGCCGCAACGATCATGGCTTCTCGGCAGAAATTCAGACTCTTGGCAGAATTCGTCATCGAAACATTGTGAGG…
PgRLK168-01	647	TGTCCTTCCTCCTCAGTTCACAACATTGTAAACTCAATTTCGCAAATGATGTAGCCTCCTCGACAGGCCAATCAGGCACTGTCGGATCAAAAACTTCTAATAATGTTCCTTTCTCAATTGCCCTCGACACCTGGTGGGTTATACCAATTGGAGGCTTTGCTGTAATAAGCTGCAACAACATTACGCCCAGTGAGTATAGGTCTGATTTTGTCCCCAACATTCCAGTTTATTGGTACTCTGGGTCAATGTAACAAAATGTTCCAGCCGCAGCTGTCATGTGATATTGGGTAACGCTGTCAGCCACAGATGGTGGAACCATCCTGGCCAAGCCAACATCACTTATCTTGCTTACATAGTTTCCACTTAAGAGAATGTTGGCAGGTTTAAGGTCACGATGCA…
PgRLK168-02	881	AGGTTCCTTTTACACATCTCTGGTGTAGAACCAAAGCCATCCCCCAGGAGTCCAGCATTCTTTACATGGTTAACGGACATTTCCTGACTAGAATATGAGCTTCCTTTAAAACTTGTAGCTGTGTGTTGACTCACACCATAGGCACTTCCATCTATGTAAAATTGGTTTCATCATCATATCCAAGCTCTCTTAGTCGATTCAGTTCGGGCAATATGACTTTATCAAGGTCTGGCATGTCCTTCCTCCTCAGTTCACAACATTGTAAACATAATTTCGCAAATGATGTAGCCTCCTCGACAGGCCAATCAGGCACTGTCGGATCAAAAACTTCTAATAATGTTCCTTTCTCAATTGCCCTCGACACCTGGTGGGTTATACCAATTGGAGGCTTTGCTGTAA…
PgRLK169-01	1349	TTTGGCCACAAAATGCTTGTCAAGCAAGATGTTTGTTGACTTGACATCACGGTGAATGATTTCCCCACCCAAACCAGTATGGATAGTGAAGATGATTTGTTATACTACTCTTCATATAAATGTTCTCTCAGCGTACCGTTCTCCATGAACTCATAAACAAGTATCATCTCACATCTTTCATCACAATACCCAATAAGGGAAACAAGATGGCGATGGCAAATATTGGATAACACCATTATTTCTGTTTGGAATTCTGGAAAACCCTGACCATGTCCAGCCTCACTTCTTTTTACAGCCACTTTCATGCCACCCCTAAGAGTTCCTCTGTCGACTTTCCCAAATCCACCCCCACCAATCACAAACTTGGCATCAAAATTGTTTATTGCATACAGTATTTCC…
PgRLK169-02	2468	CCCCTAAACATCAATTATCTGGCAAAATCAAACCTCACTTGCGAGAACACTTCAGTTACATTTACATAACTTGGATCAGAATCATTATCTAATCCAAGAGGCAATTCATCTTCCTCAATTGCCGTGCTAGTAGAAGGTAACCGCTGAACAGCAGGCAATGGAATTGCCCATGATGTGTATTGCTATCCTCTTGTGGCTCTCTGACCACTCGAAGTTGTTGAAGCTGCAAGCATATTGCAAGTCCCACAACACATCAACCATGCTAGGCCTGTCAACGCCATATTCCCTTACTGTTTCCCCCAAATTTCCTGAAAGAGTTGGGATTAATATTTCCCACAAGAAAAGGATCGGCAATCTTTTCAAGCTGCCCCTTCTTTTGCCAAGAGATTCCCCAGTCAG…
PgRLK169-03	3312	TTCAAATTAAAGGAAACTACACAGAAGAAACATCTAACAACTCCATTAACTCAACTACAAGATTGTGCCAGTCGGTGCTTAATGAATAATGGTCTTACCTAGCAGTTCCTATAACATTAATTCATTACTTGGTACGTGCCATGAATTCATGACTTTGTAAAGCACAAGGTAAAGGAGGAATCTTACAATATGTTAAGTCTTCCAGTTTTATAAACAAAAGCCATTAGGAGGAGCTAAGGTGCAATGGAGAGCAATTGATCAAATTTTTAAGAAGACGTTCAACACCCAAGGACAACATTACTTGTATGTGTTTGTGCTTTTCTCAGTCGCGTTCATGTCCAACAAGACCAGAGGCGCTGGGGAGGAGATAACATCCACGGGGGTTACTAAGTACATCCT…
PgRLK169-04	1370	TTTGGCCACAAAATGCTTGTCAAGCAAGATGTTTGTTGACTTGACATCACGGTGAATGATTTCCCCACCCAAACCAGTATGGATAGTGAAGATGATTTGTTATACTACTCTTCATATAAATGTTCTCTCAGCGTACCGTTCTCCATGAACTCATAAACAAGTATCATCTCACATCTTTCATCACAATACCCAATAAGGGAAACAAGATGGCGATGGCAAATATTGGATAACACCATTATTTCTGTTTGGAATTCTGGAAAACCCTGACCATGTCCAGCCTCACTTCTTTTTACAGCCACTTTCATGCCACCCCTAAGAGTTCCTCTGTCGACTTTCCCAAATCCACCCCCACCAATCACAAACTTGGCATCAAAATTGTTTATTGCATACAGTATTTCC…
PgRLK170	1359	CTTTATTATGTCAACAGGTTAAAGAATTGAAAGAACAGAACAGATGAAACGACATAACCAGATCATTTTATATATACATGTATATCTATTATGATCTGTCTATAAATATAATACAAGTATTCTTATGTAAACTTATACCAATAATGACACCCCCTTCATTCAACTTTTGATGGAGCTCCAGCACCATCATCACCGGTAGTAGTGCTGCTGTGTGCCAGCAGCTCTGGTTTAATCTCTTCCATTTTCTGAAGAACTTCTTGGGGTTCTGGGCGTGCTGCAGGTGAGGGATCAACACAATGCAGGGCTAATTTCAGCGAATTAAGCAACTCATCGCTCACATTGGGGTTGGATGTATCCCCCATAAGTTCCAAATCAAAAACTTCATTAGTCCACTCTTCC…
PgRLK171	1626	CAATTCGTCGAGAGAGGGAATCATCCATGGCCCCAAGGGAGAAGTGTCGTCTCAACAGAAATCTTTAAAAGCTTCCATCAGATTTGGGGGCTTCTTCAAAGGAGATGAAGAGAAAAGGCCAGCCATCAAAGGGTAAAATGCGCATCACAGTGAGAATCTCTGATTCTACTCCTTAAGTTTGTAAACTTATGGTAAATCTCTTACTTTTAGATCTCCAAAGTATGCCACTCATTTCCCAAAACTGATGATCAACCCGGTCCTTTTTCACAATATTGGAGTCGATGCTTTGTTTGAAAAAATCAGCCATATGTCTTTTGAAAGAATTTATTCGGCTTTCACCCAATTTTCCAGATCCTTATCATACTCTTGGCCTAGTCTATAATGCAATTGGTGATAAAA…
PgRLK172-01	2684	GATAGAGATCAAGAGACTTCCTTTTTCGGTGCCTTTATACAAACTCGGCAAATGCCGATTAAGCTTGGGATTTGTACTATTCTAAACTACAACACACGACCGTAACAACTCTGGTCAAATCTCGAGTTCAAACGTATGCAATCCACTAAATAAAAAATACCTGCTTACGTTTTGATTTGGATTTGACCCGAACCACCACCAACAAAAGAACTTGAAGGAAAACACGAGGAAATTATGTGTGTGGTTTTAATTAATTACTGCATAACAAGTTCTTTATGGCGATCGAGGTCCTTGAGATAAGTTGTACAAGTATAATCTTGTATGTCACAAGCATCTACAAGAATTGTTCTCCCTGATCCCATCGACTTTTGTTTGGTCTCTACTGCACCACTCTCACCT…
PgRLK172-02	2467	TTTTTTTCAAAGAGAAGCTGGATGAAATATTAGCATAGAAACAAAGAAATGTGCACTATGTTCTTATACATGTGAGTTCCATTAGAGCCACATTTTCTCCTTTGCATTAATTTGTGCCTCCATAACCACCTTCATAATATAGAATAGAAGGCAACACTCTTTGCAGGAGAACAAAAAAGGGCTAATTGAAGAACTACTATAAACATGGAGATCGATAGAGATCAAGAGACTTCCTTTTTCCGGTGCTAATAGAGATCTCATCTTCCAATTTAAGCTTGGGATTTGTACTATTCTAAACTACAACACACGATCGCAGAACTATTGTAAGTCAAATCTCGAGTTCAAATCGAATCATAACGTATGCAATCCACTAAATCAAAAATACCTGCTTACGTTATA…
PgRLK172-03	2095	GATAGAGATCAAGAGACTTCCTTTTTCGGTGCCTTTATACAAACTCGGCAAATGCCGATTAAGCTTGGGATTTGTACTATTCTAAACTACAACACACGACCGTAACAACTCTGGTCAAATCTCGAGTTCAAACGTATGCAATCCACTAAATAAAAAATACCTGCTTACGTTTTGATTTGGATTTGACCCGAACCACCACCAACAAAAGAACTTGAAGGAAAACACGAGGAAATTATGTGTGTGGTTTTAATTAATTACTGCATAACAAGTTCTTTATGGCGATCGAGGTCCTTGAGATAAGTTGTACAAGTATAATCTTGTATGTCACAAGCATCTACAAGAATTGTTCTCCCTGATCCCATCGACTTTTGTTTGGTCTCTACTGCACCACTCTCACCT…
PgRLK172-04	2932	TTTTTTTCAAAGAGAAGCTGGATGAAATATTAGCATAGAAACAAAGAAATGTGCACTATGTTCTTATACATGTGAGTTCCATTAGAGCCACATTTTCTCCTTTGCATTAATTTGTGCCTCCATAACCACCTTCATAATATAGAATAGAAGGCAACACTCTTTGCAGGAGAACAAAAAAGGGCTAATTGAAGAACTACTATAAACATGGAGATCGATAGAGATCAAGAGACTTCCTTTTTCCGGTGCTAATAGAGATCTCATCTTCCAATTTAAGCTTGGGATTTGTACTATTCTAAACTACAACACACGATCGCAGAACTATTGTAAGTCAAATCTCGAGTTCAAATCGAATCATAACGTATGCAATCCACTAAATCAAAAATACCTGCTTACGTTATA…
PgRLK172-05	2147	GATAGAGATCAAGAGACTTCCTTTTTCGGTGCCTTTATACAAACTCGGCAAATGCCGATTAAGCTTGGGATTTGTACTATTCTAAACTACAACACACGACCGTAACAACTCTGGTCAAATCTCGAGTTCAAACGTATGCAATCCACTAAATAAAAAATACCTGCTTACGTTTTGATTTGGATTTGACCCGAACCACCACCAACAAAAGAACTTGAAGGAAAACACGAGGAAATTATGTGTGTGGTTTTAATTAATTACTGCATAACAAGTTCTTTATGGCGATCGAGGTCCTTGAGATAAGTTGTACAAGTATAATCTTGTATGTCACAAGCATCTACAAGAATTGTTCTCCCTGATCCCATCGACTTTTGTTTGGTCTCTACTGCACCACTCTCACCT…
PgRLK172-06	1788	GATAGAGATCAAGAGACTTCCTTTTTCGGTGCCTTTATACAAACTCGGCAAATGCCGATTAAGCTTGGGATTTGTACTATTCTAAACTACAACACACGACCGTAACAACTCTGGTCAAATCTCGAGTTCAAACGTATGCAATCCACTAAATAAAAAATACCTGCTTACGTTTTGATTTGGATTTGACCCGAACCACCACCAACAAAAGAACTTGAAGGAAAACACGAGGAAATTATGTGTGTGGTTTTAATTAATTACTGCATAACAAGTTCTTTATGGCGATCGAGGTCCTTGAGATAAGTTGTACAAGTATAATCTTGTATGTCACAAGCATCTACAAGAATTGTTCTCCCTGATCCCATCGACTTTTGTTTGGTCTCTACTGCACCACTCTCACCT…
PgRLK172-07	2114	TTTTTTTCAAAGAGAAGCTGGATGAAATATTAGCATAGAAACAAAGAAATGTGCACTATGTTCTTATACATGTGAGTTCCATTAGAGCCACATTTTCTCCTTTGCATTAATTTGTGCCTCCATAACCACCTTCATAATATAGAATAGAAGGCAACACTCTTTGCAGGAGAACAAAAAAGGGCTAATTGAAGAACTACTATAAACATGGAGATCGATAGAGATCAAGAGACTTCCTTTTTCCGGTGCTAATAGAGATCTCATCTTCCAATTTAAGCTTGGGATTTGTACTATTCTAAACTACAACACACGATCGCAGAACTATTGTAAGTCAAATCTCGAGTTCAAATCGAATCATAACGTATGCAATCCACTAAATCAAAAATACCTGCTTACGTTATA…
PgRLK173	850	GTGGTCTGGACAAAAAACAAGGAGGAACTTGCACATCATTTGCGCATTATATAAAAATGATAACACAATAATTGAGTCACACCCTGACCGACCGACCGACCGACATGAATCTTCAGAAATTTGTCATTTACCAGCAATATGAGCGAGCTCTAGATCCTACTTCCTAAGCATGCAGAAAACTAGCTAAAATATGACTCAGTCAAGTCAAGTGCTGATCATTGGATTTGGAATGTATTAGGTTGTTTAGCTTGTGAAAGCATCTGCACAACTTCTCTCATGGTGGGGCGCTCTACGCTGTGCTCTTGAACGCATAGCATTGCCACGAAAAACACCTGCATTGCTTGGACTAAGGGAACATTTTTAAGGCGCTCGTCCAGGATTTTCACTACCCCTTCTTTG…
PgRLK174-01	2050	CCTCAATAATATTAGAAGGAATTAGTATGCATGCATTTCTTCCACAACTCAAATTACAAAAAAAGCTTCAATATCCAAATCTTCCAAGAAATTGGCCATTCAGGAAGCTGCAACTAACAATTATGAATTGAAAGGTCTCATCCAATTACAAAACAGGATAATACAAAAGCTTTTCAGATCAAGGGTTAGACCTCGATTCTATCTTAAGGATGCAGCCCTCTTACATGATCCTCGCTCATGGCTTCGAAAAATTTCAAACATGCACCCAAAATTATACAACAAACTCGAATTTTTTCAGAGACCACGTCCTATCCTTTGTTTTCCACCGAAGATTGAACCAAGAGAGTGGAATTCAGTCTCCTCTCATCTTGAATGTTGCTTACCCGAATTCAAAGGAGA…
PgRLK174-02	621	TATCTGAAGCATGAACATTTATAAGGTAGTCGGTTATCCGCTTGAACGAACCTTGAGCTTGCTCTAATAGATCCACTGCTTGTATTTGATCCTCATACTCAAGGATGATCTTGAATCCAAATCAATATATTAACTTAGAAGAATGAAGAATTGCATAATGAGATTGTAGAATGCTCAATAAGTAGTGGCAACCATCAAATTGTTCACATACTGCTACCAAAATATATTATTTCAAGAAAGTCGTCAGACACTTGAATATTTCTTATCCATTTATAGCAGCTACACGGATGCAATGATGAAACCTCAAATAGATCAGGAATGGGTACCTTTCGTTTGTGAAGTCAAAATAGCAGAAGCAGGATCAACCGGTATAGGACCAACATCAAAAACTTTTCTGTC…
PgRLK174-03	1402	TATCTGAAGCATGAACATTTATAAGGTAGTCGGTTATCCGCTTGAACGAACCTTGAGCTTGCTCTAATAGATCCACTGCTTGTATTTGATCCTCATACTCAAGGATGATCTTTCATTTGTGAAGTCAGATTAGCAGGATCAACCGGTATAGGACCAACATCAAAAACTTTTCTGTCAGTACATATTCCGGAGCAGCATAGCCATACGTTCCAACAACCCTGGTAGAAACATGAGTTTTATCCCCTTGAGGACCTGCTTTTGCTAGACCGAAGTCTGAAAGCTTTGCATTATATTCCGTGTCAAGTAAGATATTCGATGTCTTAAAGTCTCTGTAAATGACAGGTTCAGAGCCTCCATGGAGAAAGGCTAAGCCTTTGGCTGCGCCAAGTGCAATTTTAA…
PgRLK174-04	211	GCACCAAGTGCAATTTTTATCCTGTTGGACCATGGAAGAGGTATGTTTCTTCTAAAAAGATGATTTTCAAGGCTCCCACGAGTCATAAATTCGTAAACAAGCAGTCTCTGATCATCTTCAATACAGTATCCAACTAGCTTAACAAGATTAGGATGATAAAGCTGTCCAAGGAAGTCTACTTCTGCCACGAGCAGATAATCTACTAACCACC
PgRLK174-05	1439	CTCTGCACCCCTTTAAGGGAGTAATTTAATTCCAAGCGAGGATCTACTAGTTGATAAACCTTTCGCTTGTCAGCTAGATATGATCGAGCCCATGCAACAAGATTTTGTTCTCCATTTGGGCGCTTCTTGTCCATCGACCTCCTACCAGTTAATATCTCCAACAACACAACCCCAAAGCTAAAAACATCACTCTTAGAAGTCAAATGTCCTGTCAGTACATATTCCGGAGCAGCATAGCCATACGTTCCAACAACCCTGGTAGAAACATGAGTTTTATCCCCTTGAGGACCTGCTTTTGCTAGACCGAAGTCTGAAAGCTTTGCATTATATTCCGTGTCAAGTAAGATATTCGATGTCTTAAAGTCTCTGTAAATGACAGGTTCAGAGCCTCCATGGAGA…
PgRLK174-06	267	GCACCAAGTGCAATTTTTATCCTGTTGGACCATGGAAGAGGTATGTTTCTTCTAAAAAGATGATTTTCAAGGCTCCCACGAGTCATAAATTCGTAAACAAGCAGTCTCTGATCATCTTCAATACAGTATCCAATTAGCTTAACGAGATTAAGATGATGAAGCTGTCCGAGGAAGTCTACTTCCGCCTGCACAAAGCAGTATGTCATATGTTATATATACCATTTTATCATCACAATGACTTTCTTCCTTGACATCAACCTACTAACC
PgRLK174-07	1315	AGTCCAAAGGTTAACATCACCCCTTTCATTTGTGAAGTCAGATTAGCAGGATCAACCGGTATAGGACCAACATCAAAAACTTTTCTGTCAGTACATATTCCGGAGCAGCATAGCCATACGTTCCAACAACCCTGGTAGAAACATGAGTTTTATCCCCTTGAGGACCTGCTTTTGCTAGACCGAAGTCTGAAAGCTTTGCATTATATTCCGTGTCAAGTAAGATATTCGATGTCTTAAAGTCTCTGTAAATGACAGGTTCAGAGCCTCCATGGAGAAAGGCTAAGCCTTTGGCTGCGCCAAGTGCAATTTTAATCCTGTTGGACCAGGGAAGAGGTATGGTTCTTCTAAAAAGATGGTTTTCAAGACTTCCGCGCGTCATGAATTCATAAACAAGCAGTC…
PgRLK174-08	260	CAACCCGGGTAGAAACATGAGTTTTGTCCCCTTGAGGTCCTGCTTTTGCCAGACCAAAGTCTGAAAGCTTTGCGTTATATTCCGAATCAAGTAAAATATTTGATGTCTTGAAATCTCGGTAAATGACAGGTTCAGAGCCTGCATGAAGAAAAGCTAAGCCTTTGGCGGCACCAAGTGCAATTTTTATCCTGTTGGACCATGGAAGAGGTATGTTTCTTCTAAAAAGATGATTTTCAAGGCTCCCACGAGTCATAAATTCG
PgRLK175-01	1566	GAGTACTAGTGAATTCCTCCCTAACAATATCAATTCCCTTAGCAGTCAAAACTTCCAAGTGTATGCCGTCCCTTCTACCTCGTCCACATTGGGTGCGAACATGATATCCTGCACCAAGATGTACAGTACTACTATTTTATCATCCTATTATGCATCCAAGGGAAGCTTTGATCAGTTGAGTTGGTCCACACCTGTTTGTAGGAATTGTGAATCTAAAGGAGAGTATTGTAAGTTGGCAGCTAATAGCACTACCAGTGCTAGTACTACTACTACATGCTTCCCTAAACCTCCAGATCATGTAAAAACCAAACGATTTGTAGCAGGTATAATAATCCCGAGTATTTTTTCCGTTGTGCTTTTCCTTGCTTTCCTGTACTACTATATCCGCAATGAAAAACA…
PgRLK175-02	912	TGTCAATGTGGTTCGCTTGGTTGGATATTGTGCCGATGGTTCTAACAGAGCACTTGTTTATGAGTTTCTACCTAATAATTCACTCGAAAAGTTTGTATGCTCAGGAAGAAATCACAACAACAGATTCCTTGGTTGGGAGAAATTGCAAAAAATTGCTCTAGGCATTGCCAAAGGCATCGAGTATCTTCACCAAGGGTGTGCCCAAAGAATCCTCCATTTTGATATTAAACCTCATAATATTTTGTTGGACCAAAATTTTAATCCAAAAATATCTGATTTTGGTTTAGCAAAGTTATGTTCCAAGGGTCAAAGTTTAGTGTCTATGACTATGGCTAGGGGGACAATAGGATATATCGCTCCAGAAGTTTTTTCTAGAAATTTTGGAAAAGTGTCATCCAA…
PgRLK176	2110	AATCAAGGGTTCTCCTCACCCCAGTTCTGCAACTCGGATACAACAAGTTAACTAGAGGTATACCTTCTCAGCTTCGTTCTCTGACGAAGCTTATTGTTCTGGCATTGCAATACAATCAATTGACTGGTGCCATTCCTGCAAGTTTGGGGGAGTTGGTGATGTTAAGAAGGCTGTATTTGAGCTTTAATACCCTTTTTGGTTCAATTCCAGTAAAATTAGCTGACATGCAAATACTAGAAGTTCTAGACATTCGAAACAATACTCTCTCAGGCAGGGTCCCTCTAGCTTTAAAGAGGCTCGATGAAGGATTCCAGTACGCAAATAACAAAGGTTTGTGTGGAGTTGAGTTTTCTTCGCTGAAAGTTTGCAAAACTTCTGATTCCATAAACCCGAAGAAGC…
PgRLK177-01	1282	GTCCATGGTAAGTAGACGGTAGCAGTTGTAGCATCATTCTCCTCGTTTCCATCGCTTCATTTATCTTTTCCTCTGGATTTGAATTATCCGAACCTAAAGATCCTCGAATCGATCATCTCCATGTTGTTATTCAATTTCTCTCTCTTCCTGTCTCTCTCTTTCCCTTTCTGTCCTGGTGGAAACCTCAAGGAAAAGCGAGAAAGAAAGAGAAGTATAGAGAAATGGAAAAAGTAAAGAAAAGAAGGAACAACACAGAAAGAATGCAAAAACCCAGCTACTAGAATTCTTTCCCAATTCCAAAGTAATTATCTTTCTGCCAAGGAGGGAATTGTGTTCAACGTAGAGATTAAAGGAAGAAATGTCTCGCCCTGTACTTGAAGCAATGTCCCCGTCACCCTC…
PgRLK177-02	2015	GTCCATGGTAAGTAGACGGTAGCAGTTGTAGCATCATTCTCCTCGTTTCCATCGCTTCATTTATCTTTTCCTCTGGATTTGAATTATCCGAACCTAAAGATCCTCGAATCGATCATCTCCATGTTGTTATTCAATTTCTCTCTCTTCCTGTCTCTCTCTTTCCCTTTCTGTCCTGGTGGAAACCTCAAGGAAAAGCGAGAAAGAAAGAGAAGTATAGAGAAATGGAAAAAGTAAAGAAAAGAAGGAACAACACAGAAAGAATGCAAAAACCCAGCTACTAGAATTCTTTCCCAATTCCAAAGTAATTATCTTTCTGCCAAGGAGGGAATTGTGTTCAACGTAGAGATTAAAGGAAGAAATGTCTCGCCCTGTACTTGAAGCAATGTCCCCGTCACCCTC…
PgRLK177-03	2058	GTCCATGGTAAGTAGACGGTAGCAGTTGTAGCATCATTCTCCTCGTTTCCATCGCTTCATTTATCTTTTCCTCTGGATTTGAATTATCCGAACCTAAAGATCCTCGAATCGATCATCTCCATGTTGTTATTCAATTTCTCTCTCTTCCTGTCTCTCTCTTTCCCTTTCTGTCCTGGTGGAAACCTCAAGGAAAAGCGAGAAAGAAAGAGAAGTATAGAGAAATGGAAAAAGTAAAGAAAAGAAGGAACAACACAGAAAGAATGCAAAAACCCAGCTACTAGAATTCTTTCCCAATTCCAAAGTAATTATCTTTCTGCCAAGGAGGGAATTGTGTTCAACGTAGAGATTAAAGGAAGAAATGTCTCGCCCTGTACTTGAAGCAATGTCCCCGTCACCCTC…
PgRLK177-04	1125	ACTTAATTTCTCTTTATGTTAACAATCTCTCGCTTAGTTTTAATATGAAACTTTATTATCACACGCTATCTCAACAATCTCTCCTCTGCGTGAATAGCCCACCACTTACTCAAAGAGTACAGTCTCATATTCGTAATTCATGGAACTCATATAGCTTATTATCTCTTGTGATCATATATCCCATATTATCCTAACTCTCTCTCCCTCCTCCCTCCTCCCTCCAAGATTTGAAGATTAAAAAGAAAGATGATAAAATCTTGTATAAGCTTTAACTTTAACCAGGTTTGATGAGGAAGTATTCTTACATTTTTTGACACAGTGAACTCTCCGTCAGGATCGTTACCCTCAGAAGATACAAGAGCATCCCCATCTAAGCTTCCTGTGCCAGCCTTATTCTTT…
PgRLK178	925	GGTTTATGAGTATATGCCTAATGGCAGTTTGGGTGATTTGCTTCACAGTAACAAAAGTGGTTTGTTGGATTGGCCAACTAGGTACAAGATTGCGATGGATGCTGCTGAGGGACTTTCTTATTTGCATCACGATTGTGTTCCTCCACTTGTGCATAGAGATGTGAAATCTAATAATATTTTGCTGGATGGTGATTTTGGAGCTAGAGTGGCGGATTTTGGCTTGGCAAAGGCAGTTGATGCTATTGGGAAGGGGAATAAATCCATGTCTGTCATTGCAGGATCTTGTGGTTACATTGCACCAGAATATGCTTACACACTTCGTGTGAATGAGAAGAGTGATACATACAGCTTTGGTGTGGTTATTCTTGAGTTGGTCACAGGAAGACTCCCAGTTGATCC…
PgRLK179-01	2043	AGTTGATCTAGGAAACGCTAACCTTTCTGGTCAACTGGTTACACAGCTTGGTCAGCTTCCATATTTGCAGTACTTGGAACTTTATAGTAACAACATAAGCGGAAGAATTCCTTATGAGTTAGGGAACTTAACAAACTTGGTCAGCTTGGATCTTTACCTGAACAATTTGAATGGCCCGATTCCAGACACGTTGAGGAGGCTTCAGAGACTACGTTTCCTGAGGCTCAACAACAACTCTTTGACGGGAACTATTCCTGTGTCTTTAACTACAATTCAATCGCTCCAAGTCCTTGATCTGTCAAACAACCATTTAACAGGAACAGTTCCGATTAATGGTTCCTTCTCCCTTTTTACTCCCATCAGTTTTGCTAATAATCAGTTGGAAACTCCTCCAGTTTC…
PgRLK179-02	2055	AGTTGATCTAGGAAACGCTAACCTTTCTGGTCAACTGGTTACACAGCTTGGTCAGCTTCCATATTTGCAGTACTTGGAACTTTATAGTAACAACATAAGCGGAAGAATTCCTTATGAGTTAGGGAACTTAACAAACTTGGTCAGCTTGGATCTTTACCTGAACAATTTGAATGGCCCGATTCCAGACACGTTGAGGAGGCTTCAGAGACTACGTTTCCTGAGGCTCAACAACAACTCTTTGACGGGAACTATTCCTGTGTCTTTAACTACAATTCAATCGCTCCAAGTCCTTGATCTGTCAAACAACCATTTAACAGGAACAGTTCCGATTAATGGTTCCTTCTCCCTTTTTACTCCCATCAGTTTTGCTAATAATCAGTTGGAAACTCCTCCAGTTTC…
PgRLK179-03	1912	AGTTGATCTAGGAAACGCTAACCTTTCTGGTCAACTGGTTACACAGCTTGGTCAGCTTCCATATTTGCAGTACTTGGAACTTTATAGTAACAACATAAGCGGAAGAATTCCTTATGAGTTAGGGAACTTAACAAACTTGGTCAGCTTGGATCTTTACCTGAACAATTTGAATGGCCCGATTCCAGACACGTTGAGGAGGCTTCAGAGACTACGTTTCCTGAGGCTCAACAACAACTCTTTGACGGGAACTATTCCTGTGTCTTTAACTACAATTCAATCGCTCCAAGTCCTTGATCTGTCAAACAACCATTTAACAGGAACAGTTCCGATTAATGGTTCCTTCTCCCTTTTTACTCCCATCAGTTTTGCTAATAATCAGTTGGAAACTCCTCCAGTTTC…
PgRLK180-01	1584	GGACGTAGGGAGAGAGAAGCAAAATCAAAACCTGCAGAAGAAAGTATGGGTTGGACACCCGTACCTGCTTATGGAGGCACTTCACTTTGTAAACAGTCTATAGGGACTACGTTGACCTCTCCAGGGCCAAATGGTTATCTCGGCTTGAAGATTCCTTTTATTGATCTACAATTGGGAACGAATAATTTTGACAAGAATCTGATTATTGGCTCTGGCGGATTTGGTAAGGTTTACAAAGGAGTTCTTAAAGACGACACAAAGGTTGCTGTGAAGCGAGGTGTACCTGGTTCCAGGCAAGGTCTGCCTGAATTTCATACTGAAATAACAGTTTTATCAAAAATTCGACACCGGCATCTTGTTTCACTTGTTGGTTATTGTGAAGAACAGTCGGAAATGATA…
PgRLK180-02	1524	GGACGTAGGGAGAGAGAAGCAAAATCAAAACCTGCAGAAGAAAGTATGGGTTGGACACCCGTACCTGCTTATGGAGGCACTTCACTTTGTAAACAGTCTATAGGGACTACGTTGACCTCTCCAGGGCCAAATGGTTATCTCGGCTTGAAGATTCCTTTTATTGATCTACAATTGGGAACGAATAATTTTGACAAGAATCTGATTATTGGCTCTGGCGGATTTGGTAAGGTTTACAAAGGAGTTCTTAAAGACGACACAAAGGTTGCTGTGAAGCGAGGTGTACCTGGTTCCAGGCAAGGTCTGCCTGAATTTCATACTGAAATAACAGTTTTATCAAAAATTCGACACCGGCATCTTGTTTCACTTGTTGGTTATTGTGAAGAACAGTCGGAAATGATA…
PgRLK181-01	1183	AAGATGCACAGAATACGCATTCTGTTGAACGGGATAAGTTGTTGTTAAAAAGAGAACCACTTCCCTATTGTGATTGAAGTTTTTCTAAATAGTAAAAGCCATCAGAGATGAAATGATTGAAGAGAATCAATTGTCTGACAAAGAGCTTCCAAAAAGAACAAATGGATAGACAAAAGGAGTTGATTTGGTAGATAACCATGGACCTCAGTTACAATGCTCTAACAGGAAAAATACCACCTGAAATTGGAAAGTTAGCTGAGCTGCAGCAATTATCATTGAATTCAAATTCCTTAGAAGGTGCAATGCCAGCAGAAATTGGAAACTGCTCAAATCTTCAACAACTTGAATTGTTTGATAATCTGCTATCCGGGAAAATCCCTGCAGCAATAGGCCAGTTGT…
PgRLK181-02	419	AAAAATCTTGTCACATTTCAACATGATTCTGATAAATTCCCCATTTTAAACAAGGTACGTGCACCCATAATGAGAAACCAAAGTACTAATTGCACTTGCTCCAAACTTGTAGAATACGGATACAGTATGAGGATTACAGAGAAGAGTGATGTGTACAGCTACGGCATTGTGCTCCTAGAGGTCCTAACAGGGATGGAACCAGCTGACATTGACTATCCCCATTGAGTAGCCACTCACAAATAGAGATCTGAAGTGGGAAGGGGTAACTAACAAAAGTTGTCCTAAAAAATCTATCTTGATTTTTGTCTAGAAAAAAGAGGAAAATGTTTAGGGCACAATGAGGACACACACATCATGCTTCATGAGAGTCGGTATCTAGTAAGGAAACTTTTGTATCTG…
PgRLK181-03	1929	GGGGAGGAAAACAAAAGGAATAGGAAAATTTGGGGAAGCTCAGATCATTGAACAAACTTGTGTTGAGTGGAAACTACATCACTGGTTTGATTCCCAAGTCATTAGGCCTCTGTAAGGATTTGCAGTTCTTGGATATAAGCAGCAATAGAATGAGAGGTTCAATCCCAAATGAGATTGGCTACTTGCAAGGACTAGATATCATGTGTAATTTAAGTTGGAATTCTTTGACAAGACCAATCCCTGAGGGCTTTTCAAATCTTTCAAAGCTCGCAAACTTGGATCTTTCTCACAACATGTTGACAGGAAGCCTGAGAGTTATCGGTAACCTTGACACTCTTGTTTCTCTGAATGTCTCATACAATAATTTCTCGGGTTATCTTCCTGATACCAAATTCTTCC…
PgRLK181-04	780	AAAAATCTTGTCACATTTCAACATGATTCTGATAAATTCCCCATTTTAAACAAGGTACGTGCACCCATAATGAGAAACCAAAGTACTAATTGCACTTGCTCCAAACTTGTAGAATACGGATACAGTATGAGGATTACAGAGAAGAGTGATGTGTACAGCTACGGCATTGTGCTCCTAGAGGTCCTAACAGGGATGGAACCAGCTGATCGACGTATACCAGAGGGCAATCACATTGCTAAATGGGTAAACCAAGAACTGAGAATGAAACATAGGGAATTCACCACAATTCTTGATCAAGAATTACTATTAAAGTCTGGCACACAAATACCAGAAATGCTTCAAGTCCTAGGAGTGGCACTCCTCTGTGTCAACCCTTGCCCAGAGGAACGACCCACGATG…
PgRLK181-05	329	AAAAATCTTGTCACATTTCAACATGATTCTGATAAATTCCCCATTTTAAACAAGGTACGTGCACCCATAATGAGAAACCAAAGTACTAATTGCACTTGCTCCAAACTTGTAGAATACGGATACAGTATGAGGATTACAGAGAAGAGTGATGTGTACAGCTACGGCATTGTGCTCCTAGAGGTCCTAACAGGGATGGAACCAGCTGACATTGACTATCCCCATTGAGTAGCCACTCACAAATAGAGATCTGAAGTGGGAAGGGGTAACTAACAAAAGTTGTCCTAAAAAATCTATCTTGATTTTTGTCTTGCACATTTGACGCGCATTTT
PgRLK182-01	430	GAAAAGGAATTGAGCAGCTCAACCCACTTGACACCTTCGAATCAACAAGAAAATGATTTGAAAGCTCTCGGTGGACATCCCTAGGCGATGTCGTTGCCTTCTTATGTCGGATACCATAAGGTTTGCATGTGTTGCGAACATATATATCTTATAATGATGGTTTGCAGGCTTGCCTACTTGCATGAAGCTATTGAACCAAAAGTTGTTCACCGAGACATAAAATCTAGCAATATTCTGATTGATCACGAATTCAATTCCAAAGTTTTTGACTTTGGATTGGCCAAGCTCTTGGATTCAGGAGAAAGTCACATAACTACCAGAGTAATGGGAACGTTTGGTTATGTGGCTCCAGAATAGCGTAGTCGTGGAATGCCACCGGATGCTGCAACTTCACAAATA…
PgRLK182-02	1269	GAAAAGGAATTGAGCAGCTCAACCCACTTGACACCTTCGAATCAACAAGAAAATGATTTGAAAGCTCTCGGTGGACATCCCTAGGCGATGTCGTTGCCTTCTTATGTCGGATACCATAAGGTTTGCATGTGTTGCGAACATATATATCTTATAATGATGGTTTGCAGGCTTGCCTACTTGCATGAAGCTATTGAACCAAAAGTTGTTCACCGAGACATAAAATCTAGCAATATTCTGATTGATCACGAATTCAATTCCAAAGTTTTTGACTTTGGATTGGCCAAGCTCTTGGATTCAGGAGAAAGTCACATAACTACCAGAGTAATGGGAACATTTGGTTACGTGGCTCCAGAATATGCCAACACCGGTTTGTTAAATGAAAAGAGTGATATTTATAGT…
PgRLK182-03	1072	GAAAAGGAATTGAGCAGCTCAACCCACTTGACACCTTCGAATCAACAAGGAATTCAATTCCAAAGTTTCTGACTTTGGATTGGCCAAGCTCTTGGATTCAGGAGAAAGTCACATAACTACCAGAGTAATGGGAACATTTGGTTACGTGGCTCCAGAATATGCCAACACCGGTTTGTTAAATGAAAAGAGTGATATTTATAGTTTTGGGGTCCTCCTGCTAGAATCAGTTACTGGAAGGGACCCTGTGGACTATGGTCGGGATGCTAATGAGGTTAACCTTGTTGAATGGCTGAAAATGATGGTTGCGAGTAGAAGAGCTGAGGAAGTAGTGGATCCAAACCTTGAAACTAAACCCCCAACACGTGCTCTAAAACGTGCACTTCTGGTTGCACTTAGGTG…
PgRLK183-01	1546	GGTTTGGATGACAACCTTTTTTGCCAAAATGACTTCCAGTGCCTACCCCATGATGGTCCAGTCCCGTTAGAAGTAGTAGAGTCCTTTGGAATATTATTACCTTTAGTCATTATTCCAACAACTTGAAGCATCTTTCTTTTTCTTTTTTCCTTTGAGGACGTTAGTACACTAGATTTCTCAGCTGAGACGCTTGCATTGTAAGTTGGTATAATATCATTAATCGGCTGGTTGTGATGCAAACCATTGTCAACATTGATAAGCTCATTGGAATCATCTGGTTTGCCAACACTACCAACAAGAAAGTCTTCAAGTATAAAAGACTCGGTGCTCTGCTGCAATTCCAATGAAAACTCGAGTATGGCAACCACTTTAGCCATTGTAGGACGTTTATTTGAGTGA…
PgRLK183-02	1287	TCACATACAGTTGCCAGAACCTGTAATGACATTTCCACTATCAGCATGGTAGGAGTCAGAGCAGTTGCAATACCCAAGTCCTGATATTTTAGGTACCCAGTTCTCGTCCAGCAGAATTGCAGTTGGCGTCACGTCTCCGTGGACTACTGTTAGACCCGCCACACCTGTGTGGAGGTAGCTCAATCCTCTGGCAGCACCAATGCAGATTTGGATCCTTTGCTTCCATGGTAAGGGGTCATTGCAATAAAGATGATCATGGAGGGAACCATTGGACATGTACTCATACACCAAACATGACTTACACCGCTGGCCTGCCGCACAGTACTTCGAACAATACCACGCCAAAGGAGTAAACATCGGATTTCCTAGTAAGTCTCCGCGGTAAGTACTCTGGATCCA…
PgRLK183-03	1408	TGGTCAAAATATCTATTTTCCAGTCTACTACTGATACTAATACTTTCCACAATACCACACCTATTGAGTATACGTCTGATTTTTCTGAGAATTGACCCCACATAAAGTACTCCGGATCAAAGTACCCATGTACATATGTACCTGTAATGACATTTCCACTATCAGCATGGTAGGAGTCAGAGCAGTTGCAATACCCAAGTCCTGATATTTTAGGTACCCAGTTCTCGTCCAGCAGAATTGCAGTTGGCGTCACGTCTCCGTGGACTACTGTTAGACCCGCCACACCTGTGTGGAGGTAGCTCAATCCTCTGGCAGCACCAATGCAGATTTGGATCCTTTGCTTCCATGGTAAGGGGTCATTGCAATAAAGATGATCATGGAGGGAACCATTGGACATGT…
PgRLK183-04	1289	CTTGAATTTTGAAGCCTCGTGCCTGTAATGACATTTCCACTATCAGCATGGTAGGAGTCAGAGCAGTTGCAATACCCAAGTCCTGATATTTTAGGTACCCAGTTCTCGTCCAGCAGAATTGCAGTTGGCGTCACGTCTCCGTGGACTACTGTTAGACCCGCCACACCTGTGTGGAGGTAGCTCAATCCTCTGGCAGCACCAATGCAGATTTGGATCCTTTGCTTCCATGGTAAGGGGTCATTGCAATAAAGATGATCATGGAGGGAACCATTGGACATGTACTCATACACCAAACATGACTTACACCGCTGGCCTGCCGCACAGTACTTCGAACAATACCACGCCAAAGGAGTAAACATCGGATTTCCTAGTAAGTCTCCGCGGTAAGTACTCTGGATC…
PgRLK184	1768	GTTAGGGTTTGATAAGCAGACGGGAAAAGTCTAATCCAAACCCTAATTCTAGGCACAAATCTCGAAATTTTCTGGTCGAGTCTCCGTCCTAATCAGCTACATAGGTCAATCTTTCCGATTTATCAATTGCACAATTTTCAATTGGAGTCTCCGTCCCAATCACCCTAGATCTGTTATTTTGTTTGTTGAATAGTGGGAATAGTGGGTAATGTTGCGGGAATTGGAATTCTGGCTCTGATTTTCATATACATTTACCGGGTAAAGAAGAAAAAGACAGCAAAGAGAAAAATATCAGAAGCAGACAAAGAATACGACTGGGCTACGCCTCCTTCCGATGAAAATGAAAATTCATGGCTAAGATCATGGACTTGTTTATTAAGAGGGAGAAATTATGAAGAA…
PgRLK185	1592	ATTATTTCTATATATGCTGTGAAGTCTAAGGATTACTAAAATTAATACGAATCATTTGTTGCCCGAGTAATTTAACAACACTCTGAAAAATTCCATTGAGAATTAAAAGAAATATTATACTCCTATACCAATCCCCACAATTTCATACCGAGCAACAAAAAAAAAAAGAGAGTAAAAGAAATCCAAACATATTACTAACAACATTCTACACTTGACTTTTGTCCACCACGATCAACAACTTGTTTGTCGTGAGCATCACCATTTCCATTTCCAAGTAGTTTTCTCATGGGTTTGGCTTCTATTAACATGGACACGACGTCCCTCATGGGCGGCCGATCAGCCGGATTCCGACTGGTGCAAAGCAAAGCAACCCTTAACAATAGCATCATTTCCTCTCTC…
PgRLK186-01	890	GTTTCATACGTCACAAGATGGTGAGCTTGGGAATGTAAAAAGTTTTACGAGTGAGATCCGTGTTTTAACAGAAATACGCCATCGTAATATTGTAAAGTTTTATGGATTCTGTTCACATTCAATGCACTCACTTTTGGTATATGACTTCTTGGAAGGAGGAAGCTTGGAAAAGTTATTGAGCAACAATGAAGAAGCCGAGAAATTCGATTGGAAGAAGAGGCTAAATTTTGTTGAGGGTGTTGCAAATGCGTTGTCGTATATGCACCATGATTGTTCGCCTTCAATTGTTCATCGAGATATATCGAGCAAGAATGTATTGTTAGATTCAAACTATGAGGCCCATGTATCTGATTTTGGCACGGCTAAACTTTTGAAGCCTGACTCAACTAATTGGTCTTC…
PgRLK186-02	564	GTTTCATACGTCACAAGATGGTGAGCTTGGGAATGTAAAAAGTTTTACGAGTGAGATCCGTGTTTTAACAGAAATACGCCATCGTAATATTGTAAAGTTTTATGGATTCTGTTCACATTCAATGCACTCACTTTTGGTATATGACTTCTTGGAAGGAGGAAGCTTGGAAAAGTTATTGAGCAACAATGAAGAAGCCGAGAAATTCGATTGGAAGAAGAGGCTAAATTTTGTTGAGGGTGTTGCAAATGCGTTGTCGTATATGCACCATGATTGTTCGCCTTCAATTGTTCATCGAGATATATCGAGCAAGAATGTATTGTTAGATTCAAACTATGAGGCCCATGTATCTGATTTTGGCACGGCTAAACTTTTGAAGCCTGACTCAACTAATTGGTCTTC…
PgRLK186-03	1039	AAATGGCGTTTTCGCTGTCAAGAAACTTTATGCACCACAAGACGGCTTGCCGACTGATTTAAAGTGTTTTAGAAATGAAATCCATGCCTTGACAGAAATTAGGCATCGAAATATCGTGAAGCTTTATGGATTTTGTTCACAACCACATCAATCTTTTTTGGTTTATGAGTTCTTGAAAAGGGGAAGTCTTAGAGATATATTGAGGAATGAGGAACATGCAGGAGAGTTTGAGTGGATGCAGAGGCTGAATGCTGTTAAAGATGTAGCTAATGGATTGTCTTATATGCACCATGATTGTTGGCCTCCAATAATTCATCGCGACATATCTAGCAAGAACATTTTGCTGGACTCAAATTGTGTGGCTCATATCTCTGATTTTGGCACAGCTAAACTTGTGAA…
PgRLK187	1173	GAGCTCAGAGGCGAGAAAGCTGCCATAAAAAAGATGGACATGCAGGCTACTCAAGAGTTCCTTGCTGAGTTAAAAGTTTTGACACATGTTCATCATCTTAATCTGGTGCGCTTGATTGGTTATTGCACGGAGAGTTCTTTGTTCCTTGTCTACGAATTTATCGAGAATGGCAACTTAAGCCAGCATTTGCGTGGAACTGGTTATGAGCCTCTTTCTTGGGTTGAAAGAGTTCAGATTGCACTAGATTCAGCAAGAGGTCTTGAGTACATTCATGAGCATACCGTTCCAGTGTACATACATCGGGACATTAAATCCGCAAACATATTGATAGACAAGAACACCCGTGCAAAGGTTGCAGATTTTGGTCTAACAAAACTTACAGAAGTTGGTGGTGGTACA…
PgRLK188-01	2482	ATTACATACAGCAGCTAATGAATCAAACTCAATATTTCTAAGATCAGGGAAGTTCACAGCTACTACAGCCATTGCTGCTTCATTGATAGCTACTTGTTTCCACATCTCGGGGCTTCGCTCTTTCCTATCAAGCATTCCTCTATCCTCAATTTGCGCAGGTTGTAACAAGTCATCAATAGTGATCTCAGTTCGTCCATCAAGCATCATATTGATTGCAGTGACCTCAATAATGTTGGCAAGCTCTGCACCAACCATTCCATCAGTCATACTAGCAACAGCCATATAGGCCTGGTTTTGGTATATATATTTTTCTGTCAAACCGTTCTGGTCTCACAAGTGCTGGATCCAGAATATCCGGTCAATTTGTCGAAGCAATAGTGATTACGTTCCCTCTTCCTT…
PgRLK188-02	2333	ATTACATACAGCAGCTAATGAATCAAACTCAATATTTCTAAGATCAGGGAAGTTCACAGCTACTACAGCCATTGCTGCTTCATTGATAGCTACTTGTTTCCACATCTCGGGGCTTCGCTCTTTCCTATCAAGCATTCCTCTATCCTCAATTTGCGCAGGTTGTAACAAGTCATCAATAGTGATCTCAGTTCGTCCATCAAGCATCATATTGATTGCAGTGACCTCAATAATGTTGGCAAGCTCTGCACCAACCATTCCATCAGTCATACTAGCAACAGCCATATAGGCCTGGTTTTGGTATATATATTTTTCTGTCAAACCGTTCTGGTCTCACAAGTGCTGGATCCAGAATATCCGGTCAATTTGTCGAAGCAATAGTGATTACGTTCCCTCTTCCTT…
PgRLK188-03	2387	ATTACATACAGCAGCTAATGAATCAAACTCAATATTTCTAAGATCAGGGAAGTTCACAGCTACTACAGCCATTGCTGCTTCATTGATAGCTACTTGTTTCCACATCTCGGGGCTTCGCTCTTTCCTATCAAGCATTCCTCTATCCTCAATTTGCGCAGGTTGTAACAAGTCATCAATAGTGATCTCAGTTCGTCCATCAAGCATCATATTGATTGCAGTGACCTCAATAATGTTGGCAAGCTCTGCACCAACCATTCCATCAGTCATACTAGCAACAGCCATATAGGCCTGGTTTTGGTATATATATTTTTCTGTCAAACCGTTCTGGTCTCACAAGTGCTGGATCCAGAATATCCGGTCAATTTGTCGAAGCAATAGTGATTACGTTCCCTCTTCCTT…
PgRLK188-04	2256	ATTACATACAGCAGCTAATGAATCAAACTCAATATTTCTAAGATCAGGGAAGTTCACAGCTACTACAGCCATTGCTGCTTCATTGATAGCTACTTGTTTCCACATCTCGGGGCTTCGCTCTTTCCTATCAAGCATTCCTCTATCCTCAATTTGCGCAGGTTGTAACAAGTCATCAATAGTGATCTCAGTTCGTCCATCAAGCATCATATTGATTGCAGTGACCTCAATAATGTTGGCAAGCTCTGCACCAACCATTCCATCAGTCATACTAGCAACAGCCATATAGGCCTGGTTTTGGTATATATATTTTTCTGTCAAACCGTTCTGGTCTCACAAGTGCTGGATCCAGAATATCCGGTCAATTTGTCGAAGCAATAGTGATTACGTTCCCTCTTCCTT…
PgRLK189-01	906	AGAGATCTCAAAGCCAGCAATATTTTACTGGATCAAGATATGAGTCCGAGAATTTCAGATTTTGGCTTGGCAAGAAGTTTTGGAGGAAATGAAACTTTAGTAAATACAGCTAGAGTGGTTGGCACATATGGTTATATGTCTCCTGAGTATGCCATTGATGGATTATTCTCAGTTAAATCTGATGTTTATAGTTTTGGCGTTGTGATACTAGAGGTAATGAGCGGGAAAAAAATCAGAGGGTTTTATGATTCAGGGGACAACCTTAACCTTCTCGGTCATGCATGGAAACTTTTTAAAGAGGGCAAGCATTTGAACCTAATTGATGAGGCAATTGTGGAGTCATGTAAACAGTTCGAGGTTCTTCGAGCTATCCAAATCGGGTTATTGTGTGTGCAACCG…
PgRLK189-02	1261	ATCTTGAGGACTGTAAGAACATGTGCTTGAAGAACTGCACTTGTACAGCTTACTCAAATGTAGATATCAGACAAGATGGAACCGGGTGCATGTTATGGTTTGGTGACCTGATTGATATCAGAGATTTCAGTGGTGCTGGGCTAGATTTTTATGTAAGAATTGCTGCTTCGGAATTAGAGACCAAGAGGACCTCCGGATCAAAGAAAGGAGTGCTGATCGCAGTTGTTACTGTATTAATAGTACTGCTGCTACTACTACTAGGCCTACTTCTATTAAAAAAGAGACTGCTGAGGAGAAAAGAAACATTACAACTCAATCCAGAAAGTGAGGTTTCACATGAAAAGGAGAAGGAGGATTTGGAATTACCATTATTTGACTTCATCGCAATTGCCAAAGCAA…
PgRLK189-03	870	AAACTGAAGCAAATACAACAAGAGTAGTGGGGACACTTGGTTATATGTCTCCTGAATATGCACTTGATGGAACATTCTCAGTCAAATCTGATGTCTATAGTTTTGGTGTGCTGGTTCTAGAAATTGTAAGTGGGAAGAAAATGAGACGTTTCTACGATTCTGATAAAAGCCTTAATCTTTTGAATTATGTAAGCGAAGAATAATGCTTCCTATGCCATCAATTTTTTATTGTTTAACTAATAACTACTAGTATAAAATAATTTGTAAATGCATTTTGTAGGCCTGGAAACTTTATAGAGAAGACAATCTTTCAGAACTAATTGATAAGGCAATTAAGGAGTCTTGTGATCAGTTTGAAGTGTTTCGAGCTATCCAAATTGGGTTATTGTGTGTCAACAC…
PgRLK189-04	633	GGAAGTGAAACTGAAGCAAATACAACAAGAATAGTTGGGACATATGGTTACATGCCTCCTGAATATGCCATTGATGGACTGTTCTCAGTTAAATCTGATGTCTATAGCTTCGGTGTATTAGTGCTAGAGATAATAAGTGGGAAGAAAAATAGAGGTTTCCATCATCCAGATCACAATCTTAACCTTATTGGACATGCATGGAGAAGTTATAATGAAGGCAATCTTTCGGAAGTAATTGATGGGGCAATCTTGAAGTCAAGTAATCAAGATGAAGTGGTTCGTGTTATCCATATTGGTTTATTGTGTGTGCAACAGTATCCGGAGGATAGGCCAAACATGTCATCAGTGGTTCTGATGCTAAGTAGTATAATTTCATTGCCGCCTCCTAAACAGCCTGGT…
PgRLK189-05	3188	ATTTTTTTTATTTTTTAAACATAAAAAATTGTAAGATTCTCATTCCAAGTTGGAGTAGAATATAATCCTGAATAAGAAATAAACCGGTGTAAATTAAATAAATATAGGCACAAGTTTGAAAAAGTAACGCCCGTGTGTTCAAACGACTACCAAATTTAATTTTCTGAGAGAACCATTTTATATTAACATAGACTATAATCTTGTTGACTTTTGAAAGAGACAGTAAAACTAAACAATAATGGATGATTGTTCATTCCATTGCCTTGGAATATATATTGGCCATTTCAAACTATAATAAATTTGATTATAAATCAATAAATTGAAGGCTTCTAGAGACGGAGCAATGAATGGCGTTACCATCATTTTGTTTTTCTCCGCATTATTCTCCATCTTGGCAAC…
PgRLK189-06	3089	ATTTTTTTTATTTTTTAAACATAAAAAATTGTAAGATTCTCATTCCAAGTTGGAGTAGAATATAATCCTGAATAAGAAATAAACCGGTGTAAATTAAATAAATATAGGCACAAGTTTGAAAAAGTAACGCCCGTGTGTTCAAACGACTACCAAATTTAATTTTCTGAGAGAACCATTTTATATTAACATAGACTATAATCTTGTTGACTTTTGAAAGAGACAGTAAAACTAAACAATAATGGATGATTGTTCATTCCATTGCCTTGGAATATATATTGGCCATTTCAAACTATAATAAATTTGATTATAAATCAATAAATTGAAGGCTTCTAGAGACGGAGCAATGAATGGCGTTACCATCATTTTGTTTTTCTCCGCATTATTCTCCATCTTGGCAAC…
PgRLK189-07	980	TGACCTGATTGATATCAGAGATTTCAGTGGTGCTGGGCTAGATTTTTATGCAAGAATTGCTGCTTCGGAATTAGAGACAAAGAGGACCTCCGGATCAAAGAGAGGAGTGCTGATCGCAGTTGTTACTGTATTAATAGCACTGCTGCTGCTACTACTACTAGGCCTACTTCTATTAAGAAAGAGACTGCTGAGGAGAAAAGAAATATTACAACTCAATCCAGAAAGTGAGGTTTTACATGAAAATGAGAAGGAGGATTTGGAATTACCATTATTTGACTTCATCGCAATTGCCAAAGCCACCAATGACTTCTCCATAAACAATAAGTTAGGGGAGGGCGGCTTTGGACCTGTGTACAAGGGCATCTTGGATGACGGTCAAGAAATAGCTGTGAAGAGACT…
PgRLK189-08	731	TCTCCTGAGTATGCACTTGATGGGACATTCTCAGTCAAATCTGATGTGTATAGTTTTGGTGTACTAGTTCTAGAAATTATAAGCGGCATGAAAATGAGACGTTTCTACGATTCTGATAAAAGCCTTAATCTTTTGAATTATGCCTGGAAACTTTATAGAGAAGACAATCTTTCAGAACTAATTGATGCGGCAATTAAGGAGTCTTGTGATCAGTTTGAAGTGTTTCGAGCTATCCAAATCGGGTTATTGTGTGTCAACACATATCCGGAAGACAGACCAAGCATGGCAATTGTGGTGTCGATGATGACGAGTGAAACTGAACTGCCTAAACCTATGCAACCTGGTGTCTATACTCGAATTAGAACTATGGCAGATCCTTCAACAAGTCAATCTATATCC…
PgRLK189-09	2528	ATTTTTTTTATTTTTTAAACATAAAAAATTGTAAGATTCTCATTCCAAGTTGGAGTAGAATATAATCCTGAATAAGAAATAAACCGGTGTAAATTAAATAAATATAGGCACAAGTTTGAAAAAGTAACGCCCGTGTGTTCAAACGACTACCAAATTTAATTTTCTGAGAGAACCATTTTATATTAACATAGACTATAATCTTGTTGACTTTTGAAAGAGACAGTAAAACTAAACAATAATGGATGATTGTTCATTCCATTGCCTTGGAATATATATTGGCCATTTCAAACTATAATAAATTTGATTATAAATCAATAAATTGAAGGCTTCTAGAGACGGAGCAATGAATGGCGTTACCATCATTTTGTTTTTCTCCGCATTATTCTCCATCTTGGCAAC…
PgRLK189-10	566	ATCTTGAGGACTGTAAGAACATGTGCTTGAAGAACTGCACTTGTACAGCTTACTCAAATGTAGATATCAGACAAGATGGAACCGGGTGCATGTTATGGTTTGGTGACCTGATTGATATCAGAGATTTCAGTGGTGCTGGGCTAGATTTTTATGTAAGAATTGCTGCTTCGGAATTAGAGACCAAGAGGACCTCCGGATCAAAGAAAGGAGTGCTGATCGCAGTTGTTACTGTATTAATAGTACTGCTGCTACTACTACTAGGCCTACTTCTATTAAAAAAGAGACTGCTGAGGAGAAAAGAAACATTACAACTCAATCCAGAAAGTGAGGTTTCACATGAAAAGGAGAAGGAGGATTTGGAATTACCATTATTTGACTTCATCGCAATTGCCAAAGCAA…
PgRLK190	974	ACTTGTAGATATATACGCCTTTGGGTGTCAAACCCGCATCATTAGTAAAAGTGAAGGATCCTGATGTCAGAGCATTTATAGAAAAATGTATTGCAAAGGTGTCTGATAGGTTACCTGCCAAGGAGCTATTAATGGATCCTTTTCTCCAGTCAGATGAAGATAATGAATGTGTAGGTCGATCCTCAAGACCCAATCGTCATCATCCAGGTCATATTCGTAATATCCACTTCCCATTTGATATTGAGGTTGATACATCAACCGCTGTTGCTAGTGAAATGGTTGAAGAGCTGGACTGTTTTTTTGCCAAACTAACATCAGGAAAACTTAGCAGATGTAGGCAAGCTAAGAGAGAGAGAGAGATTGAAGTTCATATTAATATCTTTCACCATATAACATCTT…
PgRLK191	438	TTTTACATGATGAGTTTATGTATTTCAGAATTAGCATACACAATGGAAGTAAACGAGAAAAGCGACGTCTACAGCTTTGGAGTGTTGTTACTAGAAGTGATTATAGGGAGGCACATCTCATATCTTTTATCATCATCTGCTTCTGGTGTATTATTGGCAGACTTGCTGGACCGACGCCTCTCACCCCCTACCAATGAAGTGGCAGAGGAAATGGTTTTTGTTGCGAGGCTCGCATTTGCTTGTTTACATCAAAGTCCAGAATGTAGGCCTAACATGAAACAAGTTTCTACGCAGCTAACAAAGAAAAAGCCTCCGCTTCAAGATTCACTGCACATGGTTACAGTTGGCCAACTATTTGATCCCCAAGCTCGAAGATCCTTATGACTTCTACGCCCTGAC…
PgRLK192	694	GCTCCTAGTACATACACCTACCATTTGAATCATTGCCAAGCTAAAAAATGCAGAGTTACTGCAACCGTGAGCCTGTACTTATTAGTAAGATGAATCACCTCATTAGCAAACTCTATGCTATATACAACTCATCCGATCGACAGGGCGGCCTTATTTCTTCAGAATCAATACAAAGCGCATCATAACCCGCTAGCATTCGATGCTACCGAGTGGTTAGTTGACCGGCTATCGAATCTATGGATGACCGTGTCAGGCGAAAACTGCAGGCCCTCCGTGAGCAAGTGCGCGTCCTCTTTCTGAGACGCCTTCTTCTTCATGCTCTTAGCCCGACAGTCTCCGTCCCTGACGCAAGTCAGGATCTCCACCACCTCCTTGATCGACGGCCGCAGATCCCTCTCC…
PgRLK193-01	1802	CGACCATATACATTATTACACTTTTCTCTCTGCTTCTCTCTCTAGAAGAATGAAAAGTCCGAACAATATATATGGTCGCCAGAATCCGAGCTCCGGCTCTTCCCGGACGCCGGACCGGCTTAGTTATTCCCCGAGCTCCCCTTACTCCTCCTCATCCTCCTGCCATAAGTCAAATTCCGGCAGAAACCCAGTCAAAATTGCTGCCCGATCTGTTGCCGGAGTTTTTGTAGCTTGTTTTGCTCCACCAGAGACCCAAAATTCCCAGACTTTTACTGATTCTGAAGCTGCTTCCGATACACATGTTGTATCGGATGCGTTGGGTGGTGGCAGTGAGAGAAGCCGAAGACGCAGCGGTATCTATGCCAGCCCAAATAATTCAACACATATGAGAGAGCCGGG…
PgRLK193-02	842	AACTTACCAACTTACTGAGAAAAGTGATGTTTATTCATTTGGTGTGTTACTTGTGGAACTAGTCACAGGCAGGCGGCCTATTGAAGCAAAACGGGAACTCAAAGAACGCATAACCGCTAGATGGGCCATGAAGAAGTTTGCTGATGGAGATGCAATTTTAATCTTGGATCCAAGACTAAGCAAATCCCCCGCGAATAATTTGGCTCTGGAAAAGATTCTTGAACTAGCCTTACAGTGTTTGGCAACTCATAGACAAAACCGGCCAAACATGAGAAGGTGTGCAGAGATTCTATGGAGCATCCGCAAGGATTACAGAGAACTACTGGATTCAGATGTCCATTCGCTTTCTTCTAATTCACAAAGGGGCATTTTGATAAGAGAATAAAGAAATGTATGTTC…
PgRLK193-03	736	AACTTACCAACTTACTGAGAAAAGTGATGTTTATTCATTTGGTGTGTTACTTGTGGAACTAGTCACAGGCAGGCGGCCTATTGAAGCAAAACGGGAACTCAAAGAACGCATAACCGCTAGATGGGCCATGAAGAAGTTTGCTGATGGAGATGCAATTTTAATCTTGGATCCAAGACTAAGCAAATCCCCCGCGAATAATTTGGCTCTGGAAAAGATTCTTGAACTAGCCTTACAGTGTTTGGCAACTCATAGACAAAACCGGCCAAACATGAGAAGGTGTGCAGAGATTCTATGGAGCATCCGCAAGGATTACAGAGAACTACTGGATTCAGATGTCCATTCGCTTTCTTCTAATTCACAAAGGGGCATTTTGATAAGAGAATAAAGAAATAAGATTCT…
PgRLK193-04	1677	AAAAAATTGAAGAAAATGAAAATGAAAGATCATTGCAATACGTAAAAAGCAAGTGTCCCTGCACCATTTAGTTGATTTTATTATGTGCAATGCTCCATGGGCATGCACTTTGCTAAGAAAGTGAGTGACTAGCTGCGGGCTGACTTGTAATACATCTTTTGCTCAATTTATTCTTAGTTGTATCGGATGCGTTGGGTGGTGGCAGTGAGAGAAGCCGAAGACGCAGCGGTATCTATGCCAGCCCAAATAATTCAACACATATGAGAGAGCCGGGGAGTATAAAGTTCACTATGGAGGAAATCTACAAGGCCACAAGAAAATTTTCCCCCAATCTCAAAATCGGGCAAGGTGGTTTTGGGACCGTCTATAAAGGCCGACTTGAAGATGGAACCTTTGTTG…
PgRLK194-01	2777	TATTGACCTCCTTTGCACCCAAAAAAAATTACATATATTTTGATACCAAAAAAATAAAATAAAAAGGTCAAAAAGATGAACTACAAACCCCAACTAGGTAGGCCATATGAAATGGATAATGTTTTAAATTAGCCATATATTTTTCTATATTTATACTCCTTTGCAAGAAAATCAAAGAATATTTTGACTGGACTCATTTTACGGCAACTGAAACAATTGTTGGATGATGGAAGAAATTTGTTCCATTTATACCGGTTGCAGTATCAAATTCTTACCGCTGGACAAAAATACAAAGTGATGGTGTGTAATAGATAATCTTTACATGGTCACAACTAGTAGTTGGGTAGAAAATTTATGATGGAGGAGGAGGAAAAACCAGTCTGAAATGGTGCTTACTAC…
PgRLK194-02	2038	TATTGACCTCCTTTGCACCCAAAAAAAATTACATATATTTTGATACCAAAAAAATAAAATAAAAAGGTCAAAAAGATGAACTACAAACCCCAACTAGGTAGGCCATATGAAATGGATAATGTTTTAAATTAGCCATATATTTTTCTATATTTATACTCCTTTGCAAGAAAATCAAAGAATATTTTGACTGGACTCATTTTACGGCAACTGAAACAATTGTTGGATGATGGAAGAAATTTGTTCCATTTATACCGGTTGCAGTATCAAATTCTTACCGCTGGACAAAAATACAAAGTGATGGTGTGTAATAGATAATCTTTACATGGTCACAACTAGTAGTTGGGTAGAAAATTTATGATGGAGGAGGAGGAAAAACCAGTCTGAAATGGTGCTTACTAC…
PgRLK194-03	2222	TCGGGCATTGTATCAGTTTGTAAAGTTTACAAGTCTGTACTCCAGTCTGACTAAAAAATAGAAGCAATGCCATATTCTATGCATCTTTCTTTTGCCGACTTTCTATTTTTAACCTTTTCTCCTAAAACAATAATAAATTATGTTTATAAACACACGGGTGAATACTGAATATTGCGTTGCGCAATTCAGTAAGCATCATCGGCAGCTTAGCTTAGCTTGTTACAACTTGCGCTGAGCAATCAAATGAGGTTGTGGAATTGAATTGCCTCTCTACAAAACACAACTTAAAACTCAACCAAGTGCTAGAGTTGAATTGAGAATCACTTATTTATACTACGACTTGGTAATGGAAATGAAAAACGAATGGGGTTGGTTTTCCCTAGGCAGATCTTACCATCA…
PgRLK194-04	2065	TTGCGCAATTCAGTAAGCATCATCGGCAGCTTAGCTTAGCTTAACTATATGTGCATCATATTACTAGCTGTTACAACTTGGGCTGAGAGGTGGTGGAATTGAATTGCCTCTCAACAAAACAGAACTTAAAACTCAACCAAGTGCTAGAGTTGAATTGAGAATATCACTTATTTATACTACGACTTGGTAATGGAAATGAAAAACGAATGGGGTTGGTTTTCCCTAGGCAGATCTTACCATCATGAACAACGAGAGAGAGCATACATATCAATTTCCCCCTCACTCCTATATCCCTCTGTAATTCATTTTCCATGATGATGGCCAAAAGAAGGAAGGAAAACTGATTTTCCTTGCATGTTTGTTCTTGTCAGCTAAACTTAGCTTAAAAGAATAGCCCAT…
PgRLK195-01	2035	TTGGGTATTGTTTAACAAACCAGAAAGATGTTCAACCCCATGTGTTACAAACACTACATTATCCAAAGACATTGACAATGCTGTTACCAAACCACATTTTCAGGTCCATGTCAAAGCCTACTTTCATTTAAAGCTCAGGCTTGGCTTGATTGGATTTTTACCCAACTAAACTTGCCTGTGGGTACTTCAAATAATCATGGCACAAGTTTGATAGGGATTTAAATACAATTTAGTACACCTTCAGTTATAGATCTGCATTTAAACATTGTTCCAGCTTAAATGAACGAGTCAAAAATAATACTAGTATTTGAGTTCGATACAAGGAACTATACAACAATCTATATAAAACATTCAAAAGAATAAATAAAAAAAGACGCAATCTATAACTCCACACAGTTT…
PgRLK195-02	1291	TATGCCTTGTATTCTACTTGCGCCTACAAAGAATAACAGGAGAGATTAAGAACATTATAAACAATACCCCAAAGGAGTAAACATCACTTTTTTCAGTAAGTTGATGAGTCATAAGGTATTCAGGATCCAAGTACCCTGTTGTTCCTTTGACTTCTGTAGAAATGTGTGTTGCGAAAGGATCTTCAGCAGCAATTCGTGCAACTCCAAAGTCTGCCACTTTGGCACGGAGTTTATCTGTGATGAGGATGTTTGATGCTTTTATGTCTCTATGAATTATTGGAGGATCTGTATACATGTGTAGATAAGTAACTGCATGAGCTACATCTATCGCAATGTCCAGACGTTCTGCAATTTCAAGCCCTTTGCCACAAATACCATCCAAATGTTCCCGAAGTGTTC…
PgRLK195-03	2094	TTGGGTATTGTTTAACAAACCAGAAAGATGTTCAACCCCATGTGTTACAAACACTACATTATCCAAAGACATTGACAATGCTGTTACCAAACCACATTTTCAGGTCCATGTCAAAGCCTACTTTCATTTAAAGCTCAGGCTTGGCTTGATTGGATTTTTACCCAACTAAACTTGCCTGTGGGTACTTCAAATAATCATGGCACAAGTTTGATAGGGATTTAAATACAATTTAGTACACCTTCAGTTATAGATCTGCATTTAAACATTGTTCCAGCTTAAATGAACGAGTCAAAAATAATACTAGTATTTGAGTTCGATACAAGGAACTATACAACAATCTATATAAAACATTCAAAAGAATAAATAAAAAAAGACGCAATCTATAACTCCACACAGTTT…
PgRLK195-04	1415	TTGGGTATTGTTTAACAAACCAGAAAGATGTTCAACCCCATGTGTTACAAACACTACATTATCCAAAGACATTGACAATGCTGTTACCAAACCACATTTTCAGGTCCATGTCAAAGCCTACTTTCATTTAAAGCTCAGGCTTGGCTTGATTGGATTTTTACCCAACTAAACTTGCCTGTGGGTACTTCAAATAATCATGGCACAAGTTTGATAGGGATTTAAATACAATTTAGTACACCTTCAGTTATAGATCTGCATTTAAACATTGTTCCAGCTTAAATGAACGAGTCAAAAATAATACTAGTATTTGAGTTCGATACAAGGAACTATACAACAATCTATATAAAACATTCAAAAGAATAAATAAAAAAAGACGCAATCTATAACTCCACACAGTTT…
PgRLK195-05	1570	TTGGGTATTGTTTAACAAACCAGAAAGATGTTCAACCCCATGTGTTACAAACACTACATTATCCAAAGACATTGACAATGCTGTTACCAAACCACATTTTCAGGTCCATGTCAAAGCCTACTTTCATTTAAAGCTCAGGCTTGGCTTGATTGGATTTTTACCCAACTAAACTTGCCTGTGGGTACTTCAAATAATCATGGCACAAGTTTGATAGGGATTTAAATACAATTTAGTACACCTTCAGTTATAGATCTGCATTTAAACATTGTTCCAGCTTAAATGAACGAGTCAAAAATAATACTAGTATTTGAGTTCGATACAAGGAACTATACAACAATCTATATAAAACATTCAAAAGAATAAATAAAAAAAGACGCAATCTATAACTCCACACAGTTT…
PgRLK195-06	606	TATGCCTTGTATTCTACTTGCGCCTACAAAGAATAACAGGAGAGATTAAGAACATTATAAACAATACCCCAAAGGAGTAAACATCACTTTTTTCAGTAAGTTGATGAGTCATAAGGTATTCAGGATCCAAGTACCCTGTTGTTCCTTTGACTTCTGTAGAAATGTGTGTTGCGAAAGGATCTTCAGCAGCAATTCGTGCAACTCCAAAGTCTGCCACTTTGGCACGGAGTTTATCTGTGATGAGGATGTTTGATGCTTTTATGTCTCTATGAATTATTGGAGGATCTGTATACATGTGTAGATAAGTAACTGCATGAGCTACATCTATCGCAATGTCCAGACGTTCTGCAATTTCAAGCCCTTTGCCACAAATACAGGCAATTTCTGTAACTCGACCAT…
PgRLK195-07	1996	TTGGGTATTGTTTAACAAACCAGAAAGATGTTCAACCCCATGTGTTACAAACACTACATTATCCAAAGACATTGACAATGCTGTTACCAAACCACATTTTCAGGTCCATGTCAAAGCCTACTTTCATTTAAAGCTCAGGCTTGGCTTGATTGGATTTTTACCCAACTAAACTTGCCTGTGGGTACTTCAAATAATCATGGCACAAGTTTGATAGGGATTTAAATACAATTTAGTACACCTTCAGTTATAGATCTGCATTTAAACATTGTTCCAGCTTAAATGAACGAGTCAAAAATAATACTAGTATTTGAGTTCGATACAAGGAACTATACAACAATCTATATAAAACATTCAAAAGAATAAATAAAAAAAGACGCAATCTATAACTCCACACAGTTT…
PgRLK195-08	375	TATGCCTTGTATTCTACTTGCGCCTACAAAGAATAACAGGAGAGATTAAGAACATTATAAACAATACCCCAAAGGAGTAAACATCACTTTTTTCAGTAAGTTGATGAGTCATAAGGTATTCAGGATCCAAGTACCCTGTTGTTCCTTTGACTTCTGTAGAAATGTGTGTTGCGAAAGGATCTTCAGCAGCAATTCGTGCAACTCCAAAGTCTGCCACTTTGGCACGGAGTTTATCTGTGATGAGGATGTTTGATGCTTTTATGTCTCTATGAATTATTGGAGGATCTGTATACATGTGTAGATAAGTAACTGCATGAGCTACATCTATCGCAATGTCCAGACATTCTGCAATTTCAAGCCCTTTACCACAAATAC
PgRLK195-09	1755	TATGCCTTGTATTCTACTTGCGCCTACAAAGAATAACAGGAGAGATTAAGAACATTATAAACAATACCCCAAAGGAGTAAACATCACTTTTTTCAGTAAGTTGATGAGTCATAAGGTATTCAGGATCCAAGTACCCTGTTGTTCCTTTGACTTCTGTAGAAATGTGTGTTGCGAAAGGATCTTCAGCAGCAATTCGTGCAACTCCAAAGTCTGCCACTTTGGCACGGAGTTTATCTGTGATGAGGATGTTTGATGCTTTTATGTCTCTATGAATTATTGGAGGATCTGTATACATGTGTAGATAAGTAACTGCATGAGCTACATCTATCGCAATGTCCAGACGTTCTGCAATTTCAAGCCCTTTGCCACAAATACCATCCAAATGTTCCCGAAGTGTTC…
PgRLK195-10	560	CTTCAATACCAAAATAATTATGACGATTCTTTCTACCATCCCTCTCTGCTACGTTTGCAGAATTGTTGTAAGTCAAAGCAGCAGCAGAGTGGCATTTCTCGTCGTAATCTTTTCTAATTCTCCATAATACCTCGGCACATTTCTTCATAGGGGGTCTTGACTGTCTTGAAGGTGCAAGGCATTGTCGAGCAAGTTTTAGGACTTTTTCCACCACCAGCATAGAGGCTGGGCTCCTCCGTAGTCTTGGATCCATCGCTACTATGGCTTCTCCTTCTTTCAATTTCTTCAAAGCCCATCTTATGGTTACCCTCTCACTGAGGGGTTTCTTTGTTTCCATTGGCTGTCTTCCTGTTATCAGTTCTACAAGCAACACCCCGAAGGAGTAAACATCACTTTTTT…
PgRLK196	1648	AGCGCGGCGTTCTTCGACCAGTCGACGCTCCCTGGCAACACGCAGCTCTGCAACGGCTCCGCCGTGCCCGGCAGCGCTTTCGACGGCGCGGTGCAAGCGCTGGTCAGAGACCTCGCGGCCGCCGTGCCTCGCGTCCCGCGGCTCGCTGCGGCGGCCGCGGGGGTCGGCGTGTACGCCGTGGCGCAGTGTGTGGAGACGGTCGGAGCGGCCGGCTGCGCGCAGTGCCTCCAGGTAGCCGCGAGCAACATTGGCCGGTGCTCGCCCAATTCGGACGGCCGCGCAGTGGACGCCGGGTGCTTCATGAGGTACTCTGATAAGGCGTTCTTCCCAGCTAATGCGACCACAGACCTGGCGCCCTACTTGCGCTCCGGAAAATCAAGAGGGAAGGGGGTCATTGTA…
PgRLK197	1688	TTGCTGATGGAAAACCAGTCTGGTAGCTGGTACCAACCAAAGGCACATGTTTATTTAATAATTTTCACTCCACAAAACTGGTCTTGATATCTCGAATATATCTACACTACCTGAGCCGTAAAAGGCACATAATCATTACTCACATTTTAATTATGTACTCCAGATGGTAGTACAGAATGTTCATCATATCAAACCTCCGGGTCTAGAATGATTCGAACTCTAGTCGACATTGGAGCTGAACTCGTTATCGTTATGTCTATTGTCCTGCTTGATTGGCCAATGTATGTCGATGTCGTCTCTCTGTCGGTGCACCCATGGATCAGCGCAGAAGGCTGCTTAGGCTCCATTGGTAAGCTTATGCTTTCAGAATTCAGCATTGCAGCAACACCTGTCATGGCG…
PgRLK198-01	2256	TCTGTCTAGGGATCAAATTCAGGTCTCACATTTACATTATACTCTTTTATTTTGTTTCTGGAAAACAAACAAAGCATTACATTCTTAAATTACATTATTGTTTTTTCCTTTATCGTAATTACTATAAATTATAGTAATGTTTTTTCTTTCATCGTAATTACAATAAATTAAAATATCATATATAAATATCCAACAATTGTAATTGGCACTTCAAAATTCTCAAATTATCTGGGATAGACTCCAGTAACTAATGATTCATCTACAGACCATGCCATTGATTTCATTGTAGATTTATCTGGTATAAATCCATGGGGTATCTCCAATTCTGTTCTGTTGTGAGTGAAGAATGGAGGTTGTTGAGGCAAAGGCATAGTGACAGAGTAATTGTTAAGCATCAGA…
PgRLK198-02	2428	TCTGTCTAGGGATCAAATTCAGGTCTCACATTTACATTATACTCTTTTATTTTGTTTCTGGAAAACAAACAAAGCATTACATTCTTAAATTACATTATTGTTTTTTCCTTTATCGTAATTACTATAAATTATAGTAATGTTTTTTCTTTCATCGTAATTACAATAAATTAAAATATCATATATAAATATCCAACAATTGTAATTGGCACTTCAAAATTCTCAAATTATCTGGGATAGACTCCAGTAACTAATGATTCATCTACAGACCATGCCATTGATTTCATTGTAGATTTATCTGGTATAAATCCATGGGGTATCTCCAATTCTGTTCTGTTGTGAGTGAAGAATGGAGGTTGTTGAGGCAAAGGCATAGTGACAGAGTAATTGTTAAGCATCAGA…
PgRLK198-03	1780	TCTTGATTTTCTTAAAAATTAGTAAATGAAATGAATAAAGTAAATCTAGACAATCTAAACAATTTAACATGTCAATTGAAGTGCGGCTAAATGACACTTCTATCCATTCAAGTTGCCACACGGCGTTTCGGTCGTTCCTAAAGTTTATTTTCGTCAATTGGGTCCTTTAAGTGGGTAATTTGCATCAATTCTATTCCTTGGACTAATTTTTTTAAGGGGTGCAGATTCCTAAAAGTACTTCCTGTTTTCCCAATCTATTTTAACTCAATTTGAGTTTATATATGTTTTTTTGTTCATATTCAACATGCACAAGTAATAACTCAGCATTTTGCAAATTTCCAAAGGCTATCTGCTATGGCATATTTTCCTACGAAAGCTGATAACAAGACAATTAAAATT…
PgRLK198-04	1952	TCTTGATTTTCTTAAAAATTAGTAAATGAAATGAATAAAGTAAATCTAGACAATCTAAACAATTTAACATGTCAATTGAAGTGCGGCTAAATGACACTTCTATCCATTCAAGTTGCCACACGGCGTTTCGGTCGTTCCTAAAGTTTATTTTCGTCAATTGGGTCCTTTAAGTGGGTAATTTGCATCAATTCTATTCCTTGGACTAATTTTTTTAAGGGGTGCAGATTCCTAAAAGTACTTCCTGTTTTCCCAATCTATTTTAACTCAATTTGAGTTTATATATGTTTTTTTGTTCATATTCAACATGCACAAGTAATAACTCAGCATTTTGCAAATTTCCAAAGGCTATCTGCTATGGCATATTTTCCTACGAAAGCTGATAACAAGACAATTAAAATT…
PgRLK198-05	1707	AAATTTTCATATATTACAAATGAGACATTTTTATATATAATGAAGAGAGTAATTTTAATTTTTTTTATTTAATTACAAAGACGCCCCTCTTGATGAAATTTTTACGTCCGCCCCGTGCTTCAAACATCACTCCCTCGTTCCCAACCACGCCCTCTGCCACCTCATTTTCGATTTCACCCCTTGTCTCCACCTTAACCTCCCGATTTTCCTCCTTGGAGACCTAACATTACACTATCATTCGTCTTATCATTTGAGATCAAAGAAAATAATTTAAAATTCTAATATTATCGTATAATTCGGGACTTGAATTCTTACATTATCATAAACCCTAGCATTGCCCCGTATATAATTAATCATGATGGGTCATATATATAATCCATTAATTCGGATCCTTCACTG…
PgRLK199-01	2274	CCCAAATCCAAATCCAAACCATCCCGTCCTCCCTCCCGTTTCTCTCCTCCTCTGCAGAACCAAGATGGTGCTTCATCTTGTTATGATCATAACACTAACTTTCCTCAATATGCTGTCCCAAAACTCAGTCTCATCTTTACCCAAAAACACCTCCTCATGTCCCTTAAATCTAGACTATGTCCTAACCATCTCATGGGACTCTTCATCTTGCCAAAACTTCAACAAAAACTCCACAACATGTTGCCAAACTCTCACCAGCCTATATGGTGTAGCCTTTTCTCAATACCTCAAACAAACCTCTTTATTCCGGCTACCGGATTTACCCACCTCCATTTCTTGCCTTTCAATCTTCCAAGCCAATCTAGACTCCCTTTCTTTACCTCCAAACCTCACTTCTTT…
PgRLK199-02	857	GAGTGATGTTTATAGCTTTGGGGTGGTTGTGCTGGAGATTATGTGTGGGAGAAAAGCTCTAGATTTGTCTTTGTCAGGATCTCCTCGTGCATTTTTAATCACGGACTGGGCTTGGTCACTGGTGAAAGAGGGAAGGATAGACGAGGTTTTTGATGCTTGTTTGTTGAGAGCTGGGGATTCAGAGAATGCAAATCCAAAGGGGATAATGGAGAGATTTGTGCTTGTTGGGATTTTGTGTGCTCATGTAATGGTGGCTTTAAGGCCTACAATTATGGATGCATTAAAAATGTTGGAAGGAGATATTGAGGTTCCACCAATTCCGGATAGACCAATGCCTCTTGCTCATCCTTCATTTTATGGGGATGGTAATACTTTTAGCATATCCCCAGCATTGAGTGG…
PgRLK199-03	681	GAGTGATGTTTATAGCTTTGGGGTGGTTGTGCTGGAGATTATGTGTGGGAGAAAAGCTCTAGATTTGTCTTTGTCAGGATCTCCTCGTGCATTTTTAATCACGGACTGGGCTTGGTCACTGGTGAAAGAGGGAAGGATAGACGAGGTTTTTGATGCTTGTTTGTTGAGAGCTGGGGATTCAGAGAATGCAAATCCAAAGGGGATAATGGAGAGATTTGTGCTTGTTGGGATTTTGTGTGCTCATGTAATGGTGGCTTTAAGACCTACAATTTTGGATGCATTGAAAATGCTTGAAGGGGATATTGAAGTGCCTGGAATACCTGATAGGCCATTTTATGCTGTTGAGTATGGTAGATTTAGTACACTGCCTGGATCTACTAGTAGTAGAAGTTGATTTTC…
PgRLK200	2008	AATTGACCCCGTTTACTTGGAATAAAGGAGCTAGAGACATAAAATGTAAATGAACATGGAATCTGGAATTTAAGACAATGTTCATGGAAATTGATGGTTTGGTCTTTGTTTATAACTTTATCAAGATTTATGGATCAACCCAAACCTTATTACTTTTTTGTAAATGCAAAGTTGTAGCAATAAACTCTGAGAGATTGATTATCTTTAGAGTGCAGTTCACTCAAATAGATAGGAAAGTCATGGTTTCTCTGTCGAGTGCTTCAAAAATTACTTCATTGATATTGTTTAATCTTTTCTTTATCATTCTTCATGATCTTGTTCGTGCAGATCCTCCTTATCATCTCTGTCAAGGAACAACATTCACAGATACCAATCCATTTCAGAAAAACCTCAATGATC…
PgRLK201-01	2652	TTTTTTTTTAAAACCACAATGTATTAATTTCTTACTCTCATAAATTCACATTCATTGTCAAAGAATAAATAAGTAGCTTTACACACGAGGCATATACATTTCAACACTCTATTCAGTTTTGTCAAAACCTAGACCTAGCTAGCTAAGTAACACTGAATCCTAACTCGTACAACTGCAGATCATGGAAACAAACAAGAAAGGACCTGTATAGCTCAAGAGGAAACAAACATGAGCACAATGTGGACAGTCTACTATATGTTTTAGGTACTTTTATACAAGAAAGTCGATGGGAAATGGTTCATCTTGGCTCAATCCAGCTCTCCGTCAAACTATTCCCCGAAGACTGAGAGTAAGAATCAGGCTGAGAGTAGCTGGCGCGTGGTTGATTAAATGAAATGC…
PgRLK201-02	2674	TTTTTTTTTAAAACCACAATGTATTAATTTCTTACTCTCATAAATTCACATTCATTGTCAAAGAATAAATAAGTAGCTTTACACACGAGGCATATACATTTCAACACTCTATTCAGTTTTGTCAAAACCTAGACCTAGCTAGCTAAGTAACACTGAATCCTAACTCTTACAACTGCAGATCATGGAAGTTGAAATGCTGAAATAGCGTTGCTTTTGTGATCAATTGATAAAGGTAAGAGATACCCATCATCCCAAAAGGGTTGCTCTGAAACAAGATCAGCTTCAAATGTGCTTGATTTCTTCCCGATTGTATAGCTCAAGAGGAAACAAACATGAGCACAATGTGGACAGTCTACTATATGTTTTAGGTACTTTTATACAAGAAAGTCGATGGGAAAT…
PgRLK201-03	3119	TTTTTTTTTAAAACCACAATGTATTAATTTCTTACTCTCATAAATTCACATTCATTGTCAAAGAATAAATAAGTAGCTTTACACACGAGGCATATACATTTCAACACTCTATTCAGTTTTGTCAAAACCTAGACCTAGCTAGCTAAGTAACACTGAATCCTAACTCGTACAACTGCAGATCATGGAAACAAACAAGAAAGGACCTGTATAGCTCAAGAGGAAACAAACATGAGCACAATGTGGACAGTCTACTATATGTTTTAGGTACTTTTATACAAGAAAGTCGATGGGAAATGGTTCATCTTGGCTCAATCCAGCTCTCCGTCAAACTATTCCCCGAAGACTGAGAGTAAGAATCAGGCTGAGAGTAGCTGGCGCGTGGTTGATTAAATGAAATGC…
PgRLK201-04	2710	TTTTTTTTTAAAACCACAATGTATTAATTTCTTACTCTCATAAATTCACATTCATTGTCAAAGAATAAATAAGTAGCTTTACACACGAGGCATATACATTTCAACACTCTATTCAGTTTTGTCAAAACCTAGACCTAGCTAGCTAAGTAACACTGAATCCTAACTCTTACAACTGCAGATCATGGAAGTTGAAATGCTGAAATAGCGTTGCTTTTGTGATCAATTGATAAAGGTAAGAGATACCCATCATCCCAAAAGGGTTGCTCTGAAACAAGATCAGCTTCAAATGTGCTTGATTTCTTCCCGATTGTATAGCTCAAGAGGAAACAAACATGAGCACAATGTGGACAGTCTACTATATGTTTTAGGTACTTTTATACAAGAAAGTCGATGGGAAAT…
PgRLK201-05	2775	TTTTTTTTTAAAACCACAATGTATTAATTTCTTACTCTCATAAATTCACATTCATTGTCAAAGAATAAATAAGTAGCTTTACACACGAGGCATATACATTTCAACACTCTATTCAGTTTTGTCAAAACCTAGACCTAGCTAGCTAAGTAACACTGAATCCTAACTCGTACAACTGCAGATCATGGAAACAAACAAGAAAGGACCTGTATAGCTCAAGAGGAAACAAACATGAGCACAATGTGGACAGTCTACTATATGTTTTAGGTACTTTTATACAAGAAAGTCGATGGGAAATGGTTCATCTTGGCTCAATCCAGCTCTCCGTCAAACTATTCCCCGAAGACTGAGAGTAAGAATCAGGCTGAGAGTAGCTGGCGCGTGGTTGATTAAATGAAATGC…
PgRLK201-06	2510	TTTTTTTTTAAAACCACAATGTATTAATTTCTTACTCTCATAAATTCACATTCATTGTCAAAGAATAAATAAGTAGCTTTACACACGAGGCATATACATTTCAACACTCTATTCAGTTTTGTCAAAACCTAGACCTAGCTAGCTAAGTAACACTGAATCCTAACTCTTACAACTGCAGATCATGGAAGTTGAAATGCTGAAATAGCGTTGCTTTTGTGATCAATTGATAAAGGTAAGAGATACCCATCATCCCAAAAGGGTTGCTCTGAAACAAGATCAGCTTCAAATGTGCTTGATTTCTTCCCGATTGTATAGCTCAAGAGGAAACAAACATGAGCACAATGTGGACAGTCTACTATATGTTTTAGGTACTTTTATACAAGAAAGTCGATGGGAAAT…
PgRLK201-07	1128	TTTTTTTTTAAAACCACAATGTATTAATTTCTTACTCTCATAAATTCACATTCATTGTCAAAGAATAAATAAGTAGCTTTACACACGAGGCATATACATTTCAACACTCTATTCAGTTTTGTCAAAACCTAGACCTAGCTAGCTAAGTAACACTGAATCCTAACTCGTACAACTGCAGATCATGGAAACAAACAAGAAAGGACCTGTATAGCTCAAGAGGAAACAAACATGAGCACAATGTGGACAGTCTACTATATGTTTTAGGTACTTTTATACAAGAAAGTCGATGGGAAATGGTTCATCTTGGCTCAATCCAGCTCTCCGTCAAACTATTCCCCGAAGACTGAGAGTAAGAATCAGGCTGAGAGTAGCTGGCGCGTGGTTGATTAAATGAAATGC…
PgRLK201-08	1677	TTTTTTTTTAAAACCACAATGTATTAATTTCTTACTCTCATAAATTCACATTCATTGTCAAAGAATAAATAAGTAGCTTTACACACGAGGCATATACATTTCAACACTCTATTCAGTTTTGTCAAAACCTAGACCTAGCTAGCTAAGTAACACTGAATCCTAACTCGTACAACTGCAGATCATGGAAACAAACAAGAAAGGACCTGTATAGCTCAAGAGGAAACAAACATGAGCACAATGTGGACAGTCTACTATATGTTTTAGGTACTTTTATACAAGAAAGTCGATGGGAAATGGTTCATCTTGGCTCAATCCAGCTCTCCGTCAAACTATTCCCCGAAGACTGAGAGTAAGAATCAGGCTGAGAGTAGCTGGCGCGTGGTTGATTAAATGAAATGC…
PgRLK201-09	1781	TTTTTTTTTAAAACCACAATGTATTAATTTCTTACTCTCATAAATTCACATTCATTGTCAAAGAATAAATAAGTAGCTTTACACACGAGGCATATACATTTCAACACTCTATTCAGTTTTGTCAAAACCTAGACCTAGCTAGCTAAGTAACACTGAATCCTAACTCTTACAACTGCAGATCATGGAAGTTGAAATGCTGAAATAGCGTTGCTTTTGTGATCAATTGATAAAGGTAAGAGATACCCATCATCCCAAAAGGGTTGCTCTGAAACAAGATCAGCTTCAAATGTGCTTGATTTCTTCCCGATTGTATAGCTCAAGAGGAAACAAACATGAGCACAATGTGGACAGTCTACTATATGTTTTAGGTACTTTTATACAAGAAAGTCGATGGGAAAT…
PgRLK201-10	2393	TTTTTTTTTAAAACCACAATGTATTAATTTCTTACTCTCATAAATTCACATTCATTGTCAAAGAATAAATAAGTAGCTTTACACACGAGGCATATACATTTCAACACTCTATTCAGTTTTGTCAAAACCTAGACCTAGCTAGCTAAGTAACACTGAATCCTAACTCTTACAACTGCAGATCATGGAAGTTGAAATGCTGAAATAGCGTTGCTTTTGTGATCAATTGATAAAGGTAAGAGATACCCATCATCCCAAAAGGGTTGCTCTGAAACAAGATCAGCTTCAAATGTGCTTGATTTCTTCCCGATTGTATAGCTCAAGAGGAAACAAACATGAGCACAATGTGGACAGTCTACTATATGTTTTAGGTACTTTTATACAAGAAAGTCGATGGGAAAT…
PgRLK202-01	2614	CGCTCATATAATAAAGCGCCTGTTACCCATATTATAACGTTGCAAGTCCAAGTTCACATACATAATTAACCAAATAACCAAGTTTGGTATGATCATAAAAACACAATCATTCATGTACTACATTTTTTCAGGAGGAAATTGATTCAATATCAGAAACACACACGTGGTTTGTGAGATCAAAGCATTTAAACATCTTTATAATTTTGACAAATGACCACGTTATTGAAATATATTAATAACATTACATCACTTTCAGAATATTTGGTAGAACCGTAGAATATATAAGAAAAAAGAAGAAGGTTTTAACACGCCTCATATTTTACACACAATAAAAACGATCCCAAATAAGATAAACTTTGGTGACTTGAGCGTCTCAATATTCTTATGTTGTTTTCGATC…
PgRLK202-02	1187	TTCAACCTATAGTACTATATATTAATTAAGATAAAATTTGCTAACGAGCAGTGAACTTGGAAAAAGTAGCAGTGGCACTGGATGAAGATAGAGTAGATGTGGACATGTTGTCGCCGATGATCATGTTATTTGAGTGGACCGAGGTTGGCTTGCTCGGTGGTTTTTGCTCCAATGATCGATCATTTATAAGCAAAACAACTACTTCAGACATTGTTGGCCTCAAAGAAACGGGTGATTGAGTGCACCTCAATGCAACTTCTATCATCTTCTTAACATTTTCGACTTTATATTCATTTGGATCTAAAGTCTCATCAACCAACTTCAAATGAATGCCATTCTCGTACAACTTCCACGCATATTCAAGGAGGGATTCGGTGACATGCTCATCAATCTTCATGC…
PgRLK202-03	2323	TTCAACCTATAGTACTATATATTAATTAAGATAAAATTTGCTAACGAGCAGTGAACTTGGAAAAAGTAGCAGTGGCACTGGATGAAGATAGAGTAGATGTGGACATGTTGTCGCCGATGATCATGTTATTTGAGTGGACCGAGGTTGGCTTGCTCGGTGGTTTTTGCTCCAATGATCGATCATTTATAAGCAAAACAACTACTTCAGACATTGTTGGCCTCAAAGAAACGGGTGATTGAGTGCACCTCAATGCAACTTCTATCATCTTCTTAACATTTTCGACTTTATATTCATTTGGATCTAAAGTCTCATCAACCAACTTCAAGTGCATGTCATTTTCATACAACTTCCATGCATATTCAAGGAGGGATTCAGTGACAGGTTCCATCTTCATGTAAC…
PgRLK202-04	2703	CGCTCATATAATAAAGCGCCTGTTACCCATATTATAACGTTGCAAGTCCAAGTTCACATACATAATTAACCAAATAACCAAGTTTGGTATGATCATAAAAACACAATCATTCATGTACTACATTTTTTCAGGAGGAAATTGATTCAATATCAGAAACACACACGTGGTTTGTGAGATCAAAGCATTTAAACATCTTTATAATTTTGACAAATGACCACGTTATTGAAATATATTAATAACATTACATCACTTTCAGAATATTTGGTAGAACCGTAGAATATATAAGAAAAAAGAAGAAGGTTTTAACACGCCTCATATTTTACACACAATAAAAACGATCCCAAATAAGATAAACTTTGGTGACTTGAGCGTCTCAATATTCTTATGTTGTTTTCGATC…
PgRLK202-05	2484	TCTTTTTTTTTAATTTTAAAATTAAAAATCTCTTAAATTAATTTTAAATAATCAACAATTATAAACTGAGGAAGTAATATTTTATTGTTATGTGTTTTTGAATGAGTACATCGATTTCTCCTACTAATGATATCAGGCGCCATATATACATTCTTTCCAGCTCTACACCTGGACTTGTACTCGGATAGATGTTAATTAACGACCGGTGAACTCAGTAACAGTAACATTGGCAGTACTACTGGCAGTGGCATTAATGGACATTGATGATGGAGTAGATGTGGACATGTTTTCGTTAATCCTGTCATCTGACTGGACCAAGGTTGGCCTGCTAAGCGGTCTTTGCTCGGTTGATCGATCATTTATAAGTAAAACAACTACTTCAGACATTGTTGGCCTCAA…
PgRLK202-06	2317	ATATATATATATATATATATCATGATCAAGGCAGTCCCATATAATTGGGATACAATTTGCTAGTAAAAGTAATAGCTAGTGTCATTAATTTGCACGTTCATCATGGAACATTTCATGTCTAATCCTGTTGTTTGACTGGACCAGAGTTCGATAATCTTTCATCCTTTGTCTGATCATTTATAAGCAAAACAACTACTTCAGACATTGTTGGCCTCAAAGAAACGGGTGATTGAGTGCACCTCAATGCAACTTCTATCATCTTCTTAACATTTTCGACTTTATATTCATTTGGATCTAAAGTCTCATCAACCAACTTCAAGTGCATGTCATTTTCATACAACTTCCATGCATATTCAAGGAGGGATTCAGTGACAGGTTCCATCTTCATGTAACGTTCAA…
PgRLK203-01	2974	ACACTATATTGGTCAATTGACCAAATTACCATAAAATTAACTTCATGATAACCAGATCCCTCACTGGGCAAAACAGATATTGGTTCACGTGTAGGACACTCTGACGGAGTTGGTAAGAACGCCACCCTTATCTCCACCTTATCTCCATTAGTGTTTTTTACCTAAAAAAGTAATTATACACACAAAATAACATCCTTCTCGTTCCTATACAATTTCAGGAAGGGAATAAAAGAGCACCCCATCCACCCTTCATTCTTGCTATAGAACTCCTAACGTATACAAAACCTCCGTACCTCTATGTCCAAATATCAGAATCAAATTGCTCTTTTTGTGTCCTATATATTTTCTTTGAAAATGATTTGATTGATTTGTCTTGAAATTAATCTGACGTATATAGGG…
PgRLK203-02	2787	CAAATAAATGGAAAAATATAAAGAAAAAGAATACGCCGAGTTTCATCCCCTTGTCATTTCTGCTGAAAAACTCCAAACATAGCCAAAACTTCCTCACCGCTCTCAACTGATAATGTGCATCAAATTTCCCCTTTTTGGTGTCCTTAAAACTCATGCAAGCGTTTCTGTTCTATGCTTTTGCATAAATGTCTCCTGAAATCCATCCGTATATAATTCCCGTGTACTACTACTGCAACTGTTCACCTCTTGATGAATGATCCTTCAGAACTTGGCATACTAGATGAATCAGTGGAGGTGTAGGACACATCTATTTTTGTCAATGCACTTGATATCAAACTGTTTAAGCTAGAAGAGTGCGCAGAGCTGGCCGAACCATCCATTCTAGAACTCATGAAAGGA…
PgRLK203-03	2643	TCATAGTCCCAAATCCCAGTATTAGCATTCATATTATACAGCATCCTTCTGATCCCTTAACATACAGGGAAGGGGGAGGGGGGTAGATTTTTACATCAAATAAATGGAAAAATATAAAGAAAAAGAATACGCCGAGTTTCATCCCCTTGTCATTTCTGCTGAAAAACTCCTAACATAGCCAAAGCTTCCTCACCACTCTCAACTGATAATGTGCATCAAATTTCCCCTTTTTGGTGTCCTTAAAACTCATGCAAGCGTTTCTGTTCTATGCTTTTGCATAAATGTCTCCTGAAATCCATCCGTATATAATTCCCGTGTACTACTACTGCAACTGTTCACCTCTTGATGAATGATCCTTCAGAACTTGGCATACTAGATGAATCAGTGGAGGTGTAGGAC…
PgRLK203-04	2057	ACACTATATTGGTCAATTGACCAAATTACCATAAAATTAACTTCATGATAACCAGATCCCTCACTGGGCAAAACAGATATTGGTTCACGTGTAGGACACTCTGACGGAGTTGGTAAGAACGCCACCCTTATCTCCACCTTATCTCCATTAGTGTTTTTTACCTAAAAAAGTAATTATACACACAAAATAACATCCTTCTCGTTCCTATACAATTTCAGGAAGGGAATAAAAGAGCACCCCATCCACCCTTCATTCTTGCTATAGAACTCCTAACGTATACAAAACCTCCGTACCTCTATGTCCAAATATCAGAATCAAATTGCTCTTTTTGTGTCCTATATATTTTCTTTGAAAATGATTTGATTGATTTGTCTTGAAATTAATCTGACGTATATAGGG…
PgRLK203-05	1870	CAAATAAATGGAAAAATATAAAGAAAAAGAATACGCCGAGTTTCATCCCCTTGTCATTTCTGCTGAAAAACTCCAAACATAGCCAAAACTTCCTCACCGCTCTCAACTGATAATGTGCATCAAATTTCCCCTTTTTGGTGTCCTTAAAACTCATGCAAGCGTTTCTGTTCTATGCTTTTGCATAAATGTCTCCTGAAATCCATCCGTATATAATTCCCGTGTACTACTACTGCAACTGTTCACCTCTTGATGAATGATCCTTCAGAACTTGGCATACTAGATGAATCAGTGGAGGTGTAGGACACATCTATTTTTGTCAATGCACTTGATATCAAACTGTTTAAGCTAGAAGAGTGCGCAGAGCTGGCCGAACCATCCATTCTAGAACTCATGAAAGGA…
PgRLK203-06	1450	TCATAGTCCCAAATCCCAGTATTAGCATTCATATTATACAGCATCCTTCTGATCCCTTAACATACAGGGAAGGGGGAGGGGGGTAGATTTTTACATCAAATAAATGGAAAAATATAAAGAAAAAGAATACGCCGAGTTTCATCCCCTTGTCATTTCTGCTGAAAAACTCCTAACATAGCCAAAGCTTCCTCACCACTCTCAACTGATAATGTGCATCAAATTTCCCCTTTTTGGTGTCCTTAAAACTCATGCAAGCGTTTCTGTTCTATGCTTTTGCATAAATGTCTCCTGAAATCCATCCGTATATAATTCCCGTGTACTACTACTGCAACTGTTCACCTCTTGATGAATGATCCTTCAGAACTTGGCATACTAGATGAATCAGTGGAGGTGTAGGAC…
PgRLK203-07	831	GAGCTAGCTGAGCCTTCCATTCTTGCAGACGAGGGTCAATTACTTCAGACAATTTATGGGTCTTGTAAAGCTTCCAAATTGTTTGCAAAAGGGAGCCTGAATCCTCTACGAAGGCGATGTTTTTTCTACCACATACAATCTCAAGAACCACCACCCCAAAGCTAAAAATGTCAGCCTTCTCAGTGAGTTGTCCACGAACAAGATATTCAGGAGCCATGTAACCTCTGTAATCATTCATTAATCATTACATATTAGCAGACTATGATATGTACATTCGCGGTAAAATTGCTGATATGTAGAAAGCATAAACTTTTTCCCTACAGAGTTCCTGCAATTCCAGTGCTAAGATGAGTCTTATCAGCACCAAAACAACGAGCAAGTCCAAAATCAGCTATCTTT…
PgRLK203-08	1869	TCATAGTCCCAAATCCCAGTATTAGCATTCATATTATACAGCATCCTTCTGATCCCTTAACATACAGGGAAGGGGGAGGGGGGTAGATTTTTACATCAAATAAATGGAAAAATATAAAGAAAAAGAATACGCCGAGTTTCATCCCCTTGTCATTTCTGCTGAAAAACTCCTAACATAGCCAAAGCTTCCTCACCACTCTCAACTGATAATGTGCATCAAATTTCCCCTTTTTGGTGTCCTTAAAACTCATGCAAGCGTTTCTGTTCTATGCTTTTGCATAAATGTCTCCTGAAATCCATCCGTATATAATTCCCGTGTACTACTACTGCAACTGTTCACCTCTTGATGAATGATCCTTCAGAACTTGGCATACTAGATGAATCAGTGGAGGTGTAGGAC…
PgRLK203-09	1726	TCATAGTCCCAAATCCCAGTATTAGCATTCATATTATACAGCATCCTTCTGATCCCTTAACATACAGGGAAGGGGGAGGGGGGTAGATTTTTACATCAAATAAATGGAAAAATATAAAGAAAAAGAATACGCCGAGTTTCATCCCCTTGTCATTTCTGCTGAAAAACTCCTAACATAGCCAAAGCTTCCTCACCACTCTCAACTGATAATGTGCATCAAATTTCCCCTTTTTGGTGTCCTTAAAACTCATGCAAGCGTTTCTGTTCTATGCTTTTGCATAAATGTCTCCTGAAATCCATCCGTATATAATTCCCGTGTACTACTACTGCAACTGTTCACCTCTTGATGAATGATCCTTCAGAACTTGGCATACTAGATGAATCAGTGGAGGTGTAGGAC…
PgRLK203-10	591	GAGCTAGCTGAGCCTTCCATTCTTGCAGACGAGGGTCAATTACTTCAGACAATTTATGGGTCTTGTAAAGCTTCCAAATTGTTTGCAAAAGGGAGCCTGAATCCTCTACGAAGGCGATGTTTTTTCTACCACATACAATCTCAAGAACCACCACCCCAAAGCTAAAAATGTCAGCCTTCTCAGTGAGTTGTCCACGAACAAGATATTCAGGAGCCATGTAACCTCTGTAATCATTCATTAATCATTACATATTAGCAGACTATGATATGTACATTCGCGGTAAAATTGCTGATATGTAGAAAGCATAAACTTTTTCCCTACAGAGTTCCTGCAATTCCAGTGCTAAGATGAGTCTTATCAGCACCAAAACAACGAGCAAGTCCAAAATCAGCTATCTTT…
PgRLK203-11	410	CGAACAAGATATTCAGGAGCCATGTACCCTAGTGTCCCTGCAATTCCGGTGCTAAGATGAGTCTTATCAGCTCCAAAACACCGAGCAAGTCCAAAGTCAGCAATCTTTGGAGTGAAGTCCTCAGCAAGTAAAACATTGCTACTCTTAATGTCTCTGTGAATTATCCTTATCTCAGAACCTCCGTGAAGATATGCAAGCCCTTCAGCTGTTCCAACTATCACATCAAACCTTTGCTTCCAGTTCAAAATTTGAACCGCGCCCTTAACAAAAAGGAATCGATCGAGGCTCTTGTTGGGTACGTATTCATAAACCAAAAGGCTCTCGGGGCCTTCAATACTACAACCCAAAAGCTTCACAAGGTTCTTGTGTTTAATCCCACTTATCAAGTTTACCTCATTG…
PgRLK204-01	2058	GGTATTCTGGTGCCATATATCCTCTACAATTAGTAACATAAGCAAATATTAAGTTCTTCAAGTGTGCCTTAATTTAAAATTTGGTTAACTCTCATATCATAAAATAACTAGTTGCAGTTTAGAAAGTGAATCCTCACAATGTTCCTGCAATGGCAGTACTAATGTGACTCTTGTCTTCTTGGAAGGACCTGGCCAATCCAAAATCAGCAATTTTCGCTCTGAGTCTTGAATCCAACAAGATGTTACTTGCTTTAATATCTCTATGAATGATTCGGATCTTGTTGTTCTGGTGAAGGTATACTAAACCTTCTGCAGTCCCGATGATTATATCGTCTCTCTTTTCCCAGTTTAGTGCTTTACCTCTGTTTGAATCAAAGATGAACCTATCAAGACTCCTGT…
PgRLK204-02	3187	TGATTGTTGCTTTTGAGAAAAGGAGCGCTCTAACAGAATAAAGGATTGGATTTGAATTCAGCACAACCCTCTTGTCTGCTACTTGGTCTATGAATTGTGCCAGGCCAGGGTACACCTATGCCTTGCTGTAATGCTGTGATTGCCCCCAGATTATGCAAATGAATCGCAATATATGTACAATTGAAATATAGAACTGTCTTTATAAAGATTGAAGAGATCACACATTATTTTTCTAGAATTAAAGTTATAAATTTTAGAGGCCATAGTCTTTCTAGAAGAAGGGATTTTCTGAATTTTAGAGTGAGCATTTCTTATAATGCCACCGAGAACGAATCTAAAAAAATAAAAATAAAGTTGAAGTTGATCACGTGATATAATCAAATAAGCTTAAGCCGTAAG…
PgRLK204-03	1835	TTGGGTTTTGTTTGTTTTTTTGTCTGTCACTTTGAGTATGAGTTTCACTATCTCTTTTCTTTCCGAGTCTACTTGACTTTTTTATTTATTAATGTTGTTCTGTTTGGAAACACCATTATCAGAATCTCTCTCTCTAAAAAGGAAAAAAATGATGTTGTACTAATCCTATATACATACAATGTAATGTTCATATACGAGAAGACTTTCAGGTCCCGAACAACTGCATCCTAACAACCTGACAAGATTTTTATGTTCAACACTGCTAATAATGTTAACTTCATTATAGAAGTCCGCTGCTCTGTGTCTGTTATTGTAGAAAAGCCTCTTGACAGCAATTTCTCTTCCATCTGCCAGAACTCCCTTATAAACTGTTCCAAATCCTCCTTGCCCGAGCTTGTT…
PgRLK204-04	3163	TGATTGTTGCTTTTGAGAAAAGGAGCGCTCTAACAGAATAAAGGATTGGATTTGAATTCAGCACAACCCTCTTGTCTGCTACTTGGTCTATGAATTGTGCCAGGCCAGGGTACACCTATGCCTTGCTGTAATGCTGTGATTGCCCCCAGATTATGCAAATGAATCGCAATATATGTACAATTGAAATATAGAACTGTCTTTATAAAGATTGAAGAGATCACACATTATTTTTCTAGAATTAAAGTTATAAATTTTAGAGGCCATAGTCTTTCTAGAAGAAGGGATTTTCTGAATTTTAGAGTGAGCATTTCTTATAATGCCACCGAGAACGAATCTAAAAAAATAAAAATAAAGTTGAAGTTGATCACGTGATATAATCAAATAAGCTTAAGCCGTAAG…
PgRLK205	708	CAGAAGAGCTCTTGATTAAGAGTACAAACATTAAAATTAAAGGGCATAAATGGATGTTATATTCTATAATTAAAATAACCATCCAACTATATGATTGGATATTATGGTTTATAAATTATAGCTTCCCAATTTATACCTAAAATTCACTCCTAAAGTGTACTCATTATGCTTCTAAATGCGAATTTTACATTTCAAAGAATTACTTTTATCTGGGATGGACGCCAGTAATCGAATCTTCATCAACAGACCATGGAATTGAGATGCTTGCGGATTGATCTGATTTAAATCCTTCTATTGTCTTTGAATCTGTTGTGCTGTGAACGAGGAATGGAGGCTGTTGAGGCAAGGCCATGGTAACAGAGTAACTGTTAAGCATCATAAGCACTGATTCCATAGAAG…
PgRLK206	893	CAACTACCTGCATCAGGGGTGCGACATGCAGATTTTGCACTTCGACATCAAGCCGCACAACATTCTTCTCGATACCAATTTGGTTCCCAAAGTTGCTGATTTCGGCCTGGCCAAACTGTACCCAAGGGATGACAGCTTTGTGCCGTTGAGTGCTATGCGGGGAACCATTGGGTACATAGCTCCTGAGATGGTATCTCGGAGCTTTGGTGTGGTATCAAGCAAATCTGATGTTTACAGCTTCGGAATGCTGCTACTGGAAATGGCAGGAGGACGCCGGAATGCTGACCCGAATGCATCAAACTCAAGCCAGGCGTACTACCCGTCCTGGGTGTACGACAGGCTAACAAGGCAACAAGAAGTGGGTGAGATATCCGCGGCAGATGAGATGCACGAGTTGGA…
PgRLK207	419	AATCCTGTGGTCATCAATTTTGGATCATCAATAGTGCTGGATCGTGATGATGATAAGGTCACCGGGGATGCCGTAGCAGGCACACTGGGTTATGTCGCTCCAGAAAAACTTATGGAAGCTTATGCATCAATGATGTCTGATGTGTTCTCTTTTGGAATCATCATCATTGAGATCATTACCGGCAGGAGAGCTTCACCTTTCGTTGATTTACCGGAATGGGGTTCAGTTGATGAGATGATTACATCAGCGAAAGGGTTATTTGATCCGGCGCTAGCTAACGAGTCTCAGCTGATGAAGATTAATAGGTGCAGAGAGGTCGGACTGAAGTGCATTGAGCGGGATCCGAAACGTCGGCCTACCATGGGAAATGTCCTTGAGATGCTAAGTAGCTAGAGTGAC…
PgRLK208	377	CAAGACTATTTGCAATTTCACCATATAGTTAGGTACAATACTATAGGTTAATACAACATTTAAGTTCATGTTATATGGGTGTTTATGAACTCACATATCCGAGGAGGTTGATGAAACCTCCACATTGATGGCTAGCAGAATTCCTATTCCCACTAAGGATCTCAAGAATTAAGACACCAAAGCTGAATACATCGGATTTGATGGAGAATAGGCCCTCGGAGGCATACTCTGGAGCCATGTAACCATATGTACCAACCACTCTTCTTGTGGTGTCTTCTTCCGTGTTATTTGAGCTAAATATTTTTGCCAGGCCGAAATCTGAAATTTTAGGATTCATTTCATTGTCCAAGAGAATGTTGCTTGGTTTAAGATCTCGA
PgRLK209	777	AAATCTGAAATTTTTGGATTCATTTCACTGTCCAACAGAATGTTGCTAGGTTTCAGATCTCGATGTATGACACGCAACCGGGAGTGCTTATGTAGGTAAAGCAGTCCATGTGCTATTCCTTCGATTATCGCAACAAGTTTCGACCATTCCAGTAATTCTCTTCTTTTTTCATCTAGGGAATACAACTGTACTCATGGGGCTTTTGTTTGGCAAGTATTCATACACCAATATTTTCTCCTCGTCTTGATAGCAACATCCCAAAAGCCTAACCAAATTGCTGTGCTGGAGTTTGGCTATGAGCTGGACTTCATTTTTGAACTCTGTGAAACCTTGACCAGAATGTGAAGCAAGTCGCTTAACTGCTATCTCTAGTCCATCAGTAAGCTTGCCCTTGTAGAC…
PgRLK210	929	TAGCCAAACTCCAGCATACAAATTTGGTTAGGCTCTTGGGCTGTTGCTCTCAGGAAGAGGAGAAAATACTGGTCTATGAATACTTGACAAACAAAAGCCTGGATTTCTTCATCTTTGATGAGAGAAGAAGAGCTTTGCTGGATTGGACAAAACTTCTGGCAATAATTGAAGGCGTAGCACATGGACTTCTTTACTTGCATAAGCACTCTCGGTTACTTGTGATACATCGAGATCTTAAACCAAGCAACATCCTCCTGGACAGCGCAATGAATCCCAAAATTTCAGATTTCGGGCTAGCAAAAATATTCAGCTCAAATGACACCGAAGAAGACATTACAAGAAGAGTTGTTGGCACATACGGCTACATGGCCCCTGAGTATGCTTCGAAGGGCATCTTCT…
PgRLK211-01	1409	GATTGTTGAAAAACAGTGCATCTTATCCCAAGCCAAGCAAGAAAGAGTCGAACACGGTGTGCATGAGTCAAGTCAATGCATACTTTTCTACGCGGTAGGTGGGCATCTCATTGGGTTGGTGGTATATATCCAACTGAGGCTAGCAGGAAGCGGTTCCTTCTCAGAAGCTTCATCCCCGTTTCTCCTCTGCTCTCTTCACAACTGCTAGAGGATCCCTCAAGAGTCCCATCTTCACAAGAAATGGCTACTAGTGCTAGCGGAGGTAGAACTCAAGAGAACAAGCCGAGCATTTTGAGCACATTACCGAAGCATCTGCCATTAGACTTTCTGAAGAGTATCACAGATCAGTTCTCAGAGAAGCGTGTAATTGGTGAAGGCGCTTTTGGAACTGTTTATAAG…
PgRLK211-02	1428	ATTTTTTCTTCTTCACGGAAAGACATCAGCGAGTGAGCATCATAGGCTAGACCGCTTGGAGTCAAGTCAACACATTCTTGCCCACGCGCTCGATCCAGATCTCACTGGATTGGTTCATATAAATCCACCCGAAGCAAGCAACCAGCAAGGAAGCGATTCTTCTCACAAGCCTCATCCACGTTTTGTTGTCCTCTTCGCAGCTGCTCGAGAGAATCACCCCCAAGTGTTGGATCTTCTTCAGCTCGCCTGAAAGCTTGTTCAACCATCAGAAATGGCGACTAGCGCTGGCTTAGGCCAGCCGAGCGTTCTGAGCACATTACCGAAGAATCTGCCCTTAGACTTTCTGAAAACCATCACCGACCAGTTCTCAGAGGCGCGTAAAATCGGTACAGGCGCATT…
PgRLK212	1166	CGCAGCTCGGCTTCCGGTACGAGGAGCTGCGCAAGGCGACCGATGACTTCAATCAGATCAACAAGCTCGGCCAGGGCGGCTACGGTTCAGTTTACAAGGGCGTGCTTCCGGATGGCCGGGAGATCGCCGTGAAGCGGCTCTACCTCAACACGCGGCAGTGGACCGACCAGTTCTTCAACGAGGTGAAGCTCGTCAGCCAGGTGCAGCACAAGAACCTCGTCAAGCTCCTCGGGTGCAGCGTCGAGGGCCCTGAGAGCCTCCTCGTCTACGAGTACCTCTGCAACACCAGCCTCGATCACTACCTTTTTGATGCTTTCAAGAAGAACGCGTTGGATTGGGAGCGGCGGTCGGAGATTGTCCTCGGGGCGGCGGAGGGTTTGTCATACCTCCACAGTGGCT…
PgRLK213	1371	AATAAATTTAACAAGTTCCACAATGACGTAACAACACAACTTATTATTTCAGAAATCAATTCATTGTAGTAATAACAGAGGAAGTTCTTTTCTTTCCATGGTGCCGTTGTTTCATCAAGAGAAGATCCTAGTTTCATGCTTGCATGGGAGCGTTAGAGGCCTGGTTTGCCATTCAGTTTGCACAGCGTCCTTCGAGCCTCTTAACAATATTTTCAATGGAAGGTCTCTTCTTCCGATCAATCTGCACACACTCTAGACCAATTTTAATGCATACTTTTATTTCCTGGAGGTCATTTGCCTTTAACATTGATTATCTGGATGCTATGCGCCCGTCTGTCCAATTTTGACGTACATTTTCAATAAAATCCCTTGCTGACGGTTCGTTCTGGTTGGGTTGAT…
PgRLK214-01	628	TGGAACATATGGTTATATGTCACCTGAATATGCAATGGAAGGCCTTTTTTCAGTAAAATCCGATGTTTTCAGCTTTGGAGTTTTACTCTTGGAGATCATTAGTGGGAGAAAGAACAACAGTTACTATCAGGAAAACTCCGTAAATTTAATTGGACATGTTTGGGATCTTTGGAATCAAGAAAAAGCCTTGGAAATAGTAGATTCATCAATGGGAGAAACAAATCATCATGATCATGAAATTATGATGATCAGATGCATCCATATCGGGCTTCTGTGTGTGCAAGAGTCGGCCACGGCACGACCAACCATGGCAGAAGTAGCTTATATGCTAAGCAATGAAACAACACTTCCCCCTCCAAGCCAGCCTGCATTTATACTCAGAACATCAAATAAAGGTCC…
PgRLK214-02	551	TGGAACATATGGTTATATGTCACCTGAATATGCAATGGAAGGCCTTTTTTCAGTAAAATCCGATGTTTTCAGCTTTGGAGTTTTACTCTTGGAGATCATTAGTGGGAGAAAGAACAACAGTTACTATCAGGAAAACTCCGTAAATTTAATTGGACATGTTTGGGATCTTTGGAATCAAGAAAAAGCCTTGGAAATAGTAGATTCATCAATGGGAGAAACAAATCATCATGATCATGAAATTATGATGATCAGATGCATCCATATCGGGCTTCTGTGTGTGCAAGAGTCGGCCACGGCACGACCAACCATGGCAGAAGTAGCTTATATGCTAAGCAATGAAACAACACTTCCCCCTCCAAGCCAGCCTGCATTTATACTCAGAACATCAAATAAAGGTCC…
PgRLK215	1234	TTGCTGATGGAAAACCAGTCTGGTAGCTGGTACCAACCAAAGGCACATGTTTATTTAATAATTTTCACTCCACAAAACTGGTCTTGATATCTCGAATATATCTACACTACCTGAGCCGTAAAAGGCACATAATCATTACTCACATTTTAATTATGTACTCCAGATGGTAGTACAGAATGTTCATCATATCAAACCTCCGGGTCTAGAATGATTCGAACTCTAGTCGACATTGGAGCTGAACTCGTTATCGTTATGTCTATTGTCCTGCTTGATTGGCCAATGTATGTCGATGTCGTCTCTCTGTCGGTGCACCCATGGATCAGCGCAGAAGGCTGCTTAGGCTCCATTGGTAAGCTTATGCTTTCAGAATTCAGCATTGCAGCAACACCTGTCATGGCG…
PgRLK216-01	763	CCTGTAACTATTTGGAATCGTTTGGTCCAATCCAAGGATACAGACTTCCTTTTATCTGAAAACACTGATCCTTGTCAAATTTGACTGCTACATTGCCAAGTTGACTAATGCTTAAATAAGACTTTAGACAAGTACCGAAGTTCAGCACTTTGAAAGTATTATTTTACCAAACAGGAAGTAGTCAAGGCTCTTGTTCGGTAGATACTCATACACGAGCATCTTCTCAGGTCCTTCAACACAGCATCCCAGCAACATGACCAGGTTCTTGTGCTGAACTTTCAATAATAATTTCACCTCGTTGGTGAATTCTCTTAGTCCCTGCCTTGAATTCATGGACAGCTTCTTCACAGCTACTTCTTGACCATTTGGCATTAGTCCCTTGTAAACAGGGCCAAAGCC…
PgRLK216-02	1595	CTGCTGAGATTATTCACCAAGAATGCATTCCCTAAAAGATATTCCAAACAGTACCTAATTTACTATAGTAAAAAAGTCATAATTCATAAGGTCTTTGGAGACTAAAGAATGAATTTCATTTTAGATACAAACTAACAAAATGAAAGAAATAACAAAGGAAAGGACTAAGAAAGGATTTACATAGGATCAAATATTAATCAAGCACATAACCCTGTGCTTTGTGCAAAATGGAAGTCATCTATCTACCTTCATCCATAGAAGAATGGGATATAGAATTTCTAGAATATTCCTCAACAAAACTACTACCAGCAGAAGCCTTGGAAACACCAGTGTGTGTACAACTACTAGCATTAGTGTTAGTAAGAGCAGAAGTGGTGGTAGTCCAATGTCCTCCGCGGC…
PgRLK216-03	985	CATACTCGGGCGCCATATATCCACTACATCAACGAAAGAATTATCTTATTTTAGAATTATCTAAAAGGAGATTTTAAGAAAGACTAGAGAATGCTAGGACAAATTACTAGACGATATTTATACAAACAGGGGAGGCAAATAAACCACTCACTGAGTACCAGAAATCCTAAATGTATTTAAATGTGTGTCTTCCCCTGGAAAAAGCCTTGCCAAACCAAAATCGGAGATCTTAGGATTTAATTGCTCGTCTAACAATATATTACTGGCTTTAATATCTCGATGAATAATCCTTTCAGGGGCTTCTTCATGGAGGTAGAGAAGACCTCTAACAATGCCTGTAACTATTTGGAATCGTTTGGTCCAATCCAAGGATGCAGACTTCCTTTTATCAAACAGGAA…
PgRLK217-01	1143	TTTTTTTCTCAAACTTTTGGGCTTTAATAGAATTTCAAACTAGAGCACCAAGATTTTATGTATTCAATTAGTATTATTACACAAAATTCAGCTAGACTAGAGAACAAGGTACTCACCTGTAAAAGTATATAAGACAACATTATTTCCTAACTCCCTAAGAAATATATCGATTTACATTATCAACCCAAGTTAACAGAATTAACAATAGGTACAAATTCAATACTCTTTCAGTTTCAGAACCAGCTCCCAGCCAATAAGTAGTCCATTGTCAAGTAACACAAAAACTGCTGCACTAGCCAATCATGCAGATTATGATTCAAATATTGTTAGTGAGGTCTCGTGTCCGGTTGGATTTCAAATAAATCTTCAGAAGATATAGAGGAAGAGCGCTTATCTGCT…
PgRLK217-02	1134	TTTTTTTCTCAAACTTTTGGGCTTTAATAGAATTTCAAACTAGAGCACCAAGATTTTATGTATTCAATTAGTATTATTACACAAAATTCAGCTAGACTAGAGAACAAGGTACTCACCTGTAAAAGTATATAAGACAACATTATTTCCACATTACTTTTAACTCCCTAAAATCAAGCTCAGAAATATATCGATTTACATTATCAACCCAAGTTAACAGAATTAACAATAGGTACAAATTCAATATACTCTTTCAGAACCAGCTCCCAGCCTAAGTAGTCCATTGTCAAGGAACACAAAAACTGCTGCACTAGCCAATCATGCAGATTATGATTCAAATATTGTTAGTGAGGTCTCGTGTCCGGTTGGATTTCAAATAAATCTTCAGAAGATATAGAGGAA…
PgRLK217-03	1851	TTTTTTTCTCAAACTTTTGGGCTTTAATAGAATTTCAAACTAGAGCACCAAGATTTTATGTATTCAATTAGTATTATTACACAAAATTCAGCTAGACTAGAGAACAAGGTACTCACCTGTAAAAGTATATAAGACAACATTATTTCCTAACTCCCTAAGAAATATATCGATTTACATTATCAACCCAAGTTAACAGAATTAACAATAGGTACAAATTCAATACTCTTTCAGTTTCAGAACCAGCTCCCAGCCAATAAGTAGTCCATTGTCAAGTAACACAAAAACTGCTGCACTAGCCAATCATGCAGATTATGATTCAAATATTGTTAGTGAGGTCTCGTGTCCGGTTGGATTTCAAATAAATCTTCAGAAGATATAGAGGAAGAGCGCTTATCTGCT…
PgRLK217-04	1866	TTTTTTTCTCAAACTTTTGGGCTTTAATAGAATTTCAAACTAGAGCACCAAGATTTTATGTATTCAATTAGTATTATTACACAAAATTCAGCTAGACTAGAGAACAAGGTACTCACCTGTAAAAGTATATAAGACAACATTATTTCCACATTACTTTTAACTCCCTAAAATCAAGCTCAGAAATATATCGATTTACATTATCAACCCAAGTTAACAGAATTAACAATAGGTACAAATTCAATATACTCTTTCAGAACCAGCTCCCAGCCTAAGTAGTCCATTGTCAAGGAACACAAAAACTGCTGCACTAGCCAATCATGCAGATTATGATTCAAATATTGTTAGTGAGGTCTCGTGTCCGGTTGGATTTCAAATAAATCTTCAGAAGATATAGAGGAA…
PgRLK217-05	1842	TTTTTTTCTCAAACTTTTGGGCTTTAATAGAATTTCAAACTAGAGCACCAAGATTTTATGTATTCAATTAGTATTATTACACAAAATTCAGCTAGACTAGAGAACAAGGTACTCACCTGTAAAAGTATATAAGACAACATTATTTCCACATTACTTTTAACTCCCTAAAATCAAGCTCAGAAATATATCGATTTACATTATCAACCCAAGTTAACAGAATTAACAATAGGTACAAATTCAATATACTCTTTCAGAACCAGCTCCCAGCCTAAGTAGTCCATTGTCAAGGAACACAAAAACTGCTGCACTAGCCAATCATGCAGATTATGATTCAAATATTGTTAGTGAGGTCTCGTGTCCGGTTGGATTTCAAATAAATCTTCAGAAGATATAGAGGAA…
PgRLK217-06	1119	TTTTTTTCTCAAACTTTTGGGCTTTAATAGAATTTCAAACTAGAGCACCAAGATTTTATGTATTCAATTAGTATTATTACACAAAATTCAGCTAGACTAGAGAACAAGGTACTCACCTGTAAAAGTATATAAGACAACATTATTTCCTAACTCCCTAAGAAATATATCGATTTACATTATCAACCCAAGTTAACAGAATTAACAATAGGTACAAATTCAATACTCTTTCAGTTTCAGAACCAGCTCCCAGCCAATAAGTAGTCCATTGTCAAGTAACACAAAAACTGCTGCACTAGCCAATCATGCAGATTATGATTCAAATATTGTTAGTGAGGTCTCGTGTCCGGTTGGATTTCAAATAAATCTTCAGAAGATATAGAGGAAGAGCGCTTATCTGCT…
PgRLK217-07	1158	TTTTTTTCTCAAACTTTTGGGCTTTAATAGAATTTCAAACTAGAGCACCAAGATTTTATGTATTCAATTAGTATTATTACACAAAATTCAGCTAGACTAGAGAACAAGGTACTCACCTGTAAAAGTATATAAGACAACATTATTTCCACATTACTTTTAACTCCCTAAAATCAAGCTCAGAAATATATCGATTTACATTATCAACCCAAGTTAACAGAATTAACAATAGGTACAAATTCAATATACTCTTTCAGAACCAGCTCCCAGCCTAAGTAGTCCATTGTCAAGGAACACAAAAACTGCTGCACTAGCCAATCATGCAGATTATGATTCAAATATTGTTAGTGAGGTCTCGTGTCCGGTTGGATTTCAAATAAATCTTCAGAAGATATAGAGGAA…
PgRLK217-08	203	ATATCCAAAAGTTCCAGCAATTCGAGTGCTTATATGGCTTTTGTCTTCTTCATCAAGTTTAGCCAGACCAAAGTCAGATATCTTAGGGTCAAGATTCTTATCAAGCAGCACATTAGTAGCTTTGATGTCTCTGTGGACAATCTTTAGTCTTGATTCTTCATGTAGATAAGCCAAACCTTTTGCTATACCAATGCAGATCTTGT
PgRLK218	1751	AGTATTTAAGTTTATAGATAGGTATGAACTGCCGATCGAGGCTATCACAGAAACAGTTATATAATTTCTACAAACACAATACCGTTGATGGATACAAACCTCCATATTTAAGCCAGTATATATTTTCTCATTTGCAGGTTCATATATTTTCTTAAAGACTCGTGGTCCAATCACCGAGGTATAACTTTTTTCCTACACCTGAATTTTCATCGTTAATTATTGATTTTTTTTTTTTGTTTCATAGGTTAGTACTAACTTAATTTCTCCTTTTGGGAATTTGTTACCAGCCCAAATGCTTGCTTTCTTCTTAGCATTAGGCGGATTCTTCATATGTAGGACTTCAGTGGGGATACTAGTTTTGACTGTGTTCTGCGTGCATAGATTTCGTCGTAGACACTT…
PgRLK219	1624	CTTGATTAAAAAATAAAATTACTTAAATAAATTGAGAAGGTCAAAAGTTGGAAATTAATTGCAGCCAAGTTTCCCAACCAACTTTGTCCTTAACCACTCCTGTTTCGATCAGCTATATTTATTAATACTACATTTTTTTCAATCTAAAACTTGGACTTATTCAGGTCAGTCAACTATAGGATAGGAGACTAGGAATGAGGAGAAAATCACCATACCATTTTCTACAATCAATTCTCAATCTTGTGTCTTGCAAATTAAAAATCCCGGCCACAAATTTAAAACAATGGTACTACTACTAGGGAAGATTTTATTCATTTCTTGCATTCTCATACAAACATTTTGTCCCAATTGGCCAGCCTCAAGATTTCATAGCAAGCAGATGTGGAAATAATGGTAACT…
PgRLK220-01	2716	GTCATATATCCAAACACTTGCTATTTTGCGATGATATAAAATCGTACAACTAAAAATTTTTGTCTTCCCACTTTGCAACATCGTTTCAGTGCCAAACACAAAAACATCACGTCGAGTAGAGACACAGTAAAGTTTACAATCCAAAATAGAAATGGCTAACCAAAATTCCATTCTGTATATATATAACATACTTCATTCTATGTCCTTTTATCTGTATACATGAAGAGGAACACTAATCACGGCTCAACATTACTTTGTATTTATTAAATAACAAAATGCATACATAATATACACAGAATTTTACTCGTAAAAAAAATTTAAGAGAAAATTTTCCTAATGATTGGCCTAACCTTGCACAGGTCTTTTACCATGAGGGTCTAATCTAGGAGTTGTAAGAGC…
PgRLK220-02	2491	TCCGTTTAATACATATGATGTACTAATCAGGCCTTTGCAATTGGCATTGCTTTTAACTCATTTATGCCTAAAATGTACATTCACTAGCAAAAACATTCATAATATACACACATAAAAATTTCCTGCAAGACTGGCCGCCTAACCTTCCACGAGTCGTTTACCACGAGGGTCTAGTCTAGGATTTGTACTGGCGGTTGCAGTTGCTGTGGTACTGTTGGTTGAACTGATAGAATGAGAATTAGATTGCCCACTAGTTCCGGCTGTGGAAGAAGATGAAGCATTGTGCCTGTGAGATCTTTTATACCTTGAACCCGCATATCCAGGTCTTGTTGGCTCCTCCAGTGTTAGGCTTCTTTGACATCATTACAACTACACGACGCATGGTAGGACGTAACTGCG…
PgRLK220-03	3457	TCCGTTTAATACATATGATGTACTAATCAGGCCTTTGCAATTGGCATTGCTTTTAACTCATTTATGCCTAAAATGTACATTCACTAGCAAAAACATTCATAATATACACACATAAAAATTTCCTGCAAGACTGGCCGCCTAACCTTCCACGAGTCGTTTACCACGAGGGTCTAGTCTAGGATTTGTACTGGCGGTTGCAGTTGCTGTGGTACTGTTGGTTGAACTGATAGAATGAGAATTAGATTGCCCACTAGTTCCGGCTGTGGAAGAAGATGAAGCATTGTGCCTGTGAGATCTTTTATACCTTGAACCCGCATATCCAGGTCTTGTTGGCTCCTCCAGTGTTAGGCTTCTTTGACATCATTACAACTACACGACGCATGGTAGGACGTAACTGCG…
PgRLK220-04	2736	GTCATATATCCAAACACTTGCTATTTTGCGATGATATAAAATCGTACAACTAAAAATTTTTGTCTTCCCACTTTGCAACATCGTTTCAGTGCCAAACACAAAAACATCACGTCGAGTAGAGACACAGTAAAGTTTACAATCCAAAATAGAAATGGCTAACCAAAATTCCATTCTGTATATATATAACATACTTCATTCTATGTCCTTTTATCTGTATACATGAAGAGGAACACTAATCACGGCTCAACATTACTTTGTATTTATTAAATAACAAAATGCATACATAATATACACAGAATTTTACTCGTAAAAAAAATTTAAGAGAAAATTTTCCTAATGATTGGCCTAACCTTGCACAGGTCTTTTACCATGAGGGTCTAATCTAGGAGTTGTAAGAGC…
PgRLK220-05	2985	TCCGTTTAATACATATGATGTACTAATCAGGCCTTTGCAATTGGCATTGCTTTTAACTCATTTATGCCTAAAATGTACATTCACTAGCAAAAACATTCATAATATACACACATAAAAATTTCCTGCAAGACTGGCCGCCTAACCTTCCACGAGTCGTTTACCACGAGGGTCTAGTCTAGGATTTGTACTGGCGGTTGCAGTTGCTGTGGTACTGTTGGTTGAACTGATAGAATGAGAATTAGATTGCCCACTAGTTCCGGCTGTGGAAGAAGATGAAGCATTGTGCCTGTGAGATCTTTTATACCTTGAACCCGCATATCCAGGTCTTGTTGGCTCCTCCAGTGTTAGGCTTCTTTGACATCATTACAACTACACGACGCATGGTAGGACGTAACTGCG…
PgRLK220-06	1345	GATGTCACGGTGGATGATGCAACTGTGGGAGTCTTCATGAAGGTAAAGCAAACCCTGAGCAACACCTGCTATGGTGTCATACCTCCTCTTCCAATAAAGTACATCTCGTTTTGCAGATTCTAGGTCAACACAATCACAATCACTACACATATGACCATACATATTTAAACAGACTACAGTATTCAAACATTTGAAGCAAAGCATTAATCAAGTGCCACCACATAGAATATTTCAAATATTACTGAGCTTTGTGTCACTGTGTATTAAAAATGGCAAGACTTGCAGCCATTACTGTTTTGGAACTGGTCAAAACACCAATATTAAAGTACATTAGGTTGCTTGTGACATACTGATATGGAAGAGTCAAGCTTCGAGGTCTCATGGACCGTTTTTCTTACC…
PgRLK220-07	3097	GTCATATATCCAAACACTTGCTATTTTGCGATGATATAAAATCGTACAACTAAAAATTTTTGTCTTCCCACTTTGCAACATCGTTTCAGTGCCAAACACAAAAACATCACGTCGAGTAGAGACACAGTAAAGTTTACAATCCAAAATAGAAATGGCTAACCAAAATTCCATTCTGTATATATATAACATACTTCATTCTATGTCCTTTTATCTGTATACATGAAGAGGAACACTAATCACGGCTCAACATTACTTTGTATTTATTAAATAACAAAATGCATACATAATATACACAGAATTTTACTCGTAAAAAAAATTTAAGAGAAAATTTTCCTAATGATTGGCCTAACCTTGCACAGGTCTTTTACCATGAGGGTCTAATCTAGGAGTTGTAAGAGC…
PgRLK220-08	1381	GTCATATATCCAAACACTTGCTATTTTGCGATGATATAAAATCGTACAACTAAAAATTTTTGTCTTCCCACTTTGCAACATCGTTTCAGTGCCAAACACAAAAACATCACGTCGAGTAGAGACACAGTAAAGTTTACAATCCAAAATAGAAATGGCTAACCAAAATTCCATTCTGTATATATATAACATACTTCATTCTATGTCCTTTTATCTGTATACATGAAGAGGAACACTAATCACGGCTCAACATTACTTTGTATTTATTAAATAACAAAATGCATACATAATATACACAGAATTTTACTCGTAAAAAAAATTTAAGAGAAAATTTTCCTAATGATTGGCCTAACCTTGCACAGGTCTTTTACCATGAGGGTCTAATCTAGGAGTTGTAAGAGC…
PgRLK220-09	1677	TATGCCTGCAGCAACGAAGGATGAGTTTTGGTGTTCGACAGCATATGGCTTTATCAATCACTTCTGGCCTTTTGTCTTGACCTCCCCTTTCTCTGCTGTTATAATTGTGGTAACTGGAAACTGTCCAAATATTCCACTAATCACCCCAAGTAGACAACTTTTACACAATTGTGATGCAATGTAATTTGCCCAAACTCCTTCCGCCTCTCTTCTCTCCACCAGAATTCAAAATTGAGTTGGCATGCAGAATTTTAAATGAGGAATGATTTCATCTTTTTAGTTCCTCTATGTTTCCAACAAATGCCCGTCACCTTCACACTAGGAAATCATATAGCTTAGCACAAAGTTTAAGCATTCAACCAACAGCTATTTCCTTCCAGAGAAAGTCTCGAGTAAAGA…
PgRLK220-10	1864	TCCGTTTAATACATATGATGTACTAATCAGGCCTTTGCAATTGGCATTGCTTTTAACTCATTTATGCCTAAAATGTACATTCACTAGCAAAAACATTCATAATATACACACATAAAAATTTCCTGCAAGACTGGCCGCCTAACCTTCCACGAGTCGTTTACCACGAGGGTCTAGTCTAGGATTTGTACTGGCGGTTGCAGTTGCTGTGGTACTGTTGGTTGAACTGATAGAATGAGAATTAGATTGCCCACTAGTTCCGGCTGTGGAAGAAGATGAAGCATTGTGCCTGTGAGATCTTTTATACCTTGAACCCGCATATCCAGGTCTTGTTGGCTCCTCCAGTGTTAGGCTTCTTTGACATCATTACAACTACACGACGCATGGTAGGACGTAACTGCG…
PgRLK220-11	1132	GTCATATATCCAAACACTTGCTATTTTGCGATGATATAAAATCGTACAACTAAAAATTTTTGTCTTCCCACTTTGCAACATCGTTTCAGTGCCAAACACAAAAACATCACGTCGAGTAGAGACACAGTAAAGTTTACAATCCAAAATAGAAATGGCTAACCAAAATTCCATTCTGTATATATATAACATACTTCATTCTATGTCCTTTTATCTGTATACATGAAGAGGAACACTAATCACGGCTCAACATTACTTTGTATTTATTAAATAACAAAATGCATACATAATATACACAGAATTTTACTCGTAAAAAAAATTTAAGAGAAAATTTTCCTAATGATTGGCCTAACCTTGCACAGGTCTTTTACCATGAGGGTCTAATCTAGGAGTTGTAAGAGC…
PgRLK220-12	1428	TATGCCTGCAGCAACGAAGGATGAGTTTTGGTGTTCGACAGCATATGGCTTTATCAATCACTTCTGGCCTTTTGTCTTGACCTCCCCTTTCTCTGCTGTTATAATTGTGGTAACTGGAAACTGTCCAAATATTCCACTAATCACCCCAAGTAGACAACTTTTACACAATTGTGATGCAATGTAATTTGCCCAAACTCCTTCCGCCTCTCTTCTCTCCACCAGAATTCAAAATTGAGTTGGCATGCAGAATTTTAAATGAGGAATGATTTCATCTTTTTAGTTCCTCTATGTTTCCAACAAATGCCCGTCACCTTCACACTAGGAAATCATATAGCTTAGCACAAAGTTTAAGCATTCAACCAACAGCTATTTCCTTCCAGAGAAAGTCTCGAGTAAAGA…
PgRLK220-13	3612	TCCGTTTAATACATATGATGTACTAATCAGGCCTTTGCAATTGGCATTGCTTTTAACTCATTTATGCCTAAAATGTACATTCACTAGCAAAAACATTCATAATATACACACATAAAAATTTCCTGCAAGACTGGCCGCCTAACCTTCCACGAGTCGTTTACCACGAGGGTCTAGTCTAGGATTTGTACTGGCGGTTGCAGTTGCTGTGGTACTGTTGGTTGAACTGATAGAATGAGAATTAGATTGCCCACTAGTTCCGGCTGTGGAAGAAGATGAAGCATTGTGCCTGTGAGATCTTTTATACCTTGAACCCGCATATCCAGGTCTTGTTGGCTCCTCCAGTGTTAGGCTTCTTTGACATCATTACAACTACACGACGCATGGTAGGACGTAACTGCG…
PgRLK220-14	3547	TCCGTTTAATACATATGATGTACTAATCAGGCCTTTGCAATTGGCATTGCTTTTAACTCATTTATGCCTAAAATGTACATTCACTAGCAAAAACATTCATAATATACACACATAAAAATTTCCTGCAAGACTGGCCGCCTAACCTTCCACGAGTCGTTTACCACGAGGGTCTAGTCTAGGATTTGTACTGGCGGTTGCAGTTGCTGTGGTACTGTTGGTTGAACTGATAGAATGAGAATTAGATTGCCCACTAGTTCCGGCTGTGGAAGAAGATGAAGCATTGTGCCTGTGAGATCTTTTATACCTTGAACCCGCATATCCAGGTCTTGTTGGCTCCTCCAGTGTTAGGCTTCTTTGACATCATTACAACTACACGACGCATGGTAGGACGTAACTGCG…
PgRLK220-15	2109	GTCATATATCCAAACACTTGCTATTTTGCGATGATATAAAATCGTACAACTAAAAATTTTTGTCTTCCCACTTTGCAACATCGTTTCAGTGCCAAACACAAAAACATCACGTCGAGTAGAGACACAGTAAAGTTTACAATCCAAAATAGAAATGGCTAACCAAAATTCCATTCTGTATATATATAACATACTTCATTCTATGTCCTTTTATCTGTATACATGAAGAGGAACACTAATCACGGCTCAACATTACTTTGTATTTATTAAATAACAAAATGCATACATAATATACACAGAATTTTACTCGTAAAAAAAATTTAAGAGAAAATTTTCCTAATGATTGGCCTAACCTTGCACAGGTCTTTTACCATGAGGGTCTAATCTAGGAGTTGTAAGAGC…
PgRLK220-16	2405	TATGCCTGCAGCAACGAAGGATGAGTTTTGGTGTTCGACAGCATATGGCTTTATCAATCACTTCTGGCCTTTTGTCTTGACCTCCCCTTTCTCTGCTGTTATAATTGTGGTAACTGGAAACTGTCCAAATATTCCACTAATCACCCCAAGTAGACAACTTTTACACAATTGTGATGCAATGTAATTTGCCCAAACTCCTTCCGCCTCTCTTCTCTCCACCAGAATTCAAAATTGAGTTGGCATGCAGAATTTTAAATGAGGAATGATTTCATCTTTTTAGTTCCTCTATGTTTCCAACAAATGCCCGTCACCTTCACACTAGGAAATCATATAGCTTAGCACAAAGTTTAAGCATTCAACCAACAGCTATTTCCTTCCAGAGAAAGTCTCGAGTAAAGA…
PgRLK220-17	3279	TCCGTTTAATACATATGATGTACTAATCAGGCCTTTGCAATTGGCATTGCTTTTAACTCATTTATGCCTAAAATGTACATTCACTAGCAAAAACATTCATAATATACACACATAAAAATTTCCTGCAAGACTGGCCGCCTAACCTTCCACGAGTCGTTTACCACGAGGGTCTAGTCTAGGATTTGTACTGGCGGTTGCAGTTGCTGTGGTACTGTTGGTTGAACTGATAGAATGAGAATTAGATTGCCCACTAGTTCCGGCTGTGGAAGAAGATGAAGCATTGTGCCTGTGAGATCTTTTATACCTTGAACCCGCATATCCAGGTCTTGTTGGCTCCTCCAGTGTTAGGCTTCTTTGACATCATTACAACTACACGACGCATGGTAGGACGTAACTGCG…
PgRLK220-18	2010	GTCATATATCCAAACACTTGCTATTTTGCGATGATATAAAATCGTACAACTAAAAATTTTTGTCTTCCCACTTTGCAACATCGTTTCAGTGCCAAACACAAAAACATCACGTCGAGTAGAGACACAGTAAAGTTTACAATCCAAAATAGAAATGGCTAACCAAAATTCCATTCTGTATATATATAACATACTTCATTCTATGTCCTTTTATCTGTATACATGAAGAGGAACACTAATCACGGCTCAACATTACTTTGTATTTATTAAATAACAAAATGCATACATAATATACACAGAATTTTACTCGTAAAAAAAATTTAAGAGAAAATTTTCCTAATGATTGGCCTAACCTTGCACAGGTCTTTTACCATGAGGGTCTAATCTAGGAGTTGTAAGAGC…
PgRLK220-19	887	TCCGTTTAATACATATGATGTACTAATCAGGCCTTTGCAATTGGCATTGCTTTTAACTCATTTATGCCTAAAATGTACATTCACTAGCAAAAACATTCATAATATACACACATAAAAATTTCCTGCAAGACTGGCCGCCTAACCTTCCACGAGTCGTTTACCACGAGGGTCTAGTCTAGGATTTGTACTGGCGGTTGCAGTTGCTGTGGTACTGTTGGTTGAACTGATAGAATGAGAATTAGATTGCCCACTAGTTCCGGCTGTGGAAGAAGATGAAGCATTGTGCCTGTGAGATCTTTTATACCTTGAACCCGCATATCCAGGTCTTGTTGGCTCCTCCAGTGTTAGGCTTCTTTGACATCATTACAACTACACGACGCATGGTAGGACGTAACTGCG…
PgRLK220-20	2535	GTCATATATCCAAACACTTGCTATTTTGCGATGATATAAAATCGTACAACTAAAAATTTTTGTCTTCCCACTTTGCAACATCGTTTCAGTGCCAAACACAAAAACATCACGTCGAGTAGAGACACAGTAAAGTTTACAATCCAAAATAGAAATGGCTAACCAAAATTCCATTCTGTATATATATAACATACTTCATTCTATGTCCTTTTATCTGTATACATGAAGAGGAACACTAATCACGGCTCAACATTACTTTGTATTTATTAAATAACAAAATGCATACATAATATACACAGAATTTTACTCGTAAAAAAAATTTAAGAGAAAATTTTCCTAATGATTGGCCTAACCTTGCACAGGTCTTTTACCATGAGGGTCTAATCTAGGAGTTGTAAGAGC…
PgRLK220-21	2703	TCCGTTTAATACATATGATGTACTAATCAGGCCTTTGCAATTGGCATTGCTTTTAACTCATTTATGCCTAAAATGTACATTCACTAGCAAAAACATTCATAATATACACACATAAAAATTTCCTGCAAGACTGGCCGCCTAACCTTCCACGAGTCGTTTACCACGAGGGTCTAGTCTAGGATTTGTACTGGCGGTTGCAGTTGCTGTGGTACTGTTGGTTGAACTGATAGAATGAGAATTAGATTGCCCACTAGTTCCGGCTGTGGAAGAAGATGAAGCATTGTGCCTGTGAGATCTTTTATACCTTGAACCCGCATATCCAGGTCTTGTTGGCTCCTCCAGTGTTAGGCTTCTTTGACATCATTACAACTACACGACGCATGGTAGGACGTAACTGCG…
PgRLK220-22	2676	TATGCCTGCAGCAACGAAGGATGAGTTTTGGTGTTCGACAGCATATGGCTTTATCAATCACTTCTGGCCTTTTGTCTTGACCTCCCCTTTCTCTGCTGTTATAATTGTGGTAACTGGAAACTGTCCAAATATTCCACTAATCACCCCAAGTAGACAACTTTTACACAATTGTGATGCAATGTAATTTGCCCAAACTCCTTCCGCCTCTCTTCTCTCCACCAGAATTCAAAATTGAGTTGGCATGCAGAATTTTAAATGAGGAATGATTTCATCTTTTTAGTTCCTCTATGTTTCCAACAAATGCCCGTCACCTTCACACTAGGAAATCATATAGCTTAGCACAAAGTTTAAGCATTCAACCAACAGCTATTTCCTTCCAGAGAAAGTCTCGAGTAAAGA…
PgRLK220-23	2188	GTCATATATCCAAACACTTGCTATTTTGCGATGATATAAAATCGTACAACTAAAAATTTTTGTCTTCCCACTTTGCAACATCGTTTCAGTGCCAAACACAAAAACATCACGTCGAGTAGAGACACAGTAAAGTTTACAATCCAAAATAGAAATGGCTAACCAAAATTCCATTCTGTATATATATAACATACTTCATTCTATGTCCTTTTATCTGTATACATGAAGAGGAACACTAATCACGGCTCAACATTACTTTGTATTTATTAAATAACAAAATGCATACATAATATACACAGAATTTTACTCGTAAAAAAAATTTAAGAGAAAATTTTCCTAATGATTGGCCTAACCTTGCACAGGTCTTTTACCATGAGGGTCTAATCTAGGAGTTGTAAGAGC…
PgRLK220-24	2586	TATGCCTGCAGCAACGAAGGATGAGTTTTGGTGTTCGACAGCATATGGCTTTATCAATCACTTCTGGCCTTTTGTCTTGACCTCCCCTTTCTCTGCTGTTATAATTGTGGTAACTGGAAACTGTCCAAATATTCCACTAATCACCCCAAGTAGACAACTTTTACACAATTGTGATGCAATGTAATTTGCCCAAACTCCTTCCGCCTCTCTTCTCTCCACCAGAATTCAAAATTGAGTTGGCATGCAGAATTTTAAATGAGGAATGATTTCATCTTTTTAGTTCCTCTATGTTTCCAACAAATGCCCGTCACCTTCACACTAGGAAATCATATAGCTTAGCACAAAGTTTAAGCATTCAACCAACAGCTATTTCCTTCCAGAGAAAGTCTCGAGTAAAGA…
PgRLK220-25	2638	TCCGTTTAATACATATGATGTACTAATCAGGCCTTTGCAATTGGCATTGCTTTTAACTCATTTATGCCTAAAATGTACATTCACTAGCAAAAACATTCATAATATACACACATAAAAATTTCCTGCAAGACTGGCCGCCTAACCTTCCACGAGTCGTTTACCACGAGGGTCTAGTCTAGGATTTGTACTGGCGGTTGCAGTTGCTGTGGTACTGTTGGTTGAACTGATAGAATGAGAATTAGATTGCCCACTAGTTCCGGCTGTGGAAGAAGATGAAGCATTGTGCCTGTGAGATCTTTTATACCTTGAACCCGCATATCCAGGTCTTGTTGGCTCCTCCAGTGTTAGGCTTCTTTGACATCATTACAACTACACGACGCATGGTAGGACGTAACTGCG…
PgRLK220-26	803	GTACTCGTATACAAGTAGCTTCTCTACGCCTTGAGCACAATATCCCAACAAAGTAACAACATTCCGGTGCTGTACACGCGCCAACAACTTGGCCTCAATCATGAACTCTTTCTTTCCTTGAGTCGAATTTTGAGAAAGCTTCTTAACAGCAATCACCCTCCCATCATCCAACTTCCCCTTGAAAACAGGGCCGAAACCTCCTTGGCCGAGTTTGTTATTGGGGTGGAAATCTTTGGTAGCAGAAACTAGGGTTTCAAAACTGAAAAACTTTTGTTCTTTAGCAGCAATCCTATCTAATTCTTCTTCTTGCTCTTCTGAATGATCCAAATTACAGAACGAAAGAAACATAGTATGGGATTTTCGTACGATATATTAAAAGCAGAGCATACATAAACATAT…
PgRLK220-27	824	GTACTCGTATACAAGTAGCTTCTCTACGCCTTGAGCACAATATCCCAACAAAGTAACAACATTCCGGTGCTGTACACGCGCCAACAACTTGGCCTCAATCATGAACTCTTTCTTTCCTTGAGTCGAATTTTGAGAAAGCTTCTTAACAGCAATCACCCTCCCATCATCCAACTTCCCCTAAAAAAAAACCAAAACTTAAAGCATAGAGTAGGAATTCTATTGGGTTTTTGGTGATCGACCCAATTCATTAAAATATTACCTTGAAAACAGGGCCGAAACCTCCTTGGCCGAGTTTGTTATTGGGGTGGAAATCTTTGGTAGCAGAAACTAGGGTTTCAAAACTGAAAAACTTTTGTTCTTTAGCAGCAATCCTATCTAATTCTTCTTCTTGCTCTTCTG…
PgRLK220-28	869	GTACTCGTATACAAGTAGCTTCTCTACGCCTTGAGCACAATATCCCAACAAAGTAACAACATTCCGGTGCTGTACACGCGCCAACAACTTGGCCTCAATCATGAACTCTTTCTTTCCTTGAGTCGAATTTTGAGAAAGCTTCTTAACAGCAATCACCCTCCCATCATCCAACTTCCCCTAAAAAAAAACCAAAACTTAAAGCATAGAGTAGGAATTCTATTGGGTTTTTGGTGATCGACCCAATTCATTAAAATATTACCTTGAAAACAGGGCCGAAACCTCCTTGGCCGAGTTTGTTATTGGGGTGGAAATCTTTGGTAGCAGAAACTAGGGTTTCAAAACTGAAAAACTTTTGTTCTTTAGCAGCAATCCTATCTAATTCTTCTTCTTGCTCTTCTG…
PgRLK220-29	231	TGTCATACCTCCTCTTCCAATAAAGTACATCTCGTTTTGCAGATTCAAGGCTCTCATTAGCTATTTACTCGTATACAAGTAGCTTCTCTGGGCCGTGAGCACAGTATCCCAACAACTTAACATCATTCCGATGCTGAACACGCGCCAGCAACTTGGCCTCATTCAAGAACTCTTTCTTCCCTTGATTTGAGCTTTGAGAAAGCTTCTTCACGACAATCTCCCTCCCATATC
PgRLK220-30	1807	GTCATATATCCAAACACTTGCTATTTTGCGATGATATAAAATCGTACAACTAAAAATTTTTGTCTTCCCACTTTGCAACATCGTTTCAGTGCCAAACACAAAAACATCACGTCGAGTAGAGACACAGTAAAGTTTACAATCCAAAATAGAAATGGCTAACCAAAATTCCATTCTGTATATATATAACATACTTCATTCTATGTCCTTTTATCTGTATACATGAAGAGGAACACTAATCACGGCTCAACATTACTTTGTATTTATTAAATAACAAAATGCATACATAATATACACAGAATTTTACTCGTAAAAAAAATTTAAGAGAAAATTTTCCTAATGATTGGCCTAACCTTGCACAGGTCTTTTACCATGAGGGTCTAATCTAGGAGTTGTAAGAGC…
PgRLK220-31	693	GTACTCGTATACAAGTAGCTTCTCTACGCCTTGAGCACAATATCCCAACAAAGTAACAACATTCCGGTGCTGTACACGCGCCAACAACTTGGCCTCAATCATGAACTCTTTCTTTCCTTGAGTCGAATTTTGAGAAAGCTTCTTAACAGCAATCACCCTCCCATCATCCAACTTCCCCTAAAAAAAAACCAAAACTTAAAGCATAGAGTAGGAATTCTATTGGGTTTTTGGTGATCGACCCAATTCATTAAAATATTACCTTGAAAACAGGGCCGAAACCTCCTTGGCCGAGTTTGTTATTGGGGTGGAAATCTTTGGTAGCAGAAACTAGGGTTTCAAAACTGAAAAACTTTTGTTCTTTAGCAGCAATCCTATCTAATTCTTCTTCTTGCTCTTCTG…
PgRLK220-32	1255	GATGTCACGGTGGATGATGCAACTGTGGGAGTCTTCATGAAGGTAAAGCAAACCCTGAGCAACACCTGCTATGGTGTCATACCTCCTCTTCCAATAAAGTACATCTCGTTTTGCAGATTCTAGGTCAACACAATCACAATCACTACACATATGACCATACATATTTAAACAGACTACAGTATTCAAACATTTGAAGCAAAGCATTAATCAAGTGCCACCACATAGAATATTTCAAATATTACTGAGCTTTGTGTCACTGTGTATTAAAAATGGCAAGACTTGCAGCCATTACTGTTTTGGAACTGGTCAAAACACCAATATTAAAGTACATTAGGTTGCTTGTGACATACTGATATGGAAGAGTCAAGCTTCGAGGTCTCATGGACCGTTTTTCTTACC…
PgRLK220-33	1558	GTCATATATCCAAACACTTGCTATTTTGCGATGATATAAAATCGTACAACTAAAAATTTTTGTCTTCCCACTTTGCAACATCGTTTCAGTGCCAAACACAAAAACATCACGTCGAGTAGAGACACAGTAAAGTTTACAATCCAAAATAGAAATGGCTAACCAAAATTCCATTCTGTATATATATAACATACTTCATTCTATGTCCTTTTATCTGTATACATGAAGAGGAACACTAATCACGGCTCAACATTACTTTGTATTTATTAAATAACAAAATGCATACATAATATACACAGAATTTTACTCGTAAAAAAAATTTAAGAGAAAATTTTCCTAATGATTGGCCTAACCTTGCACAGGTCTTTTACCATGAGGGTCTAATCTAGGAGTTGTAAGAGC…
PgRLK220-34	2257	TCCGTTTAATACATATGATGTACTAATCAGGCCTTTGCAATTGGCATTGCTTTTAACTCATTTATGCCTAAAATGTACATTCACTAGCAAAAACATTCATAATATACACACATAAAAATTTCCTGCAAGACTGGCCGCCTAACCTTCCACGAGTCGTTTACCACGAGGGTCTAGTCTAGGATTTGTACTGGCGGTTGCAGTTGCTGTGGTACTGTTGGTTGAACTGATAGAATGAGAATTAGATTGCCCACTAGTTCCGGCTGTGGAAGAAGATGAAGCATTGTGCCTGTGAGATCTTTTATACCTTGAACCCGCATATCCAGGTCTTGTTGGCTCCTCCAGTGTTAGGCTTCTTTGACATCATTACAACTACACGACGCATGGTAGGACGTAACTGCG…
PgRLK220-35	2008	TCCGTTTAATACATATGATGTACTAATCAGGCCTTTGCAATTGGCATTGCTTTTAACTCATTTATGCCTAAAATGTACATTCACTAGCAAAAACATTCATAATATACACACATAAAAATTTCCTGCAAGACTGGCCGCCTAACCTTCCACGAGTCGTTTACCACGAGGGTCTAGTCTAGGATTTGTACTGGCGGTTGCAGTTGCTGTGGTACTGTTGGTTGAACTGATAGAATGAGAATTAGATTGCCCACTAGTTCCGGCTGTGGAAGAAGATGAAGCATTGTGCCTGTGAGATCTTTTATACCTTGAACCCGCATATCCAGGTCTTGTTGGCTCCTCCAGTGTTAGGCTTCTTTGACATCATTACAACTACACGACGCATGGTAGGACGTAACTGCG…
PgRLK220-36	1000	TCTAGTAGGATATTGCTGGCTTTTATGTCACGGTGGATGATTCGACTAGGTGAATCTTCATGAAGGTAAACCAAACCCCGAGCAACACCTGCTATTATGTCAAACCTCCTCTTCCAATCAAGTGCATCTCGTCTTTCAGTTTTGAAGAGAAGCTTGTCAAGGCTCTCATTAGCTACGTACTCATATACAAGTAGCTTCTCTACGCCATGAGCACAGTATCCCAACAGAGTAACAACATTCCGGTGCTGAACACGCGCCAACAACTTGGCCTCAATCATGAACTCTTTCTTTCCTTGAGTCGAATTTTGAGAAAGCTTCTTAACAGCAATCACCCTCCCATCATCCAACTTCCCCTAAAAAAAAACCAAAACTTAAAGCATAGAGTAGGAATTCTATTGG…
PgRLK220-37	1061	TCTAGTAGGATATTGCTGGCTTTTATGTCACGGTGGATGATTCGACTAGGTGAATCTTCATGAAGGTAAACCAAACCCCGAGCAACACCTGCTATTATGTCAAACCTCCTCTTCCAATCAAGTGCATCTCGTCTTTCAGTTTTGAAGAGAAGCTTGTCAAGGCTCTCATTAGCTACGTACTCATATACAAGTAGCTTCTCTACGCCATGAGCACAGTATCCCAACAGAGTAACAACATTCCGGTGCTGAACACGCGCCAACAACTTGGCCTCAATCATGAACTCTTTCTTTCCTTGAGTCGAATTTTGAGAAAGCTTCTTAACAGCAATCACCCTCCCATCATCCAACTTCCCCTAAAAAAAAACCAAAACTTAAAGCATAGAGTAGGAATTCTATTGG…
PgRLK221	1994	AATTGACCCCGTTTACTTGGAATAAAGGAGCTAGAGACATAAAATGTAAATGAACATGGAATCTGGAATTTAAGACAATGTTCATGGAAATTGATGGTTTGGTCTTTGTTTATAACTTTATCAAGATTTATGGATCAACCCAAACCTTATTACTTTTTTGTAAATGCAAAGTTGTAGCAATAAACTCTGAGAGATTGATTATCTTTAGAGTGCAGTTCACTCAAATAGATAGGAAAGTCATGGTTTCTCTGTCGAGTGCTTCAAAAATTACTTCATTGATATTGTTTAATCTTTTCTTTATCATTCTTCATGATCTTGTTCGTGCAGATCCTCCTTATCATCTCTGTCAAGGAACAACATTCACAGATACCAATCCATTTCAGAAAAACCTCAATGATC…
PgRLK222	2363	AATCCGTCCATGAGTATTATGCTATTATTTTATACTATAAATATACAAGTAATTAACAAAATTAGTGAAGAATTAATCAGACTAGTTCTGTCATACTACCACAAGCACCATTGTAGCTGTCTTCTGATGAGGAAGTGGAGATGCTAATCAGTCCATTCAAGTCAGATTCACTGTCCTGCAAATTCAGTATCAGGTGAGAAGTGCTTAAACTCATTCTAGGCTTTGCTATTGGGACAATTGGGACTTGAGCCTCACCCACCAACATTTGAGTCACACCCCTCATTGTAGGTCTAGCCATGGGGTCAGGGTGCGAGCAAGCTAACCCAACCAATAGCGCCCTCCTCATTTCCCCTTCCTCAAACTCTCCTCCAAGCCTTGAATCAGCTGCTACTAACAGCC…
PgRLK223	2585	ACTTGATTTCCAAAATAAATGATGTTTTTACCAAACTCCTCACCTACAAACACTACTAACAATCAGGGCAGCAGTTTTATCTGTCTCTGCCTGTTATTGTCTTTAAATGAAAGATACAAGGGGAATACAAGTTGCAAACAAATGAATTTTATGATTCAATCAGATATAAAGCTTATTTTCCCACTATTACAATGTGGAATTTCTATTCATGTACATCAAAATGCCTAATTCTCATCCTGCAGATTTAACAACAACAACAAAAAAATAGAAGAAGCAACTTATAAATATGAGACAGGTAAAATATGGACCTCACTTGACCCAACACCTCCACTTCCATTATCAAGCACACCTGAGATTAAAATATGGGTAGATCTCCATTGAATCAAAATTGGCACAACC…
PgRLK224-01	2355	GGATTTGACCCGGGTTGTTTCATCTCCAATATTTAGAAATGTTAATCAAAATTTTCATACTTGTAATACATCTTCTACTATATACTCCTACATTATTGGTATCTTGTAATTCTCAACATACTAATTTCACCTTCAATGGCTTCCGATCAAGGAACCTGATAAGCCTTGACGGTGCAGCCGAGTTCACACCAAAAGGTCTTTTGAAGCTAACCAATGGCAGCACACAACAAAAAGGCCATGCGTTTTACTCCAAGAAAATCCAATTCAACAAAAACTCTTCACCAAATCCAAATGGAACTAGTACTTTAGTTTCCTCTTTCTCCACCACTTTCGTCTTTGCCATAGTCTCGGAATATCCGAGATTGAGAGGTCACGGAATTGCTTTCGTGATTGCACCCA…
PgRLK224-02	2397	CATGCTTTGACTTTATTTCAAGGGCTAGGATCCACACTTCTCTCAATATAAACATATACAACATGCTACCAAATTAACAATTAATGATCAAGAACAAAAACTTCAGCTAGCTAGCCATGTTGATCAAACTTCGCATGCTTGTGTTCAATCTTCTGTACTACACTACATTAGTATCTTCTCAAGAACTTGGTTTCACCTTCAATGGCTTCCAATCCAAAAGCCTGAACCTTGACGGCGTAGCCGAGTTCATACCAAATGGTCTCTTGAAGATAACCAATGCCAGCACACAACAAAAAGGCCATGCGTTTTACCCCAACAAAATCAAGTTCAAGAAAAACTCTTCTACTCCAGTTTCCTCTTTCTCCACCACTTTTGTATTTGCCATTGTTTCCAAGTATT…
PgRLK224-03	2411	ATGTTAATCAAACTTGTCATACTGGTGCTGTATCTTCTTCTATACACTCCTACATTATTAGCCTCTTCTAATTTTACCTTCAATGGCTTCCCATCCAAAAACCTGATGAGCCTCGACGGGGTAGCCAAATTCACACCAAACGGTCTCTTGAAGCTAACCAATACCACCACACAACAACAAGGCCATGCCTTTTACTCCAAAAAAATCCATTTCAACAAAAATGGATCAACTACTAGTAATTCATCAGTTTCCTCTTTCTCCACCACTTTCGTCTTCGCCATAATCTCCGAGTATCGGCCTATAAGCGGTCATGGAATGGCATTCGTGATTGCACCTACAAGAGGCTTTCCCAAAGCACTCTCTAACTATTATCTTGGTATTTTTAATGAAAATAACAAT…
PgRLK224-04	2473	GGATTTGACCCGGGTTGTTTCATCTCCAATATTTAGAAATGTTAATCAAAATTTTCATACTTGTAATACATCTTCTACTATATACTCCTACATTATTGGTATCTTGTAATTCTCAACATACTAATTTCACCTTCAATGGCTTCCGATCAAGGAACCTGATAAGCCTTGACGGTGCAGCCGAGTTCACACCAAAAGGTCTTTTGAAGCTAACCAATGGCAGCACACAACAAAAAGGCCATGCGTTTTACTCCAAGAAAATCCAATTCAACAAAAACTCTTCACCAAATCCAAATGGAACTAGTACTTTAGTTTCCTCTTTCTCCACCACTTTCGTCTTCGCCATAATCTCCGAGTATCGGCCTATAAGCGGTCATGGAATGGCATTCGTGATTGCACCTA…
PgRLK225	304	CTCCGTGATAAACTCCTTCATCCCTTGCCTTGACTCATGCGACACCCTCTTCACGGCGACCTCCATGTGAGACTTGCGAAGCACGCTCTTGTAGACGCTTCCAAAGCCTCCAGCTCCGAGTAGGTTCTTCCGGCTGAACCCCTTGGTCGCTTGAAATAAATCCTTGTAAGAGAATCGGTGCGGCCCAACCAACGACAAAGTGGCGTGTGAAGAGTGCTCCCGTTTCCGAGGAGAACCCAACGTAGGCCATGTCCTGCACCACGGTCGAGAGGTCCATGGTGGTACGTAGCAGGGGCTTCTTGGG
PgRLK226	1591	AATTTTATATACAACGGGGTTAAGGATGCAAATCTAAGCTTGGATGGAGATGCATACTTGAGGCCTGATGGAATATTGGCCATAACAAAAGATATACCAAAGCTCATAGGACATGCTTTCTATTCCTCTCCTCTGCAATTCAAGCAAAACCAACTTAATAAGAGTATCAACAGACCTTCTGTTGTCACCTTCAGCACCAATTTTGTTTTCCCCATCAACCCCAAGTACCCTGATATTGGAGGCCATGGCCTTACCTTTGTTCTTTTGTCCACTAACCATCCAAAGGGTTGTCTTTCAAACCAGTACTTGGGCCTCCCTAATGATACTAATGCAGAATATTCCAATCGAGTACTAGCAGTTGAGTTCGACATTGTTCAGAATCTTGAACTCCTGGACATC…
PgRLK227	1182	ATGTCACCTAATATTTTAAGTATCGTAATATTATTTAAAGGTGTTAAGAATTCGAGCAAGTACATGATACAGTATTAAAATCAAACATCATGTGTGTCATCTTCCGCCAGAGAGGTCAGATATGGTGCCAACGGTCATCGTGGTCGATGAGAATGGGCTTGACATGGAATGCAACTCCTTTCTCTCCTTAAGAGCTAACAAATTGAAGTTCAAGGTTGCGCGTGTCATCTCCGGGAGTGGCAATTCTCCATCAAGATAGTGCAAAACTTGCTGCATCGTGGGCCTTGCAGAGGGAGACGGGTGTGAGCAGAGCAGTCCAATCTTGAGAATTAGGCACACCTCATCGGAGTTGTACTCGTGTTGCAGCCTTGGATCCGCTGCCTTGACGAGTGACTCTCT…
PgRLK228	1050	GCTCAAGCTAGTTAGTTACCTCTTTGGCAGAATGTTTCCTGTCTCTTGGCACCCCTACCTCCCTGTTCTCTTCTTCCTCTGTCTTGCCGACCACCTCCACACCTCTGGTGTTATCGCTGGTACAAATGAGCTGGTCTATAATGGCTTTTCAGCTGATCTGAAGCTTGACGGCAAAGCTTTGTGGATAGATGACCTGTTGAGTCTAACCAATGGCCCAGGTGGTACAAGCGGCCATGCTTTCTGCAGATATCCCCTAAGCTTTCAAGATAATCCCGGTGGCGCTATCTCCTCCTTCTCAACTACGTTTGTGTTCGTCATGGGCTTCAAGCAGTATAAAGGTAATGGGATGGCCTTCATACTTTCATCCACCAGTGACTTACCAGATGATTCGCCAGGCGA…
PgRLK229	1704	TATTGTTCCTGTGAACTGTTCTTGTTCGGGTCAATACTATCAAGCCAACACCACATTTACTATACAAGCAGTTACTGAAACCTATTTCATAGTAGCAAATAACACATACCAAGGATTGTCAACATGTGATGCCCTTGAGCGTGTAAATCCTTACAGTGAGTTCAGATTGTATCCCGGTCTTCAGCTGCAAGTCCCACTTCGATGTGCTTGTCCTACAAAGAAACAGGCTGCAAATGGCACAAAATATCTGCTTACTTATTCAATTATGAATGGTGATAATATTCCCGATATTGGCAAGAGATTCAACGCAAGTGGAAAAAGTATACTTGATGCAAATGGGTTTTTGAAAGGAAATCCAAATATTTTTCCTTTTACAACCATTTTAGTTCCTCAGAAAAC…
PgRLK230	1558	CACGATGGATGATTTAAATTCAGATGAGATGATGGAGTATTTTTGGACCCAATATACATTATTTACGGCTTAGTTTAATCTTTCTTATACAATTCCTAATTCAAGTTTAAAAATAACATCAGCCGTCACGTCACATAAAAATATGACTATAATAATTTCCCACTCGGTCAGGTCAGGTCAGTATCACTGTTTAATACAGTAATCAACGAGGAGCAAGTGAAACAGTGAAATCCGTCGGGACCTTAACCTTCTCCGACCATTCTCTCGATTCCAAATACAGCTTCGATATCTTTCCCGCCACGCGCCCCATGTTCGGCCTCTTCTCCGCCTCCACATCTACGCAGTCTAATGCCACACGTGTCAACTTCTCCCCCACATCCACCGGAAAAGAATCCTTCA…
PgRLK231-01	1692	ATTAAAATAAAACAAACATTAAAATAAAATATTATATCCTATATTAGATCATATAGGATCGATCTAAACCCAGCCCCAAATCGCTTGACATCGATCACCGATGCTTCTCCGAACACGAATTCTTCTATATGCGAATTCTCTGATTTTTCTCTCATCCTCTGTCATGTGTATATCGAAGAAGATGATCGCCAATTTAATCCAGTCGAAGAAAAAGCCTTCAAAGTCAACAAAATCACCACGAAAAAGTTCGGAACAATCCAACCGATCCGGCGATACCTCAATAAATCCATCAACAATTCACAATTTCACCACCGAAAATTACAGTTCGAGCTTGAGCTTCAACTACAAGGACTCTTATCAATCATCCGCTTCAAGTAAAACCTCTCTCTCAAGCCTCCA…
PgRLK231-02	1714	GACTAGATGAGTCACAAAGTATAATTTCTTTCTCCTCCAAATTCTACTACCTTTCCGCCGGTGCATTTTATTTTAGCAACGCCGGAGTCATCTGTCGTAAATCCTCGATATCGATCACCGATGCTTCTCCGAACACGAATTCTTCTATATGCGAATTCTGTGATTTTTCTCTCTCATCCTCTGTCATGTGTATATCGAAGAAGATGATCGCCAATTTAATCCAGTCGAAGAAAAAGCCTTCAAAGTCAACAAAATCACCACGAAAAAGTTCGGAACAATCCAACCGATCCGGCGATACCTCAATAAATCCATCAACAATTCACAATTTCACCACCGAAAATTACAGTTCGAGCTTGAGCTTCAACTACAAGGACTCTTATCAATCATCCGCTTCAAGTA…
PgRLK231-03	2461	ATAAATCATCAAGGTCGTTCAAACTTTAAGATAAATTACACTATCCATACAGTGCCGGAGTCACAGGACCGGCTAGTATATATATATATTATACAGACGGATAACTTCTTTTAGCTCTTTAATACTGCAGTACCAACAAAGTAAAAGGAAACTACGCCGCAATCAGCTCAGGCCTTCACAGACATCACACCTCTTTTCGAATAAAGAAATTGAAAAGAATACAATACTCCAAAAGGAAAGTTGAAAAAGAGTACGTATAATGCAACGTCTACCTGAGCTAGCTAGCTGGCTCTTCTTATACACACAACTGTGGAAATATAGTGAAGGTACGGTGACCGTCTCTGAACTATCTTCCTTGAACAAGGCCACTGAATACTTGGCTGTTCCCGGCTAGAGTTG…
PgRLK231-04	2617	TTTTTATTCAAACAACTTGTTTAATGATAAAAAGAATATAAGGAACAAAAGCCGCAATCAGCTCCATTGTTGCATTTTGCATAAAGCGCAACTCTCACATAAAGAAGTCAGAAAAGAATATCTCACTCAATATTCACATACAGAAGTCAGAAAAGAATACCTCACCCAATAAAGGAAAGCTGAAAAAGGAAAAGAAAAGAAAGAGAAGAACATATGTTATGTATAATGCAACCATTAGTACAACTGCAGTGGTCTATCTGAGCTTCTATACACAAAACACTATGGAGATACAGACAAGGTGCCAGAACTTCAAAATACTGGAATTCGATAACTTGCTCTGTTAACTATCTTCCTTGAACAAGGCCACTGAATACTTGGCTGTTCCCAGCAAGAGTTGCT…
PgRLK231-05	2448	GAATCAATAGTCATGATGCAACTTTTTCTCTATTTGCAGCTAGTCATAGCAAAAATGAACTAAAAAATTCAAGTATAGGAAACTGCACACGAGATTGAAATACACGAAGGACGTGCATCATAATCATTGAACCATCTATACCAATATAAAATAAAGAATCAATATCAATAAAAGTGAGACTGTTGGTTTAAACTATCTGAGATGGTCATTGCTTGCTTAAGTTGTCCATCTACTCGGGGAAAAAAAGGGAGCATGAATATGATAAATCATGTAAACTTTGGACCAACATAATAAGAAAGACGATAGTTCCAGTCCAGATCCAGATCCAGTGTTTTTCAAAGAAAAAGTACTGGGGGAAATCAGTTACATGTATGACTATTTCCATTATTCTGGCAGAAT…
PgRLK231-06	2630	ATAAATCATCAAGGTCGTTCAAACTTTAAGATAAATTACACTATCCATACAGTGCCGGAGTCACAGGACCGGCTAGTATATATATATATTATACAGACGGATAACTTCTTTTAGCTCTTTAATACTGCAGTACCAACAAAGTAAAAGGAAACTACGCCGCAATCAGCTCAGGCCTTCACAGACATCACACCTCTTTTCGAATAAAGAAATTGAAAAGAATACAATACTCCAAAAGGAAAGTTGAAAAAGAGTACGTATAATGCAACGTCTACCTGAGCTAGCTAGCTGGCTCTTCTTATACACACAACTGTGGAAATATAGTGAAGGTACGGTGACCGTCTCTGAACTATCTTCCTTGAACAAGGCCACTGAATACTTGGCTGTTCCCGGCTAGAGTTG…
PgRLK231-07	2279	GAATCAATAGTCATGATGCAACTTTTTCTCTATTTGCAGCTAGTCATAGCAAAAATGAACTAAAAAATTCAAGTATAGGAAACTGCACACGAGATTGAAATACACGAAGGACGTGCATCATAATCATTGAACCATCTATACCAATATAAAATAAAGAATCAATATCAATAAAAGTGAGACTGTTGGTTTAAACTATCTGAGATGGTCATTGCTTGCTTAAGTTGTCCATCTACTCGGGGAAAAAAAGGGAGCATGAATATGATAAATCATGTAAACTTTGGACCAACATAATAAGAAAGACGATAGTTCCAGTCCAGATCCAGATCCAGTGTTTTTCAAAGAAAAAGTACTGGGGGAAATCAGTTACATGTATGACTATTTCCATTATTCTGGCAGAAT…
PgRLK231-08	2448	TTTTTATTCAAACAACTTGTTTAATGATAAAAAGAATATAAGGAACAAAAGCCGCAATCAGCTCCATTGTTGCATTTTGCATAAAGCGCAACTCTCACATAAAGAAGTCAGAAAAGAATATCTCACTCAATATTCACATACAGAAGTCAGAAAAGAATACCTCACCCAATAAAGGAAAGCTGAAAAAGGAAAAGAAAAGAAAGAGAAGAACATATGTTATGTATAATGCAACCATTAGTACAACTGCAGTGGTCTATCTGAGCTTCTATACACAAAACACTATGGAGATACAGACAAGGTGCCAGAACTTCAAAATACTGGAATTCGATAACTTGCTCTGTTAACTATCTTCCTTGAACAAGGCCACTGAATACTTGGCTGTTCCCAGCAAGAGTTGCT…
PgRLK231-09	1275	GAATCAATAGTCATGATGCAACTTTTTCTCTATTTGCAGCTAGTCATAGCAAAAATGAACTAAAAAATTCAAGTATAGGAAACTGCACACGAGATTGAAATACACGAAGGACGTGCATCATAATCATTGAACCATCTATACCAATATAAAATAAAGAATCAATATCAATAAAAGTGAGACTGTTGGTTTAAACTATCTGAGATGGTCATTGCTTGCTTAAGTTGTCCATCTACTCGGGGAAAAAAAGGGAGCATGAATATGATAAATCATGTAAACTTTGGACCAACATAATAAGAAAGACGATAGTTCCAGTCCAGATCCAGATCCAGTGTTTTTCAAAGAAAAAGTACTGGGGGAAATCAGTTACATGTATGACTATTTCCATTATTCTGGCAGAAT…
PgRLK231-10	1482	ATAAATCATCAAGGTCGTTCAAACTTTAAGATAAATTACACTATCCATACAGTGCCGGAGTCACAGGACCGGCTAGTATATATATATATTATACAGACGGATAACTTCTTTTAGCTCTTTAATACTGCAGTACCAACAAAGTAAAAGGAAACTACGCCGCAATCAGCTCAGGCCTTCACAGACATCACACCTCTTTTCGAATAAAGAAATTGAAAAGAATACAATACTCCAAAAGGAAAGTTGAAAAAGAGTACGTATAATGCAACGTCTACCTGAGCTAGCTAGCTGGCTCTTCTTATACACACAACTGTGGAAATATAGTGAAGGTACGGTGACCGTCTCTGAACTATCTTCCTTGAACAAGGCCACTGAATACTTGGCTGTTCCCGGCTAGAGTTG…
PgRLK231-11	1535	ATAAATCATCAAGGTCGTTCAAACTTTAAGATAAATTACACTATCCATACAGTGCCGGAGTCACAGGACCGGCTAGTATATATATATATTATACAGACGGATAACTTCTTTTAGCTCTTTAATACTGCAGTACCAACAAAGTAAAAGGAAACTACGCCGCAATCAGCTCAGGCCTCAGCTCTACTGATACAATTCACAGACATCACACCTCTTTTCGAATAAAGAAATTGAAAAGAATACAATACTCCAAAAGGAAGGTTGAAAAAGAGTAGAGGACAAATGGTACGTATAATGCAACCTGCAATCGTCTATCTGAGCGAGCTAGCTAACTAGCTAGCTAGCTAGCTCTTATACACACAACTGCGGAAATATAGTGAAGGTACAGTGACCGTCTCTGAA…
PgRLK231-12	1300	GAATCAATAGTCATGATGCAACTTTTTCTCTATTTGCAGCTAGTCATAGCAAAAATGAACTAAAAAATTCAAGTATAGGAAACTGCACACGAGATTGAAATACACGAAGGACGTGCATCATAATCATTGAACCATCTATACCAATATAAAATAAAGAATCAATATCAATAAAAGTGAGACTGTTGGTTTAAACTATCTGAGATGGTCATTGCTTGCTTAAGTTGTCCATCTACTCGGGGAAAAAAAGGGAGCATGAATATGATAAATCATGTAAACTTTGGACCAACATAATAAGAAAGACGATAGTTCCAGTCCAGATCCAGATCCAGTGTTTTTCAAAGAAAAAGTACTGGGGGAAATCAGTTACATGTATGACTATTTCCATTATTCTGGCAGAAT…
PgRLK231-13	1469	TTTTTATTCAAACAACTTGTTTAATGATAAAAAGAATATAAGGAACAAAAGCCGCAATCAGCTCCATTGTTGCATTTTGCATAAAGCGCAACTCTCACATAAAGAAGTCAGAAAAGAATATCTCACTCAATATTCACATACAGAAGTCAGAAAAGAATACCTCACCCAATAAAGGAAAGCTGAAAAAGGAAAAGAAAAGAAAGAGAAGAACATATGTTATGTATAATGCAACCATTAGTACAACTGCAGTGGTCTATCTGAGCTTCTATACACAAAACACTATGGAGATACAGACAAGGTGCCAGAACTTCAAAATACTGGAATTCGATAACTTGCTCTGTTAACTATCTTCCTTGAACAAGGCCACTGAATACTTGGCTGTTCCCAGCAAGAGTTGCT…
PgRLK232	2404	GTATATTCAATTTTGAGATGGAAGGAATACTATTATATCGGTGGTTTGTTGATGAAGCGAAGTCAATTAGGAAACGTTTCTGATATGAAATGGTCAACTGAGCAGAAAATTCCCCTCCCACAATCTCCCAAGTCATACAAAATATATTAACAATTTCACAAACCACTAACAACAAAAACCAAAATCCCAGTTTGTGAGGCCTTGTGCTTAATTCATGATTTAGAATGGATTTTTTACATCTCATCTGTGTCTTGTCTATTTGTCTCGTCTCTTCTTCCTTTTCATTGATACATGCACAACAGCCTTACGCTAGAAAAGCCACCACAAACTGCCAAATCGCGGATAATTCGACCTCAGTCCTCGGATACACCTATAATGGCATTAGCCCCAGCTGCCAAG…
PgRLK233	1118	CTGAACATCAATCACAAACATACTACGTACTTGCGACTCCATATACAATATTGTTATTTATAATAAATCATACAAATCCCCATAGATTATCCCAAACCGCAACAAATACATGACTGACTCCACTCATGGGCAATGTTACAACCATACATTGCAATGGCATGATTTACCCAGGCACACAGATGCCTTCACCTTCATCTGTTTAATTTTAGCACATGACATGTATACCAAGTGAACAGAGGGTAGTGTAATGTTGAGGTGAAGGATGATTCGATCCATCTGTCTCACTAGTATTTTTGTATATAGCAATGTTAATCCCAACTACCGGGAAACGGCCAGCTGTTTTCGATCATCAATGCTTTTAGTTTTTGGGAGGTAAGGAAATTGCTCAAGGGCTATGCA…
PgRLK234	982	AAGTTTGAGCTAGATCTTTTTGTTGCATGCTGTTGTAATTTATTTATTTTTTACTTTTATATTGTCATGTTTCATTATTTTTTGTATGTTAACTCGTAATTTTCCAGTAAAGGCATTCATGGACGGTATGATTCAAGACGTGAACTTGTTTTCCTGTTGATGGTTGTTTCCAGCGATGAAATTAAAGAAGACTTATCATCAAATTACAGATGTAATTGCACTACACATGACTTAACGAGCTACGACTGGACTGATATTTCGCAAAGCTTCTTCTTGTTCTAATCCAGAATTCCAAGACCTTTCATACATCTCAGGAGATGATTGAGTGAGAAATGATAGGTTGAAGACTATCTCTGTCATACAAGGTCTAGCTGATGATTTCTCAGATGTGCAAGCTGC…
PgRLK235-01	1513	ACCTGTTTCAGAAAAAAAAAGGGACCAGGGAACATGGGATAAAGAATGTTATACATTAGAAAAATAGATAATAGGACATTGAAGAGCCATCCCGGCATCCGTTCTTAATTAAGAATGATGGTTAATATGATAAAGTTTGAAATTTTACTCAGGAGGAAGGTATCCGGGTGTTCCAACCAGGCGAGTTGCTATGAAATCATCTTCATTGGTCCTTCCAACAAGCTTTGCCAATCCAAAGTCTGCGACCTTTGCTCTGAGCCCTTCATCAAGTAGGATGTTACTTGTCTTTATGTCACGATGTACGTACCGGGATTTTGTGTGATCATGAATGTACTCAATACCCTTGGCTGTATCCACTGCAATCTGTGTTCTTGCAGTCCAAGAGAGAGGTTGATGACC…
PgRLK235-02	2009	GATGATAAACAAAGTTAGCTGACTCGAACAATATCATTAACCACAAAAGTTTGTTTGCACCAAGAAAAAGTTGCTTTTTTTTGGTGGTGGGGAATAAGTAGCCAGTCTTTTTCTGCTTAAAACAAATACTTTCAAAAAGTTCAACCAAATGGTACCTAAAGTTTTTATCGTCCATTAAAAACCCCACTAAAAACCTGACTATTCCCTCCCAATGATGCTTCCCACTCTATCGAGGAAACCTTAGCTTGAGATAGTGCCACGACAATCTCCCCCATCTCTGGTCTATTAATTGGATCTTCACTCAGACACCAGTAAGCAATTTCTGCCATCGTGTACACATCCTCCATAGGATAGCTTCCTTTGAGATTACCATCTAAGATAAATTCCAATGCTTTCTCT…
PgRLK235-03	1932	GATGATAAACAAAGTTAGCTGACTCGAACAATATCATTAACCACAAAAGTTTGTTTGCACCAAGAAAAAGTTGCTTTTTTTTGGTGGTGGGGAATAAGTAGCCAGTCTTTTTCTGCTTAAAACAAATACTTTCAAAAAGTTCAACCAAATGGTACCTAAAGTTTTTATCGTCCATTAAAAACCCCACTAAAAACCTGACTATTCCCTCCCAATGATGCTTCCCACTCTATCGAGGAAACCTTAGCTTGAGATAGTGCCACGACAATCTCCCCCATCTCTGGTCTATTAATTGGATCTTCACTCAGACACCAGTAAGCAATTTCTGCCATCGTGTACACATCCTCCATAGGATAGCTTCCTTTGAGATTACCATCTAAGATAAATTCCAATGCTTTCTCT…
PgRLK235-04	1590	ACCTGTTTCAGAAAAAAAAAGGGACCAGGGAACATGGGATAAAGAATGTTATACATTAGAAAAATAGATAATAGGACATTGAAGAGCCATCCCGGCATCCGTTCTTAATTAAGAATGATGGTTAATATGATAAAGTTTGAAATTTTACTCAGGAGGAAGGTATCCGGGTGTTCCAACCAGGCGAGTTGCTATGAAATCATCTTCATTGGTCCTTCCAACAAGCTTTGCCAATCCAAAGTCTGCGACCTTTGCTCTGAGCCCTTCATCAAGTAGGATGTTACTTGTCTTTATGTCACGATGTACGTACCGGGATTTTGTGTGATCATGAATGTACTCAATACCCTTGGCTGTATCCACTGCAATCTGTGTTCTTGCAGTCCAAGAGAGAGGTTGATGACC…
PgRLK235-05	2565	GATGATAAACAAAGTTAGCTGACTCGAACAATATCATTAACCACAAAAGTTTGTTTGCACCAAGAAAAAGTTGCTTTTTTTTGGTGGTGGGGAATAAGTAGCCAGTCTTTTTCTGCTTAAAACAAATACTTTCAAAAAGTTCAACCAAATGGTACCTAAAGTTTTTATCGTCCATTAAAAACCCCACTAAAAACCTGACTATTCCCTCCCAATGATGCTTCCCACTCTATCGAGGAAACCTTAGCTTGAGATAGTGCCACGACAATCTCCCCCATCTCTGGTCTATTAATTGGATCTTCACTCAGACACCAGTAAGCAATTTCTGCCATCGTGTACACATCCTCCATAGGATAGCTTCCTTTGAGATTACCATCTAAGATAAATTCCAATGCTTTCTCT…
PgRLK235-06	2146	ACCTGTTTCAGAAAAAAAAAGGGACCAGGGAACATGGGATAAAGAATGTTATACATTAGAAAAATAGATAATAGGACATTGAAGAGCCATCCCGGCATCCGTTCTTAATTAAGAATGATGGTTAATATGATAAAGTTTGAAATTTTACTCAGGAGGAAGGTATCCGGGTGTTCCAACCAGGCGAGTTGCTATGAAATCATCTTCATTGGTCCTTCCAACAAGCTTTGCCAATCCAAAGTCTGCGACCTTTGCTCTGAGCCCTTCATCAAGTAGGATGTTACTTGTCTTTATGTCACGATGTACGTACCGGGATTTTGTGTGATCATGAATGTACTCAATACCCTTGGCTGTATCCACTGCAATCTGTGTTCTTGCAGTCCAAGAGAGAGGTTGATGACC…
PgRLK236	1436	GCATGCAGAAAAGTCATCTTCAATCATCTGAATTTCCCTTTGAAGCCAGTCCAATTACACAAAGTAGAGAACGATCACTGCGTGGGGAAGTAGACATCGCTTTTCACCAGTAGATGTCCAGTCATAGCATATTCAGGGGCTACATACCCAAATGTACCCATAACACGTGTAGAAAGGTAATTTACTGCCTTCAGGTGCCTGTTTTGCAAGGCCAAAATCAGCAACTTTAGTGCGAAAATCGTTCTCAAGCAAGATATTTGATGCCTTAAAATTTCTGTGGATAACACATGGCTGTTAATCTTCATGCAGGTAAGCAAGGCCACGTGCAGCATCAAGGGCAATCTTCATTCTGGTATCCCAATCGAGAGGACAGTTTAGTCCCAACGGACCATGGAGCCA…
PgRLK237-01	2584	CATCAGTCCGCACGAATTGCACAAATACGCGGGACGCGGGAGGATATAGTCGTGTGGGTCCCACTTATCCGAGCTGTGTCCCACCTGATCATTCTTCCATGTGAGAAAAAAAAACAAACAAACACACCCCTACCCCTACCCCTACGCACAGAAGAAAGAACTCAGCTTTTCCGGAAAGTAAAAGCTAAAAAGCAAATCCTACTATTAGATTAGCTTCAAAATCAAATTCCCCCATTTCTCTCTCTTAAATTTAGAGAGACAGATCAGTTCACCGGAAGTACAACTCCGGCGAATACTCTTCTCTCTGCCTTCTTTTATATTTTATATATATATATTGATTTATATACGTATATATTAATAGAGGAATTTGTTAATGTCGACATCTCCGGCACCTACATC…
PgRLK237-02	2300	TGCCACTCCTGCTCCGTCAACCTCTCCACCACCGCCGGATACTCCAGTTCCGCCAACCTCACCGCCACCTCCAACATCAACCAACGGGCCGCCACCAATTCCACCATCATCTTCATCATCTCCACCCCCTCCATCTGGTTTCAGACCATCGCCTCCGATGACTAGGTCTCCGCCCTCACCTCCGGGGACTTCGAGATCTTCGCCGCCGCCACCTAGGGTTTCGTCCTCTCCCCCGTCGGAATCATCATCTGTATCAACTGGGCTGTTGGTTGGAATTGCAATTGGTGGTGTTTTAATTGTTACACTTTTATGTCTTGCATTCATTTGCTGTAGAAAGAAGAAAAGAAGAGACCATGGGCCTGCTAATTACTATATTCCACCACCCTCTGGGCCTAAAGG…
PgRLK237-03	2804	CATCAGTCCGCACGAATTGCACAAATACGCGGGACGCGGGAGGATATAGTCGTGTGGGTCCCACTTATCCGAGCTGTGTCCCACCTGATCATTCTTCCATGTGAGAAAAAAAAACAAACAAACACACCCCTACCCCTACCCCTACGCACAGAAGAAAGAACTCAGCTTTTCCGGAAAGTAAAAGCTAAAAAGCAAATCCTACTATTAGATTAGCTTCAAAATCAAATTCCCCCATTTCTCTCTCTTAAATTTAGAGAGACAGATCAGTTCACCGGAAGTACAACTCCGGCGAATACTCTTCTCTCTGCCTTCTTTTATATTTTATATATATATATTGATTTATATACGTATATATTAATAGAGGAATTTGTTAATGTCGACATCTCCGGCACCTACATC…
PgRLK237-04	2080	TGCCACTCCTGCTCCGTCAACCTCTCCACCACCGCCGGATACTCCAGTTCCGCCAACCTCACCGCCACCTCCAACATCAACCAACGGGCCGCCACCAATTCCACCATCATCTTCATCATCTCCACCCCCTCCATCTGGTTTCAGACCATCGCCTCCGATGACTAGGTCTCCGCCCTCACCTCCGGGGACTTCGAGATCTTCGCCGCCGCCACCTAGGGTTTCGTCCTCTCCCCCGTCGGAATCATCATCTGTATCAACTGGGCTGTTGGTTGGAATTGCAATTGGTGGTGTTTTAATTGTTACACTTTTATGTCTTGCATTCATTTGCTGTAGAAAGAAGAAAAGAAGAGACCATGGGCCTGCTAATTACTATATTCCACCACCCTCTGGGCCTAAAGG…
PgRLK237-05	1679	CAATTATTCAGGATCCTCAAACCCACTCCCACCACCTTCCCCTGGCATGGCCTTAGGGTTCTCAAAGAGCACATTTACGTATGAAGAATTGGCTATGGCGACAGATGGCTTCTCTGATGCAAACCTTCTTGGATCAGGTGGTTTTGGGTATGTGCACCGTGGTGTCCTTCCAAATGGCAAAGAGGTTGCAATTAAGCGGCTGAAAGTTGGTAGTGGACAGGGGGAGCGTGAATTCCAGGCTGAGGTTGAAATCATTAGCCGAGTGCATCACAAACATCTTGTTTCGTTAGTTGGATACTGCATGACTGGGGCAGAAAGATTGCTTGTATATGAGTTTGTTCCAAACAACACCTTGGAATTTCACTTACATGGGAAAGGGAGACCTACCATGGAATGGCC…
PgRLK237-06	1459	CAATTATTCAGGATCCTCAAACCCACTCCCACCACCTTCCCCTGGCATGGCCTTAGGGTTCTCAAAGAGCACATTTACGTATGAAGAATTGGCTATGGCGACAGATGGCTTCTCTGATGCAAACCTTCTTGGATCAGGTGGTTTTGGGTATGTGCACCGTGGTGTCCTTCCAAATGGCAAAGAGGTTGCAATTAAGCGGCTGAAAGTTGGTAGTGGACAGGGGGAGCGTGAATTCCAGGCTGAGGTTGAAATCATTAGCCGAGTGCATCACAAACATCTTGTTTCGTTAGTTGGATACTGCATGACTGGGGCAGAAAGATTGCTTGTATATGAGTTTGTTCCAAACAACACCTTGGAATTTCACTTACATGGGAAAGGGAGACCTACCATGGAATGGCC…
PgRLK238	1687	TTTTACACATTTGCTGTTTGCATTGTAGTACTGTACCACTACAAGGGAAAAGAGGACAAGTATTGCTCTGAAGTGAGATACGCTTGGGGGCAGATTTTGGAGAACTCTTGGTCTAAAGTGTGAGAGATTTGGAGGTATATTTTGGACAACTTGTGGCCTAAAGTGAGATAGGTCTGGAGGCAAACTATTGTGCCCGTCAGCGTGCTAATGTGGGACATCGGATACAAATGAGGCACATCACACTTCTTTACTGGAGGACCGCAGACAGATAACATTATGGTAGCCGCTACAGCTACAGAAATGTTTCTTGTGTGCTTTGAATCCTTGTGCCCCTGTTTTCGCTCGAAAAGGAAGGATGGAAGTGAAGATCCTGTTCTTGCAAAAGACGGAAATTCCTTG…
PgRLK239	3145	CAAGAATCTAAAACCATTTTGAGGTCGCCCCCACCTTTCCTTGCACATTTATAGGGTGAACAAATACCATTATTCCTGAAAGGAGTTTTTGAGCTAATCTTCTGGACTTTAAAGATTCCAACTTGTTCATAAGGTAGAGACTGGGTCATGAAGAGGTAAGACTTTCCTTCAGTTTTGAGAATTGAATTTATTTGTGTAGGCATCTGGTGATTTAAGGGTACTACATTGGTTCCACAAAGTTTAAAGGTTGCGAACTTCACTCAAGAATCTGGGTGTTGATATTATCAGATAAGAAATTCCTATTAATCAGCAGATACACTTTATTTATCTGTTTTATGCTGAAAATCTTGAAATTGGTGATTTGGGTTTTGCTCCATTAGGGTTTTTCTTCACTGGGTT…
PgRLK240	3184	CGAGTTACTCCTTGTTATAAAGAATTGATCTTTCCCAATTATATTTTCTCAACTATTCCACGCTGCTTTGACTAAAAAAATCTGTACTGTAATTTTGACCACCAAATGCCATCCTTTGAAACAGTCTAATTTCTGCAGATTGTTGTGCAGAGTTAACTATTTGACTTTCACCAACTCTCATCCCGTTGGTTAGATCTGAGTTGGTCATATTGTCAAATGCTCTCACAACCTGCCCCATTTGTGGTCTCTTGGCAGCTGAATGCCGCACACAAGCTGCAGCAGCTTCTATAAGTCTAAACATTTCACCGTCAACATAATTACTTTCAAGCCTCGGATCTGCCAACGCTTTAAAATCCTCAGTCTCAAGTGCATGACTAAGTAAAGGCCGAGCCCACTCAA…
PgRLK241	1545	GGGTAATTGGACTGAAGGTTGCACGGCTATTGTCAACATAACATGTGATCATCAGGAACCTATGAAGTTTGTGAAACTCAAGCATACAGATTTTTGGGGCTCTGATCAGAAACATTTGCTCCCGGTTTCCTTTTATTATTGTAGGAATATCTGCATGAATGACTGCACCTGCAAAGGCTTTCAGTACCAGGAAGATACATCCTCATGCTATCCAAAAGCTAGTCTTTTCAGCGGACGGACCTACCCAACAAACGATGCACGGACAATATATCTCAAGCTTCCTGACAGGGTAAATGTTTCAAATACAGCTTTCCCTCGCTCCGATGTGTTTGATCCTGCACCACCTCATCTTGACTGCAACCAAATGAGCATACCACCAATTCTAGAAGCGCATAACAC…
PgRLK242	2248	GGCAAATAGGAACCATCCCATTTCTGACCCTTATAATTCAAATTTAGAAATCCTCCCTAGTGGAAATCTTGTCCTATTGAATGAGTCAAAAAGTCAAATTTGGTCCACAAATTCCACCTCAAATTTTCTTAATTCGACTATAGCCATGCTTCTTGACAATGGAAATTTAGTCATTAGGGAGAAATTAGATTCCTCCAATGTTATATGGCAAAGTTTCGACTACCCAACTGACCATTGGCTGCCGGGTGGTGGAAAAGTTGGATACAACAAAATTAAGAAAGAGAAAGTGTATTTAACTGCATGGAGAAATTCAGAAAATCCAGCACCTAGTCTTTTCTCCCTCGAGGTACAGCCAAATGGAACAAGTCACAATTTAGTGTACAATGGGACTAAATTGTA…
PgRLK243	3116	CGTGAGACTAAGAGAAAAATATAAATACAATTTAGAGAAGTAAACCTGACTTGAGCAAAAATCTTCAGGTTAAATTTGTAACACCAAAAAGAAATCCCTAAAATGGAACCAAAAAGAGCTATGTTACATGGATTCGGAAGCAACATCCGATTGGACATAGTATCTTTAAGAGTCCAACACAGATACTCCTCAATTTTACCTTTTTACACTAAAATGAAGTGTTCAGTACTCATATCCGAGTATTAAGTGTCTTTAGGGCAAAGTGATATTAAAAAAAAAGTAAAAGAAAGAAAATTTCCTGAGTTTCACCGCTAGCTAGCGGGCTTCAATAATTGTAACAGTTACATTGTTTATAGAACAAGTTTGAGGCTGTTGAATGGTGTCTGAAAATTTCCTTCT…
PgRLK244	2491	AATGGGTGCTCCCCGTTTCATTTTTATGTTCTACTCCCTGACCCTGATTTCAATATTGTCAGGTGTATTGGAATTCTGCACCGTAGCTGGTAGATATGAGTTGAACTTGAATGAGTCCATCACGAATGGGGAGGAGTCGTCTTTGGTATCTGCAAACCAACGCTTTGAGCTGGGCTTCTTCAAGCCCAGCAGCACAAGTAACAGGTCCTACTTGGGAATTTGGTACAAGAAATTCCCGCATATCGTCGCCTGGGTCGCCAACCGGGAAAATCCACTCACAGATTCACCTGCAACTCTAACTATCGCCCCAGATGGCAATCTCATCATTCTTAATTCAACAAACCACATCATCTGGTCATCAAATTCTTCTTCTTCAACACCCCCACATAATTCAGTTCA…
PgRLK245-01	2079	GTTTCAAAACATAGCCTTGGGATTTTTGTTACGCGAAAAAAGGCGCACATAATTAATGAGCTGAAGCCCCAGGAAATCAATGGAAGCCGTTGCTGCAATTGTTGCCATATCCTCTGTGCTTACCATCTGTAGCGCAATTGACACCATAACCGCAACTCAATTCATCAAAGACGGCGACAGAATTGTTTCATCTGGTGGAAGTTTTGAACTGGGCTTTTTCAGCCCTGGTAATTCCAAGTACCGATACGTGGGCATATGGTACAAGAAAAGCTCCGTAACAACTGTGGTATGGGTTGCCAATAGAAAGATCCCTCTCAAGGATACCTCTGGTGTATTAAAGGTCAACACTTCAGGATTTCTAAATGTTGTCACCAGTACAAATGATATCATATGGGCTTC…
PgRLK245-02	653	GATGACCAATGCGACGGACATAACTTGTTGTTTTTACAAACTGAGTTAAGTTCCTTTTTTATGGATAGATATGATCAAAGATTTTCAGAGTTAGCACGCTTGGAGACATAGGTAGATGTACAATTGAGAAGTAATGCAACACTAATAGCATAACAGAGAAAGAAAGACAACATGCCTCGTTTCAAGTTTGATATATAGACTATTATAGAAAAATCACGTATATATGGTAATCTTCAGGGAGTATTGGAAGACGGACAAGAAATAGCTGTGAAGCAACTCTCAAAGACCTCTAAGCAGGGACATGATGAGTTCATGAATGAATTAAGATATATTGCCAAACTTCAGCATCGGAATCTTGTGAGGCTTTTAGGATTTTGCGTCCAAGGAGATGAAAAGATG…
PgRLK245-03	798	GAATCTGTTGTCTCACAACAAAAGCAATTTTCTTGATCGCTTTGTATTGAGATATTGTTTAGATAAGAAGTTGATGGTCCCAAAATCTGGATCCAATGGGAAAAAAGGAAAAACAATCGTAATGAGCTTATCATTATCAGTGGGAACGGTTCTATTAGGTCTGAGTCTGGCAATGTATATTCGGAAAGAGAAGATGAATCGACTGCTCAAAAGAGAAGGGATTCATGGACTCAATTCGGGTCAAGATAACGGCATTGAGAGCCAGGACCAGAAAGAAGACCTAGACCTACCATTGTTTCGCTTATCCACAATAGCTCATGCTACCAACTACTTTTCAATCAACAATAAGCTTGGACAGGGCGGTTTCGGACCAGTTTTCAAGGGAGTATTGGAAGACGG…
PgRLK246	3086	CACAAATCACCATTACCTCCCTCCTTGTCTGAGGTCAAAACTTGAAAGACCAATACAATACAAAAATTACCCAGGCCAGAAGACCCTCTATTTTGAAAAGTCAAAGTCTTACTTTTCCTTCCTTCCTAGTTCCTCCCTTCATCTTCAGTTCCATCTCTGAAAAATCTAAACCCCCAATTCACTCCCTCAATCGCCGTTAAAATCCTCAAAAACCCAATCACATTATGGAGCCTTGAGACAGAGGAAAACAAAATCCCCCCAAACATGAAAAACCCCTCAATCCACCTGCTGCAATTACTCCCTCTCCTCCTTTCTCTCTCCTCCATTTCCACCATTTTAGCAGCAGATATTTTCCCCGGCGCATCCCTTTCCGCCTCAAATCCCAGCCGATCATGGAAT…
PgRLK247-01	3003	CAGCTATTTCTTGTCCCTCTTCCAGCATTCCCTTGTAAACAGGTCCAAATCCACCCTCTCCTATCTTATTGTCTACTGAAAAGTTCATAGTAGCATCTGATATTGTGGCTAAATTGAACATTGGCAACTCTAGATCTTCCGTTTGGCTTTCAGTGATTCTTTCTTTCTGTAGGTGTTCAAGCTGTTGTTGCTTCTGCTGCTTCTTTGCTTTATCCTTCTTCCTCTTCCTCGCATACATCAGAATTAGGACAGCTAGAAGCACTACTGCTAGTAATGTCAAGCCAATTTCCATCCTTTTCCATTTTTTCTTATTGTTGGAGCCTGTAGAGTCTTTAATACAAACAAAACTGTTGCTCATTCTAAAATTAATATCAAAAGATTGTTCTTCCATTAAGATTC…
PgRLK247-02	3522	CAGCTATTTCTTGTCCCTCTTCCAGCATTCCCTTGTAAACAGGTCCAAATCCACCCTCTCCTATCTTATTGTCTACTGAAAAGTTCATAGTAGCATCTGATATTGTGGCTAAATTGAACATTGGCAACTCTAGATCTTCCGTTTGGCTTTCAGTGATTCTTTCTTTCTGTAGGTGTTCAAGCTGTTGTTGCTTCTGCTGCTTCTTTGCTTTATCCTTCTTCCTCTTCCTCGCATACATCAGAATTAGGACAGCTAGAAGCACTACTGCTAGTAATGTCAAGCCAATTTCCATCCTTTTCCATTTTTTCTTATTGTTGGAGCCTGTAGAGTCTTTAATACAAACAAAACTGTTGCTCATTCTAAAATTAATATCAAAAGATTGTTCTTCCATTAAGATTC…
PgRLK247-03	3144	CAGCTATTTCTTGTCCCTCTTCCAGCATTCCCTTGTAAACAGGTCCAAATCCACCCTCTCCTATCTTATTGTCTACTGAAAAGTTCATAGTAGCATCTGATATTGTGGCTAAATTGAACATTGGCAACTCTAGATCTTCCGTTTGGCTTTCAGTGATTCTTTCTTTCTGTAGGTGTTCAAGCTGTTGTTGCTTCTGCTGCTTCTTTGCTTTATCCTTCTTCCTCTTCCTCGCATACATCAGAATTAGGACAGCTAGAAGCACTACTGCTAGTAATGTCAAGCCAATTTCCATCCTTTTCCATTTTTTCTTATTGTTGGAGCCTGTAGAGTCTTTAATACAAACAAAACTGTTGCTCATTCTAAAATTAATATCAAAAGATTGTTCTTCCATTAAGATTC…
PgRLK247-04	2625	CAGCTATTTCTTGTCCCTCTTCCAGCATTCCCTTGTAAACAGGTCCAAATCCACCCTCTCCTATCTTATTGTCTACTGAAAAGTTCATAGTAGCATCTGATATTGTGGCTAAATTGAACATTGGCAACTCTAGATCTTCCGTTTGGCTTTCAGTGATTCTTTCTTTCTGTAGGTGTTCAAGCTGTTGTTGCTTCTGCTGCTTCTTTGCTTTATCCTTCTTCCTCTTCCTCGCATACATCAGAATTAGGACAGCTAGAAGCACTACTGCTAGTAATGTCAAGCCAATTTCCATCCTTTTCCATTTTTTCTTATTGTTGGAGCCTGTAGAGTCTTTAATACAAACAAAACTGTTGCTCATTCTAAAATTAATATCAAAAGATTGTTCTTCCATTAAGATTC…
PgRLK247-05	2875	CAGCTATTTCTTGTCCCTCTTCCAGCATTCCCTTGTAAACAGGTCCAAATCCACCCTCTCCTATCTTATTGTCTACTGAAAAGTTCATAGTAGCATCTGATATTGTGGCTAAATTGAACATTGGCAACTCTAGATCTTCCGTTTGGCTTTCAGTGATTCTTTCTTTCTGTAGGTGTTCAAGCTGTTGTTGCTTCTGCTGCTTCTTTGCTTTATCCTTCTTCCTCTTCCTCGCATACATCAGAATTAGGACAGCTAGAAGCACTACTGCTAGTAATGTCAAGCCAATTTCCATCCTTTTCCATTTTTTCTTATTGTTGGAGCCTGTAGAGTCTAGTTCAGAAGAAGCCATCCTTATGTAAATATCTTGCCCACTCTCAGTTAATACTCTTATGTCCATTA…
PgRLK247-06	2356	CAGCTATTTCTTGTCCCTCTTCCAGCATTCCCTTGTAAACAGGTCCAAATCCACCCTCTCCTATCTTATTGTCTACTGAAAAGTTCATAGTAGCATCTGATATTGTGGCTAAATTGAACATTGGCAACTCTAGATCTTCCGTTTGGCTTTCAGTGATTCTTTCTTTCTGTAGGTGTTCAAGCTGTTGTTGCTTCTGCTGCTTCTTTGCTTTATCCTTCTTCCTCTTCCTCGCATACATCAGAATTAGGACAGCTAGAAGCACTACTGCTAGTAATGTCAAGCCAATTTCCATCCTTTTCCATTTTTTCTTATTGTTGGAGCCTGTAGAGTCTAGTTCAGAAGAAGCCATCCTTATGTAAATATCTTGCCCACTCTCAGTTAATACTCTTATGTCCATTA…
PgRLK247-07	2734	CAGCTATTTCTTGTCCCTCTTCCAGCATTCCCTTGTAAACAGGTCCAAATCCACCCTCTCCTATCTTATTGTCTACTGAAAAGTTCATAGTAGCATCTGATATTGTGGCTAAATTGAACATTGGCAACTCTAGATCTTCCGTTTGGCTTTCAGTGATTCTTTCTTTCTGTAGGTGTTCAAGCTGTTGTTGCTTCTGCTGCTTCTTTGCTTTATCCTTCTTCCTCTTCCTCGCATACATCAGAATTAGGACAGCTAGAAGCACTACTGCTAGTAATGTCAAGCCAATTTCCATCCTTTTCCATTTTTTCTTATTGTTGGAGCCTGTAGAGTCTAGTTCAGAAGAAGCCATCCTTATGTAAATATCTTGCCCACTCTCAGTTAATACTCTTATGTCCATTA…
PgRLK248	3197	TGGCATCTTCCGTGTATAATAAAATGTTCTCGCATTGGGCTATCCATCAAAACACTTTTCATTCATGGCTATCAATAGGATTTTCTTGCTCATCTTTACAATCTTATGCAGCCATGGTGGATTCAATTATATTATCACTGCAGCAACGGCCACAATCAAAGTTGGGGATGAACTCAATTCCACTAGTCAACTTGTTTCAACGGATGGAAGTTTTACTCTGGGATTCTTCACTATTGATGTCACAAATTATACTTACTTGGGAATATGGTACACAAATGATATTGATAAAGATAGGGTATGGGTTGCCAATCGAGACACGCCTATTGTTGACGGTTCTGGAGTGCTAGCAATAGATAGCACAGGAAAGTTGATAATTACTAGTGAAGGGATAGCTATTGT…
PgRLK249-01	2842	TTTGATTGTTGCGTAAACTCAGTTTATTTCCATATATGTGCCAGTTTCTGACTTACATACAAGGATACAATGTTGAAAATTAGGTAAAGTATCAAAAAGACTCCCACTTTATGCTTTGACAGGAATATAGAGATGATTTACATAAAAGTTGCATGCTTAATATAGTCAGAAAATAAAATATAAAATGGTGGTTTGGCTGGAGCCACCGGATTATATTATATTCAAGAGTACATTTAATACATAGTTGGTCAACATTTTGACATCTCACATCTAATGTTCCTAATTTAAATTTATATTACTAACAAGTTTCAATTCATATGGTGTTGCCTCAAGTACAATTTATTTACTGGTCTTCTGCTATGAAGAATATTGTTGGCTTTTTTGGTTCTATGATCTCGA…
PgRLK249-02	3038	TTTGATTGTTGCGTAAACTCAGTTTATTTCCATATATGTGCCAGTTTCTGACTTACATACAAGGATACAATGTTGAAAATTAGGTAAAGTATCAAAAAGACTCCCACTTTATGCTTTGACAGGAATATAGAGATGATTTACATAAAAGTTGCATGCTTAATATAGTCAGAAAATAAAATATAAAATGGTGGTTTGGCTGGAGCCACCGGATTATATTATATTCAAGAGTACATTTAATACATAGTTGGTCAACATTTTGACATCTCACATCTAATGTTCCTAATTTAAATTTATATTACTAACAAGTTTCAATTCATATGGTGTTGCCTCAAGTACAATTTATTTACTGGTCTTCTGCTATGAAGAATATTGTTGGCTTTTTTGGTTCTATGATCTCGA…
PgRLK249-03	3044	GTCCACATATATTATTGACTCCTAGGTGTAGTATTAAAAAGATCCCTAGGGGGGATGTTATACAAGATAGAACTCTCAAGCTTCACAAAGTCAGAAAATAAGATATAGCATGGTGGTGTGGCTGGAGCCGCAAAATTATATTTAATGCCAAGACAGGAATATAGAGATATTTAACATGATAACAGTTGCAAGCTTAGGAGTCGGAAAATAAAGTACAACACGGTGGTGCAGCTGGAGCCACTAAATTAGATTTTAATTAAGACTACATTGCAGCTCACATCTAATCTACCTCATCTATATTATTAAGGATAGGACATCAGTACTTATGGAAAAGCCCAAGGACAATATTTTTACTGCCCTTCTGCTATGAAGAATATTGTTGGCTTTTTGGTTCCATGA…
PgRLK249-04	2848	GTCCACATATATTATTGACTCCTAGGTGTAGTATTAAAAAGATCCCTAGGGGGGATGTTATACAAGATAGAACTCTCAAGCTTCACAAAGTCAGAAAATAAGATATAGCATGGTGGTGTGGCTGGAGCCGCAAAATTATATTTAATGCCAAGACAGGAATATAGAGATATTTAACATGATAACAGTTGCAAGCTTAGGAGTCGGAAAATAAAGTACAACACGGTGGTGCAGCTGGAGCCACTAAATTAGATTTTAATTAAGACTACATTGCAGCTCACATCTAATCTACCTCATCTATATTATTAAGGATAGGACATCAGTACTTATGGAAAAGCCCAAGGACAATATTTTTACTGCCCTTCTGCTATGAAGAATATTGTTGGCTTTTTGGTTCCATGA…
PgRLK250-01	2294	AAATATTGCTAGCTTTGAGATCTCGATGAATTATTCTTAGTCTTGAATCTCGATGAAGATAGAGTAGTCCTCGTGCAACCCCTTCGATTATTGTATAGCGTTTACTCCAGTCTAGTTGTGCTTTTTGGGTTGGATCAAAAAGAAATGAATCCAAGCTTTTGTTAGGCATGTATTCATAAACCAGTAACTTCTCTTCCCCTTCAATGCAACAGCCAAGCAGTCTAACCAGATTACGATGTTGTAATTTTGCTATTAGTATCATCTCAGTCTTGAATTCCTCCAACCCTTGTCCAGACCATTTTGAGAGTCTTTTAACAGCTACTTCTTGTCCCCCAGGTAGGATTCCCTTGTATACAGGACCAAATCCCCCTTGACCAAGCTTGTTTTTGTTAGCAAAGT…
PgRLK250-02	2283	AAATATTGCTAGCTTTGAGATCTCGATGAATTATTCTTAGTCTTGAATCTCGATGAAGATAGAGTAGTCCTCGTGCAACCCCTTCGATTATTGTATAGCGTTTACTCCAGTCTAGTTGTGCTTTTTGGGTTGGATCAAAAAGAAATGAATCCAAGCTTTTGTTAGGCATGTATTCATAAACCAGTAACTTCTCTTCCCCTTCAATGCAACAGCCAAGCAGTCTAACCAGATTACGATGTTGTAATTTTGCTATTAGAATCATCTCAGTTTTGAATTCCTCTAAGCCTTGTCCAGACCTTTTTGAGAGCCTTTTAACAGCTACTTCTTGGTCCCCAGGCAGGGTTCCCTTGTATACATGACCAAATCCCCCTTGTCCAAGCTTGTTTTCATCAGCAAAGT…
PgRLK250-03	233	TTTTGGGTTCATCTCTTCATCCAGTAATATATTGCTAGCTTTTAGATCTCGATGAATTATTCGAAGTCTTGAATCGCGATGAAGATAGAGTAGCCCTCGTGCAACTCCTTCGATAATTGTAAAGCGTTTATTCCAATCAAGTTGTACTTTTTGGGTTGGATCTGCCATTGCATACATCAAAATATGCTAATTATTGTCATTGTGACATCGAAATGATAAACAGTAGATAAACA
PgRLK250-04	2364	AAATATTGCTAGCTTTGAGATCTCGATGAATTATTCTTAGTCTTGAATCTCGATGAAGATAGAGTAGTCCTCGTGCAACCCCTTCGATTATTGTATAGCGTTTACTCCAGTCTAGTTGTGCTTTTTGGGTTGGATCAAAAAGAAATGAATCCAAGCTTTTGTTAGGCATGTATTCATAAACCAGTAACTTCTCTTCCCCTTCAATGCAACAGCCAAGCAGTCTAACCAGATTACGATGTTGTAATTTTGCTATTAGAATCATCTCAGTTTTGAATTCCTCTAAGCCTTGTCCAGACCTTTTTGAGAGCCTTTTAACAGCTACTTCTTGGTCCCCAGGCAGGGTTCCCTTGTATACATGACCAAATCCCCCTTGTCCAAGCTTGTTTTCATCAGCAAAGT…
PgRLK250-05	2375	AAATATTGCTAGCTTTGAGATCTCGATGAATTATTCTTAGTCTTGAATCTCGATGAAGATAGAGTAGTCCTCGTGCAACCCCTTCGATTATTGTATAGCGTTTACTCCAGTCTAGTTGTGCTTTTTGGGTTGGATCAAAAAGAAATGAATCCAAGCTTTTGTTAGGCATGTATTCATAAACCAGTAACTTCTCTTCCCCTTCAATGCAACAGCCAAGCAGTCTAACCAGATTACGATGTTGTAATTTTGCTATTAGTATCATCTCAGTCTTGAATTCCTCCAACCCTTGTCCAGACCATTTTGAGAGTCTTTTAACAGCTACTTCTTGTCCCCCAGGTAGGATTCCCTTGTATACAGGACCAAATCCCCCTTGACCAAGCTTGTTTTTGTTAGCAAAGT…
PgRLK251-01	4039	CTAGCTTCTGTCTTAACTCATTACCAAGCTAAAGGACATTTTACAATTCAGCACAAAATCAAATTGCAAGTAAAATATGAGAAAATCACAGTAAATTCAGATGCGAATAACATTAGAAAGGATGTTGGACTTGAATACAACATGCAGCCCAGTCTAATCATTAAGTCCAAGATTTAAAACCAACTTCGCATCTAATGGAAAATGTATATGTTGAAGTTATCACTATAAAATCATTGCAATAACCAATAAATACAAATTATTTGTCCATTGGTGATCTTATCATCCACAATAAAGTCTTCAGTGGCTATAAAAACCTCAGACGTTCAACACTATCTTGGACCTGAGATCTGATGGGATGAGATATAGGAAAAGTAAGTGTTTGAGACACTCCTTGTTCTC…
PgRLK251-02	4015	CTAGCTTCTGTCTTAACTCATTACCAAGCTAAAGGACATTTTACAATTCAGCACAAAATCAAATTGCAAGTAAAATATGAGAAAATCACAGTAAATTCAGATGCGAATAACATTAGAAAGGATGTTGGACTTGAATACAACATGCAGCCCAGTCTAATCATTAAGTCCAAGATTTAAAACCAACTTCGCATCTAATGGAAAATGTATATGTTGAAGTTATCACTATAAAATCATTGCAATAACCAATAAATACAAATTATTTGTCCATTGGTGATCTTATCATCCACAATAAAGTCTTCAGTGGCTATAAAAACCTCAGACGTTCAACACTATCTTGGACCTGAGATCTGATGGGATGAGATATAGGAAAAGTAAGTGTTTGAGACACTCCTTGTTCTC…
PgRLK252-01	3490	CTTTTAGAAACAACAGTAAATGATTAGTATTATTAATTTACACAAGAAACATAATTTTGCAAACTGAGTTATTTAAGCTTTATAGTGGCTAGCAGTACAAAATTTGAGTAATCTACCAAAAATACATACACAAAATACACTGAGGCAATGCTTATACTTATCAAGAATCCCTTTATCTTCTCCAGCTGCTATCGTGGCCCTGAAAGCCTTACTGCAGAAAGATAAGCATCACTGTTGCAATCTGATGGCCCGGATGAAGTGCCCTCCTCACTGATTGATTTGAAGAAACTCGAATACAACCGAGTGTTCATTTGGGAAGAAGTTGGCGGTGGAGGAACAGGCGTGAGACCTTCAAGCATTTGGACTACTTTTGCCATTGGAGGTCTAAGGTACATATCA…
PgRLK252-02	2261	CTTTTAGAAACAACAGTAAATGATTAGTATTATTAATTTACACAAGAAACATAATTTTGCAAACTGAGTTATTTAAGCTTTATAGTGGCTAGCAGTACAAAATTTGAGTAATCTACCAAAAATACATACACAAAATACACTGAGGCAATGCTTATACTTATCAAGAATCCCTTTATCTTCTCCAGCTGCTATCGTGGCCCTGAAAGCCTTACTGCAGAAAGATAAGCATCACTGTTGCAATCTGATGGCCCGGATGAAGTGCCCTCCTCACTGATTGATTTGAAGAAACTCGAATACAACCGAGTGTTCATTTGGGAAGAAGTTGGCGGTGGAGGAACAGGCGTGAGACCTTCAAGCATTTGGACTACTTTTGCCATTGGAGGTCTAAGGTACATATCA…
PgRLK253-01	2715	CATTAACACCCGAGAGCAAGAATTAACAAACACTTGTACATTTCATGGCCAATAACTTACCCCATCTTCTTCTTCTCCTCCTTTCTGCTATATATTTAGTAGCAGCTCAACAAAGAAATTTCAATATAAGCCGAGGCTCCTCATTAACACCCACCGGAAACTCGTCTTGGCTTTCGCCTTCGGGCTTATATGCTTTCGGATTCTACCAGCAAGGCAATGGCTATGCTGTCGGAATTTTCCTATCCGGCATTCCTCAAAAGACCGTCGTGTGGACAGCCAACCGCGATAATCCTCCAGTTTCTGATAACGTAACCTTGCAACTAAGTGCAGATGGGAGACTCATACTACAACAATTGCCACAAGGGGAAGCTACAAATGTTGTAGTTTCAGAATCTATTT…
PgRLK253-02	2837	AAAATACTTCCCTTTGCTGATATGATTTTCCCTTAAATCAAACATAGCCTAAGGGTGGACTTGCCAAGTTTACGGTCCACAAATTTTGTTTGGTGCCTATAAATAAAGAAATTCCTTTGCATGTAGAGAAACATAGCAAGAACAAACACTTTCATGGCCAACACCTTACCCAATCTTCTTCTTCATCTTCTTCTTCTTCACCTTTCTGCTTTATATTTAGTAGCAGCTCAACAAAGACAATTCAATATAAGCCAAGGCTCCTCTCTAACGCCCACCGGAAACTCGTCTTGGCTTTCACCGTCGCGCTTATATGCCTTCGGATTCTACCAGCAAGGCAATGGCTATGCTGTCGGAATTTTCCTTGCCGGTATTCCTCAAAAGACCGTCGTGTGGACAGCC…
PgRLK254	1799	GCGGTGGAGAAGAAGCGATATGTACGGTGGTGCAAGATACGAAGGCAAAATGTACCTGCCTGAAAGGTTTTAAGCCAAAGTTAGCAGATGAGTGGAATGCAGGAAATCGGAGCCAGGGTTGTGTTAGAAACCCACCTTTGGACTGTCAGGTGAACAAAACTGGAGATGGATTTCTCTCTATCCCGAATGTCAAGTGGCCAGATTTTTCATACTGGGTATCTGGTGTGACCGATGAGTATGGGTGCATGAATACCTGCCAGCAAAACTGCTCATGTGGTGCCTATGTCTACATGACTCAATTGACGGGGTGTCTACATTGGGGTAGTGAACTGATGGATGTTTACCAGTTTCAGGCTGGGGGTTATGCCCTAAACCTCAAGCTTCCTGCTTCTGAGTTAG…
PgRLK255	695	GCCATCTTGAAATTGTATGAAGGGCTTCACCGTGAGATCACCAGAGGACTGGGAGCTAGATGATCGAACCAGCGGGTGCTTGAGAAATGCTCCATTAGACTGTAGTAGCAACAGAAGTGCAAGCTCAACAGACAAGTTCCACTCAGGTCAGGTGCATGCTGAATTTGATCTTCCGGCGATAGCTTCAAGTAGCTTAGGCATCGGAGGGGTGTCGACTTCAACAAGACCCTCAAGAATCTGGACTACCTTGCCCATCGTTGGCCGTTCAAACTCCCTGTCCTGAATGCACCAACAGGCAACCTTGCAAGCCCTTTCAACCTCGTCGATGATGACATCACCGTTTAACCTATCATCCACGAAGCTCGTGACATTTCCCTCGAGAAGCTTGCGTGCCACCTG…
PgRLK256	415	TTAGTCCATGATTGACATTAAGAGAAAAGTTTCTATTATTTCTTGACGCTACAGAGTGACGGAGGCAAACCAAAAATAAAGGAGTCCAAGCCTCTGTTTGGCATATACTCATACATCAACATCTTCTCCTTTTCATGAATGCAGCATCCTACAAACTTCACCAAATTACGGTGTTGGAGTTTTACAATACAGACAACTTCATTCTTAAATGTATGTGTCCTTGTCTCGAATCCTTCGAGAGTCACTTCACAGCTATTACATTCATTCATTATCACTTCTAACTCTTATCGTTAAAGTTGAGAGAGAATTTGTAAAGTTCACATTATAATTCACCTTGTAAACGGGGCCAAATCCACCTTCTTCAAGCTTATTGTTTATGGAAAAGTTATTGGTGGCAGT…
PgRLK257	633	AAGCCAGCAATATTTTACTAGATGACTCCATGAACCCTAAAATATCAGACTTTGGTATGGCAAGGATATTTGGTGGAAACCAGCAGCAAGGAAACACTATTAGAGTTGTTGGAACATAAATATGTGATGGGTGGCGCCTTTTCTGTTAAGTCGGACATCTACAGCTTTGGTGTTCTTCTCTTGGAGATTGTAAGTGGCTTGAAGATCACCTCATCGCAACTAGTAGAGAACTTTGTTAGCCTCACAACTTATGCATGGAGACTATGGGCAGATGGAAAAGCAACAGAACTGGTGCACTCTTCGTTTGCTGAGAGTTATTCACTTCATGAGGTTGTACGGTGTATTCAAGTCGGTCTCTTGTGTGTTCAAGACCGTCCGGATGATAGGCCACTCATGTCA…
PgRLK258	305	GTAGCGCTTTGGCCAATCCAGTGATTTGCTTATTTCTTCATCTATACCTTTTATATCCATTCAAGTCAATCCAAACGAAAATAAATGAATCTAAACTTTTGTTGAGCATGTATTCATAGATCAACATCTTTTCCCCTTCCTCAATACAACACCCCAGAAGCGTCACAAGATTTCGGTGCTGTAGTTTGGCAATATATGAAACTTCATTCTTAAACTCGTGTATTCCTTGTCTCGAATTCTCTGACAATCTTTTCACAGCTATTTCTTGTCCGGTTTGCAACATGCCCTTGTAGACAGGTCCAAAG
PgRLK259-01	845	TACCAGGGCACTGCTCCTTCGAACTTCCATGATCCGACGCACAAAAGGAAAATTAACTACCGTCAAACCATACAAGCATTTCATATTCACTCGAGTTATATGATGTGGCTAATTTTCTCTCTCACGCCTTTTCTGTCGCTACTTTGTTACTGCTCTCTGAATAGAATTCATCCTGTTCACCTCCACCGGCGCCTGCGTTCACCTTTGCCAGCATGTGAAGCCGGGACGGGACCGGCGGTAAGCCGACGTCGGCGACTCCTTCAAGCTGCTGCACGACGAGCCCCATGGTCGGCCGGTCAGCCTCCTCGTCCTGGATGCACCAGCAGGCGATCCTGCAGAGCCTCTCCATCTCCTTCACATCGGCCTCCTTGGCCAGCCTCTCATCGAGCAGCCCGACCA…
PgRLK259-02	298	GGGGGGGGGGGGGAGCCACTCCGGCGCGAGGTACCCGAGCGTGCCGCGCATCGTGGTCAGCACGCGGCTGAAGTCGTGGCCCACGAGCTTGGCCATGCCGAAGTCCGCGAGCTTGGCGCCCAGCTCGTCGTCGAGGAGGATGTTCTCCGGCTTGATGTCGCAGTGTATGATGCACTCGCGGCACTTCTCGTGGAGGTACGCCAGGCCCCTGGCCATGCCCAGCGCGACGCCGTACCTCTGGCCCCAGCTCAACACCTTCGCCGCCGAGCCGCCGCTCCCGCTCTTGAACAGGTACGAG
PgRLK259-03	753	GTATTATACACGTAACTAACAATTTGGCTTTGTTTTTATATTATACGACGACTAAAGTAAAGCAAAGAGAGAAGACTTGTTAGTTAGTCGTCCTGGACGCAGAAGATGGTTGGCTTGACGGGGTCGGTGATCTCGACAGTGCCCTCGAGCATCTTGGCGACCTTGCCCATGGAGGGGCGCATGTCGGCGCGGTCCTGGAGGCACCACATGGCCGTCTTGACCATGCGCTCGACGGTGGCGACGCTGTCGGCGTCGTCGTCGACGGCGAGGAGGATGCGGGGGTCCATGATGTCCTCGATGCGCCGCTCCACGTACACCTTCTCGTACGCCCACTTGGGGAAGTACCAGTCCTCGCTGCCCACCGACTCCTGCCGGAAGCCGTAGTTGCGCCGCCCGGAC…
PgRLK260	896	TTCCAGGAATATTGAGGTCAGCTAAACTCATGCTTTGTGATTATACTCTTTACCGCGGTCCTGAAAGAACTGATGGCAACAATGTGGCTGCATCGCGCAATTCAGAGTCCTCCGCTGCCACGGTTGGTGGATTTGAGAAGCTGTAATTTAAGTCAACTTCAATGTCCATGGCATCCTCTATTACTTTCACCACTACTGACATTGATGGCCTCCAAGTGAATTCATGTTGTAAACACCAAACTGCCAGCCTCATCATTTCCACGGCTTCCAGCCTGTGCAACTGCATATCTTCACTGTTTTTGTCGATCAAATCAATGACTTTATTTTCCTGTGCTTGTTTCATAAATAACCTAAGCAAATGCATACATTCCTCAGGCTGTGCCCAATCCAAATTTTTCC…
PgRLK261	614	GAAGCTTATATCATAAGACACAAGAAAAATAGTATCTTTATCTGTATACATTTGTTTAGCAGTAGTGTCATATTGTCTGATTTTATTGTCCCCCTTGCAACATTATTTTCATATGAATGGATGGTGACAAAACCACCTACTACCACATTTTTTTTTCACCTTCCAGTCACTTCTGTAATTGGAACTTCAATGGAGGACGAACAATCGTGATCTAACATGATCGAATCCATTCTTTTGGAGCTCGTCGAGCTAATATCCAGCTGCCTTGGCATGCAAAGATTAGAGATTCCACTCTCCAACATCATCACAACAGATGACATTGTTGGTCTTTGTGATGCAGAGCTCTGTATGCACAACATTGCTACATGTATGCATCTCAACGCTTCGTCTTGAGAGCAT…
PgRLK262	743	AAACAAGCTGACGGTCCAGCTTCAGTTGCATTTGAGCGCCTAACAAGTTTATCAGTCAAAGACTCAAAGCTACCACACCAGTAATTTCAAACGGACCGTTGGAGCACCACCTGCAGCTGGTTACTGAAATCCACTTGGCAGTCAATGGTAATCTGCTTCCTTTGATGTTCCAGGGCGCTCAGGTCACCACACTGCAGACAAGCATAGCGGATTCTAGGCATCTAGCGTCCTACTAGCGATGTCAGGCCCGCGCTGTTAACAGAGTCCTCCGTCGCTTCTTCTGCTTCATGTCTCCTTCCAATGAAATACAGAGGTTGCTTTGGAGTCGTGACTGGCATGGCCTCGTTGTCCAGCATAGACACGACTAGCGACATGAGTGGCCTGGCACCCGGGCTGTCC…
PgRLK263	843	TGATATATGAATACTTACCAAACAAAAGCTTGGACGCCTTCCTTTTTGATGATACAAGACAATATGTGCTTGATTGGCCTACACGCTTCCAAATAATTAAAGGGGTGGCTAGAGGTCTTCTTTATCTCCATCAAGATTCAAGATTAACTATAATTCACAGAGATCTCAAACCAAGCAACATCTTGTTGGATTCCGAAATGACTCCCAAAATATCAGATTTCGGTATGGCAAGGATCTTTGGTGGAAACAAACAAGAAGCAAAAACTACCCGGGTTGTTGGGACATATGGTTACATGTCGCCTGAATATGTTATGGGAGGTGCCTTTTCTGTAAAATCAGACATTTATAGCTTTGGTGTACTTCTCTTGGAGATTGTAAGTGGTTTCAAGATCAGCTCAT…
PgRLK264	844	GATGGATTCTGACTAAATAATATATTAGAATTGGTTCCTAATGTCAAAGTGATTCTTCATATCAATCAATTTTGAGAGGAAAATGGAGAACCGTGATTTCCGCAAGACTTGAAAATTTGTAATCCAACGCTTGAGTCAATTTCCTTGCCAAACATGTTGGTTAAAATTCCACACAAGACTAACCAAGTTAGGCAGGCCTTAGGGAGAGGGTATAGAATCCTTTGAAGCCTCGGACAACTGCGCATCACCATCAGAATGACCATTCGATATTCTGTCGCCGGAATCTGCCCTGACCCCAGGGAATGATTCACCGGAAACCAATGCTTGAAGCAGCTTTGGTGGCGGCGGGACAGTCACTTCCACCACACCTTCCAACATTTTCACCACCATCCCCATAGT…
PgRLK265	873	CGTGAGACTAAGAGAAAAATATAAATACAATTTAGAGAAGTAAACCTGACTTGAGCAAAAATCTTCAGGTTAAATTTGTAACACCAAAAAGAAATCCCTAAAATGGAACCAAAAAGAGCTATGTTACATGGATTCGGAAGCAACATCCGATTGGACATAGTATCTTTAAGAGTCCAACACAGATACTCCTCAATTTTACCTTTTTACACTAAAATGAAGTGTTCAGTACTCATATCCGAGTATTAAGTGTCTTTAGGGCAAAGTGATATTAAAAAAAAAGTAAAAGAAAGAAAATTTCCTGAGTTTCACCGCTAGCTAGCGGGCTTCAATAATTGTAACAGTTACATTGTTTATAGAACAAGTTTGAGGCTGTTGAATGGTGTCTGAAAATTTCCTTCT…
PgRLK266-01	757	ATCATTCATAGAGATCTCAAAGCTGCCAATATTTTGCTAGATAAAGACATGAATCCAAAAATATCGGACTTTGGCATGGCGAGAAGTTTTGGTGGAAATGAAACTGCGGCAAATACAAAAAGAGTTGTTGGAACATATGGCTATATGTCTCCAGAGTATGCAGGGGATGGGATATTTTCAGTAAAATCAGATGTATTTAGTTTTGGGGTATTGGTATTGGAGATTGTGAGTGGAAGGAGAAACAGAAGATTTAGTCATCCTGACCACCACCATAACCTTCTTGGCCATGCATGGTTACTATTCGAGGAAGGTAGGTCCTTGGAGCTGATCGATGCAAATCTAAGCGACACGTGCTATGTATTAGAACTCCTACGATCAATTCATGTAGGTTTGTTATGT…
PgRLK266-02	740	ATCATTCATAGAGATCTCAAAGCTGCCAATATTTTGCTAGATAAAGACATGAATCCAAAAATATCGGACTTTGGCATGGCGAGAAGTTTTGGTGGAAATGAAACTGCGGCAAATACAAAAAGAGTTGTTGGAACATATGGCTATATGTCTCCAGAGTATGCAGGGGATGGGATATTTTCAGTAAAATCAGATGTATTTAGTTTTGGGGTATTGGTATTGGAGATTGTGAGTGGAAGGAGAAACAGAAGATTTAGTCATCCTGACCACCACCATAACCTTCTTGGCCATGCATGGTTACTATTCGAGGAAGGTAGGTCCTTGGAGCTGATCGATGCAAATCTAAGCGACACGTGCTATGTATTAGAACTCCTACGATCAATTCATGTAGGTTTGTTATGT…
PgRLK267-01	851	GGCGTTACAGTTTACATGCAGATGCAAGTTGAGTTCCCTCAAACCTGTAATGACACACACAAAAACATAGAATGCACCTTCATGTGTTCGTCGCGTTTTGCGGCACAGGACTATTTGTAGATGAGACAAAGGGCTTGGGGGGAATCTGCAGGTTCTGCAACCTCCCGGTTAACATGTTTACCACCTTCGTCATTGATGGCCGGTTCTTCGGGTTCCACTGGATGCACCACAGGGCCACAATGGTCAGCTGCCTCATCTTTTCTTTGTCTTCTGCTGTTATTTCTGAAGTAAGCTCCCATTCATGCCCACTGATTACTCTCTCGTAGATCCACTCTGGGAGATATACCTCATCCTGGTTCTCAACACTTGGATCTGAGTTCCTCCGTCCGCTCACCATTT…
PgRLK267-02	1091	GGCGTTACAGTTTACATGCAGATGCAAGTTGAGTTCCCTCAAACCTGTAATGACACACACAAAAACATAGAATGCACCTTCATGTGTTCGTCGCGTTTTGCGGCACAGGACTATTTGTAGATGAGACAAAGGGCTTGGGGGGAATCTGCAGGTTCTGCAACCTCCCGGTTAACATGTTTACCACCTTCGTCATTGATGGCCGGTTCTTCGGGTTCCACTGGATGCACCACAGGGCCACAATGGTCAGCTGCCTCATCTTTTCTTTGTCTTCTGCTGTTATTTCTGAAGTAAGCTCCCATTCATGCCCACTGATTACTCTCTCGTAGATCCACTCTGGGAGATATACCTCATCCTGGTTCTCAACACTTGGATCTGAGTTCCTCCGTCCGCTCACCATTT…
PgRLK268	911	CAAGAATTTTAATTATTTTCTCTTCCCTTCTCCTTAAATAAAAACTCAGGTATTACAAAGTCCTACTTTTTCTCCAATACTGGCAGTCGAGATTAAATTGTTTAATTAGATAAGATTGTCTTTAGGGTTTACAAGTATGCATGAGCATGAGTAGGATAAATTTTTAATATATTCTAATGAAGAATCAAATCAATAAAAATTTCAGCTTTGAAACTCTTGCCTTAGCCCAACACGATTGCTGAAAAACCATAACTTAAGAGGTGTCAAATCAAATGCACCAAAAGATTAATTAAAACTAACTATTATCGTGGTACAACAGCGGTAATAGTAAATTCGTTGGATGAGGATAATATCGTCTTGCTCAATGAGTAGTCTGCTTCATGCGTTCTTTCGTTGAAA…
PgRLK269-01	693	CATCACTACTTATAATACTCCTAGACAACTTTCTTAACTTAAATTGAACTCTAATAAGATAGCTACAAATTAAATAAGAAAACTACTAATAAAAATACAACTTCTAATTTATGGGCTTTCAAAGCCTTTTATAATGTTTTAACCAAGTCTCATGGCGGGCTTGTCCGACATCATTTCTTGGCATAATTATGAGTGTACAGTTTTAATGCAAGCTGTGAATACATACAGGGCGAAAAATTAAAAGAATTATATACATGTGCAAAAAAAGGCATCAAAAGTATAGAAAAACTACTACCTAGGGGAGACCAATGTATTACTTTCACTGGATGAAGAAAAATGAGACAGGTTATGACTATTTGATTCAACTTGTATCCTTTCAGTGAAAAAACCAGGCTGCTT…
PgRLK269-02	706	GATTCATGAGATATGAGTATCCTCTTGGTGAAAAAATTAGCTTGTTCTTGATCTGTCTTTAGGATATGGTTGCACACACAATAATCTGATTTGTATTGCTCAATTACACCTATCTTCCAATTTATCTGGATCATGATCCCTCTATTACACTTATCCTCCAATTTCTCTCAATACACATTCAACAACACAAATATTATATTTAGTAACACAATAAAATTCGTCACAAATAATTGTGTAGTTTGTACCGGCACTAAAAACGATATTTACTTCGCTAAGTGAAAATTTTCTATTCTTGAAAAGTAAAAATATACTATCTAGGGGCAAAAAATGTGACACTTAACTGATCATTGGATAAAGTTTTTGAAGAATTTGACTCTTGCATGTTCCTCTCAGTGTAAA…
PgRLK269-03	694	CATCACTACTTATAATACTCCTAGACAACTTTCTTAACTTAAATTGAACTCTAATAAGATAGCTACAAATTAAATAAGAAAACTACTAATAAAAATACAACTTCTAATTTATGGGCTTTCAAAGCCTTTTATAATGTTTTAACCAAGTCTCATGGCGGGCTTGTCCGACATCATTTCTTGGCATAATTATGAGTGTACAGTTTTAATGCAAGCTGTGAATACATACAGGGCGAAAAATTAAAAGAATTATATACATGTGCAAAAAAAGGCATCAAAAGTATAGAAAAACTACTACCTAGGGGAGACCAATGTATTACTTTCACTGGATGAAGAAAAATGAGACAGGTTATGACTATTTGATTCAACTTGTATCCTTTCAGTGAAAAAACCAGGCTGCTT…
PgRLK269-04	627	TCCAATTTATCTGGATCACGATCCCCTCCATTACACTTATTCTTCAATTTCTCATATTAGGATCATTACACTTATCCTCCAATTTCTCTCAATACACATTCAACAACACAAATATTATATTTAGTAACACAATAAAATTCGTCACAAATAATTGTGTAGTTTGTACCGGCACTAAAAACGATATTTACTTCGCTAAGTGAAAATTTTCTATTCTTGAAAAGTAAAAATATACTATCTAGGGGCAAAAAATGTGACACTTAACTGATCATTGGATAAAGTTTTTGAAGAATTTGACTCTTGCATGTTCCTCTCAGTGTAAAATCCAGGCTGTTTAGGTTGAGGAAGTTCTGTTTCACTACCCAGCATTGGAACCACAAATGACATGTTTGGTCTGTCTCT…
PgRLK270	538	CAAAAAGACAAAAAGAAAAAAAAAGGTTTCTTTTCAGACATAATTATGGTACACAAGGCCATGGCTTCAACTACCTGCCATCCTGCAACATAGTAACGGTGACCTGATTCACCGTACACGATTCATCGTCTTGTTTACTTGAAGATGATTCACTTCCAAGAGGTCTTCTTCCGAGGCAAAATCCAGGGTTTTTAGGCTGAGGCAATTTTGCAGCTTCACTGCTCAACATTAAAACCACATTTGACATGGTTGGCCTATCTTCTGCATGCTCTTGGACACATAAGAGCCCTACTTGTATGCATCTCAGTACTTCAGATGGGGAATAAGTATCCCCAAGTACTGCTGGATCCATTAATTCTAAACCCTTTCCTTCTCTCCACAGCCTATACACATGTCCAA…
PgRLK271	1547	ACGCCTAGCAGCTTCAGAACTAGGTAATTATCTCTTCATATGAATCATTGCCTCAATTCAATATACCAGGTACGTACGCACCTCAATTCCAAAAACTAAAAAGATCACTTGCCTTCATATTTTACAAAGAAAAGTGTTGATCTTTAGTGTTGGCCCGCATACATGTTGACTCAAAAGGTTAACTTATTAGGTTTATAGTTGTCTTCAATCTTTCTCCTTGTGTTCCAGACTTTACTATCACTCGGTACATCAACACACTTATATTTTCAAAGACAGAGAGAGAGAGAGGGGGGGAGTATTAGCGATTAGTTAATTTGCTTTTCACTTTGTACGTACCTTTATAAAGGCATGCCAGTTCTAGTGATAGACTAACTTATGATCTAAATACTTTCAGAGCAT…
PgRLK272-01	557	TTTTTAATCAAAAATTTCAGCTTCAAAGCTCTTGCTTGGCAGTATGATTGCCTCCATCTTGTAGAAAAATATAATTCTTGATTGATTACATCATGTACAACTATTTATAATAAAATTGAGGTACCAGATGCACTAAGCATTACAATCGAGGTGCAAGAACTGTAATAGTTAATTGGTTGGATGAAGACAATATTGGTTTGCTCAATGAATAATATGCTTCATGCAGTTTTCTCTCAGTGAAAAAGCCTGGTTGTTTAGGATGAGGCAGTGCAACATTACTACTCAACATTAGAACCACATATGACATACTCGGTCTGTCTTCTGGATATTGTTGAACGCATAATAATCCAATTTGGATAACTCTAAACACTTCATTATGGTTACTTGACTCCAAGAGCG…
PgRLK272-02	1276	GATCATGATATGAAGGAGAGACTGTGCTTGGAGGTGGAGAGGCTAGGGCTTTCTGCAGTTATTATGGGGAGCCGAGGGTTTGGTGCCACCAAGAGAGGAAATAATGGGAGGCTGGGAAGCGTTAGTGATTACTGCGTGCGTCACTGTGTTTGCCCCGTGGTTGTTGTTAGGTATCCTGATGAGAAGGATGACGATGGTGATAATTCTGCTGGTGGTGATCCGGTTGTTGTGATGGCCGCAGTGGCTGATGATGAGGATGAGTCTGAATATCACGATGCCACTGATGATCGCAAAGATACGTAATGGAAACTTGTTTCATGGGTAACACCCTTAAATCAGAAAGTGTAGAATTTGTTGCAGTCTAGAGACTTGAAACTAGTTGTTTCATAGTTAATTATA…
PgRLK272-03	1505	GATCATGATATGAAGGAGAGACTGTGCTTGGAGGTGGAGAGGCTAGGGCTTTCTGCAGTTATTATGGGGAGCCGAGGGTTTGGTGCCACCAAGAGAGGAAATAATGGGAGGCTGGGAAGCGTTAGTGATTACTGCGTGCGTCACTGTGTTTGCCCCGTGGTTGTTGTTAGGTATCCTGATGAGAAGGATGACGATGGTGATAATTCTGCTGGTGGTGATCCGGTTGTTGTGATGGCCGCAGTGGCTGATGATGAGGATGAGTCTGAATATCACGATGCCACTGATGATCGCAAAGATACGTAATGGAAACTTGTTTCATGGGTAACACCCTTAAATCAGGTAATGCATTATAATTTTAGTAATCTTTCTTCTTAAATATTGATCTCGCTAATTATTTTG…
PgRLK272-04	442	CTCTTTATAAAGTTTCCATGCATGTCCAAGAAGGTTGAGGTTGTTTTCTGAATGACAGCTTCCTCTGATTTTCTTTCCGCTCACCATCTCTAGAACTACTACACCGAAGCTATAAGTGTCAGATTTAACGGAGAATAATCCGTCAATGGCATACTCGGGGGCCATGTAACCGTATGTCCCAACAACTTTTGCTGTGTTTACTGCAGTTTCGTTTCCTCCAAAAGTCCTTGCCAAGCCAAAGTCTGAAATTCTTGGACTCATATCATAATCAAGTAAAATATTGCTGGTTTTCAGATCTCTATGAATAATTCTTAGCCTCGAGTCTTGGTGAAGATATAAAAGCCCCTTAGCAATGCCTTTTATAATGTTATAGCGCTTTGGCCAATCCAGTAATTTTCT…
PgRLK273	864	TGGCTTTATACAAACTTGATCATCAGAAGCATCATTAACATTTGTTTCATACAAGAAAATCACCATTAACATTTGTTTCATACAAGTGATGCTAAGCAAATCACCATTAAAATTTGCTTTATACAAATGATGCCGACAAAATCGCCTACTATATACACTCTACACTGCAAGAAATTACATGACCAAATGGTTTACCTTCCAATCAATTCTGTAATTGTTACTTCAGTTGAGGATATGATCTGAGGATCTTGTACGATCAAATCCATATCTCCAGATGAATTAATATCTGGCAGTCTAGGCAACGGAAGACCAACACTTTCACTCTCCAACATCCGTAAAACAGATGACATTGTTGGTCTATTCGCAGCAGAGATCTGCACACACAACATCCCTACATGT…
PgRLK274-01	1208	GCTCTCAAAGGATTCAAGACAAGGGTTGAAAGAGTTCAAAAATGAAGTTTCATGCATCGCCAAACTTCAACATCGAAATCTTGTAAAACTTCTCGGATGTTCCATTGAGGAAGGCGAAAGGATGTTGATCTACGAGTATATGCCCAATAAAAGCTTAGATTCCTTTATTTTTGATAAAAAACAAAGCAACAAACTGGATTGGCCCGAGCGCTATAACATCATAAATGGTATTGCTAGGGGGCTTCTCTATCTACATCAGGATTCCAGATTACGGATCATTCATAGGGATCTCAAAGCCAGCAATATTCTACTTGATTATGAGATGAATCCAAAAATTTCAGACTTTGGCATGGCTAGAATTTGCGGAGGAAGTGAAACTGGAGCCAATACAACAAGAGT…
PgRLK274-02	931	ACTATTGGATTGGCCGAAACGCTTCAATATTATCATTGGGATTGCTCGAGGCCTTCTTTATCTTCATCGAGATTCTCGACTGAGAATTATCCACAGAGATCTCAAAGCAAGTAATGTTTTGCTAGATAGTGACATGAACTCAAAAATTTCAGACTTTGGTATGGCTAGAAGTTTCACAAAAAATGAGACGGGAGCAAATACAAACAGAGTCGTTGGAACATATGGTTACATGTCTCCGGAGTATGCAGTAGATGGGCTTTTCTCGGTAAAATCAGATGTATTTAGCTTTGGTGTTCTAGTACTGGAAATTGTGAGTGGGGATAGAAACAGAGGATTCATTCATAGAGACCACCACCATAACCTTCTTGGACATGCATGGAGACTACATGAAGAAGGCAG…
PgRLK275	1795	GTGGGACATCTGTGTAAACATCAGGGGTATTTTTGGACCTTATCCCTATTAAAATATAAATTCCATTCAATGATTTCAATCGAGTTCCTGTTTTCAATGTAGAACAATGACATGTAATTGCACTAATAGGGGAAACTCGTTGATGGGAGAGAAATTGCAATTAAGAGACTCGCAAAAACATCAGGACAAGGGCTTGTTGAGTTTAAGAATGAACTTATACTCATAGCCAAACTCCAGCATACAAATCTTGTTCGGGTCCTGGGGTGCTGCATTCATGGAGATGAAAAGATGTTAATTTATGAATACATGTCCAACAAGAGCTTAGACTACTTTCTCTTTGGTTTGTAACATTTCTTAAATTTCTTAATTCATCAAAATACACTATTTCCGAATTAACAT…
PgRLK276	362	GTATCGCCGGGTCTGCCATGTCTTTCAGCCTGTCTGGGTCTTCAGTCAGCGCCTCACTTAGCTGAGCTTTCAGGGACTCCAGTTGGCTTTGGGACTCTGTTGGTTTGCCTGTGATCACCTCCAGGAGAATTAGGCCAATCTGGTAGATGTCTTCCTTGTCACCTTGTGCCGCGTTCTGAGCACTGCCAATATCATTGTCTTCATGGACAGCAAATGGGGTCTCTGAGAGAATCTTGCCGTTCTTGCTAGTTGATATCATTGGAAGACTGAAGTTGCTGATCTTAGACGTGAGGGTCTTGTCCAGCAGGATATGTTCTATGTTGAGATTGTTCTGTACGATCCCAGGAGCAGTCAGATTATGC
PgRLK277	230	CGCCTGAAAGGGAAGCCACCACTGAACTGGATCACCAGAAAGGGAATAGCCCTCGGTGCAGCAAGAGGCCTACTATACCTGCATGAGCAGTGTGATCCCAAGATCATCCACAGGGATGTAAAGGCAGCAAATGTACTGCTCGATGACTTCTGTGAAGCAATTGTTGGAGATTTTGGGCTTGCCAAGCTCCTGGATCACCGTGACTCGCATGTCACCACAGCTGTGAGGGG
PgRLK278	242	CTTTTGTCCCAATCTAGAACCGGCTTCTCACCATCGCCATACAAGTGCCTATCAAGGCTCCCATTTGACATGTACTCGTATACCAAGAGCAATTCACCTTTACGCCTGCAATAACCATGTAACTGAGCGAGATTGCGATGTTGTAGTCGCCCAATGCTCACAACCTCGGCGATGAACTCTTTCATGCCTTGTTTCGAGTCATGTGACACCTTCTTCACGGCGATCTCCAGTTTGGGCGCCGG
PgRLK279	231	AAACCCTGAGTCCAGACGTAACAGAAGAGCATACATGCAGGGTGGTGGGCACTAGTGGTTACATAGCCCCGGAGTATGCACCTCGAGGGGTTTACTCTCTGAAGACGGATGTGTTCAGCTTCGGCATCTTGGTTCTGGAGACCATTAGCGGACGAAAGAACACCATACTCGACAACCGAGGGGATACCGTCGGCGGCGATCTTGTATGAGATGCCTGGCGTATGTGGAAGG
PgRLK280	326	GGCGAGCAACGTGTTGCTGGACACGAACATGGTCCCCAAAATTTCGGACTTCGGCATCGCAAGGATGTTCGGAGGTGACCAGACCACGGCATACACACTGAAGGTCATTGGGACATACGGCTACATGTCACCAGAGTATGCCATGGATGGCGTGTTCTCCATGAAATCCGATATCTACAGCTTTGGTGTCATGGTGCTAGAGATCGTCACCGGCAAGAAGAATCGAGGCTTTTACGACGTCGAGCTTGATCTAAACCTCCTCGGTTATGCGTGGACGTTGTGGAAGGAAGGCAGAAGCACTGAACTACTTGATGAGGCGCTGATGG
PgRLK281	326	ATCAATTACATATTGTATACTAGTTGGTCTTCTTGCAGGATTGAAATCAGCGCACTCTATTGCTATGTTAGTGCATACTCGTACTTGCAGTTTCTGTGATGTTTCCAGCCTACTGCTCCACCTTTCAAGTACTTCCCCAGCTTCATGGTATCCTTTTGCTCCAGTTAGTATCTCCATGATTATAACACCAAGAGCATACAAGTCATATTTGAATGTAATTACGCCATTGGTGAATTCTGGTGCCAGATATCCAGGGGTTCCAGCAACTATTGTAACAATAGTCCGGGTTTGGTCTTCTTTGAAGCACCTCGATACACCAAAGTCAG
PgRLK282	241	GATGTCTATAGCTTTGGTGTATTAGTACTAGAGATAATAAGTGGAAAGAAAATGAGAGGGTTCTATCAATCAGATCCTAGCCTTAACCTTCTTGGTCATGCTTGGAGACTATATAAAGAGGGAAAGCTTGTGGAACTAATTGTTAGGGAGATCTTGGAGTCATGCAATCCGTCGAAAGTGTTTAGGGCAATTCAAATCGGATTATTGTGTGTGCAACCACATCCAGAAGATAGGCCAAACA
PgRLK283	262	CGCCGAAGCTGTATATGTCGCTCTTCTCGTTGACACGGAGCGTGTACGCGTACTCAGGAGCAATGTAACCGCAGGAGCCAGCGATCACCGACATGGACTTGGGCGCCCGGCCAGCCATCTCCACCACCTTGGCCACACCGAAATCCGCGACGCAAGCGCTGAACTCTGCATCCAAGAGGATGTTGTTGGACTTGACATCCCTGTGGACGATCGCCGGCACGCAGTACTGGTGCAGGTAGGACAGCCCCTCCGCTGCGTCCAG
PgRLK284	560	CAGCCTCTTCATGGGTCGTCCTCTTCCACTAGTAGAAAACATGGGTCGCACTTAAATTGGACAGGCAACTGCACTGTATCTGGAGTAGCAATCATCATAAGAAATGAAAGCTAACAGGTTCCACAATGACGTACATATCGAAGCAAATTATTTGGCAAACAGCCGAGCATGTCCTTTGCTTCTTGCACATGTCTCCTGAAGAAGACCCGAACTTAATTCTCCCTCGAGACTGGAGATCAGTACGGCATCGTAGCTCAATTAGAATGCCGTCCATTGAGCTGGTTGATAATTGCTTCTATGGAAGGTCTCCTCTGCCGATCAGTCTCAACACATTGCAGTCCAATTTCGATGCATTTTTTTATTTGTCGGAGGCTATCTGCTTTTAATGATGGGTACTCT…
PgRLK285	543	GCACGAACGACTCGTCGCCGGCGCCTCCTTCAACTAGATCCTGCACGCCAAGAAGGCCGTTGCCGCCTCCTGCAAGGACGAACCAGACGCCGTGGCCCAGAATTGGAGTCTTTGAAGGATTTGAATGAAGCATATGTATGCATGCTATGGTTCATCTTAGCAGCCTTTGAGTGGTGGCAAGATTATGTGCATAGTATACTTTCAGCACTGTAGGATCGAGTAAATGGAGCGGTGGTTCATGCATCACTCCCCGCCAATACGATGGAATTAGTCACAATGATTACTTGAACTGCCGATATTTGATCTGGGGACAATTGCAGCTGCCACTGATGGTTTCTCCATCGATAACAAACTCGGCGAGGGTGGCTTTGGACCAGTATATAAGGGTAAGCTTGAGGA…
PgRLK286	202	CAAAACTGTACACATCTGCTTTCACGCTTGCTCCCACGCCTTCACGTATCTCTGGTGCCATGTACCCCGCTGTGCCGGCGGCCTGCGTGCTGAGCTGCGACGCGGCAGGACCGCCGGTGACAACCCTCGCATGGCCGAAATCGGCGAGCTTGGCCTCGAACCCCTCGTCGAGTAGCACGTTGCTGGACTTGACGTCGCGGTG
PgRLK287	201	AATTGCTTCAAAATATTCATCAAGAAGCACATTGGAGGCTTTTACATCACGATGGATTATTTTTGGATCACACTGTTCATGCAAATAAAGCAGCCCTCTCGCTGTACCCAGTGCTATCATCTTTCTCCTCGACCAATCTAGAGCTGGCTTGCCATTTATATGCTCACGCAATTGAGAAGCAACACTTCCATTTGGCATATA
PgRLK288	261	GTCTATAGCTTCGGGGTATTGCTCTTGGAAACTGTAAGTGGTCTAAGGATAAGCTCAATGCAGAACATCAAGGAGTTCCCCAACCTTATAATATATGCATGGAGTCTATGGAGGGAAGGGCTGGCAAAAGATCTTGTGGATCCATCTGTTTCAGAGAGCTGCTCAGATGAAGAAGTTTTGTGTTGCATTCATGTCGGGCTCTTGTGTGTTCAGGATGACCCGGATGCGAGACCACCAATGTCAACTATTTTAACAACCTTG
PgRLK289	274	GTCCAAACCTCTTGCTGAAATTGTGACCTTCCTTGAGCTGCATCTGGACGAAGAACTTTTATCGCAACTTGCGTGTGATCCAGATAACACTTGTATACTGGACCATAACCTCCTTCCCCGATTTTGCGAGACTCTGCAAAGTATTCAGTTTCTACTTCAATTTCCTCTATTGAGTATTTCCTGTACCTAATATCACTTTGTGCTATCGAATCCATAACCTTCTTCTTCTCCTCGGATTCTTTGAGTGCTTTCTTTTCTGCACTAATTCTTTTTT
PgRLK290	325	GGCGTCCAGAAATAAGAACTAACAACAAAACACCGAAGCTGTACATATCGCATTTCTCTGATAGAGGCCCGCCGCCACCATACTCAGGAGCCACATAACAGACTGTGCCACGCATGCTTGGTGTGCTGCTCACTGCTCCACCACTCTTAGGTACAAATTCTGTACTAGCGCAATCTTTGCTACTCCTTACACCGTCAGCCCACCAATCAATGGTGCTATTGCCATTGCCATTGCTGCTCCTCCGACTCCAGCTTTTCATCATCCTCCACCTTGAACGTCCCTTCTCCTCTAAATCACAATCCTTCTCCCACCACTGCAAGCCAGT
PgRLK291	331	AAGTTTAGCCGTGCCAAAATCAGAGACGTGGGCCTCAGAATCTGAATCTAGCAATACATTCTTGCTTGATATATCTCGATGAACAATAGGAGGCAAACAATCATGGTGCATATATGATAAAGCATTTGCAACACCCCTAACAACATTGAACCTCTTCTTCCATTCGAACTGCTCGGCTTCTTCATTGTTGTTCAATACCTTCCACAAGCTTCCTCCTTCCAAGAACTCATAAACCAAAAACGAGTGAAGTAAATGAGAACAAAAGCCATAAAGTTTCACAATATTGCGATGGCGTATTTCAGTTAATACACGGATCTCACTCGTAAAACTT
PgRLK292	417	GCGGGATCTGCGACGGCGACAGCGGCGACTCCTCGCTGGCGCTGCTCCGCGAGTCCCCGCGCCAGTCGTCCTGCACCTGCGCCGCGAACTGCAGGTTCCACAGCACGTCCTCCACCGAGGGCCGCTGCGACGCCTCCTTGGCCAGGCACCTCTGACAGATCTCCATGACCGTCCTCAGCGACTCGTCCGAGCACCCTTTGCTCACCGCGGGGTCTGCGAAGCTCCTCCTCCTCACCCGGTCCTCGTCGGCAATCGCCCATGCAAGCAGTTCTTTCAGTATCTCCACTTCATACATGGACGTGATGGTCTTCCCGGACACAACCTCAAGCAGGATCACCCCGAAGTCGAAGATGTCCGTCTTATCGCTCTTCACCCGACTGTAGGGGAAAAAAAAACCGC…
PgRLK293	457	CACCGATGAGCTTGCCAAGAAGCAGAAACGCAGGGCGCTTGCCAAATCGAGGAGCCAGCAAGCTGGGCTGCAATGGTGGGAGCGTGATATCGATGACGACTTGGATGGCAAGGGGCGGTCCAAGTGGAGTATGGTGAAGAGCTGGAGCCGAAGAAGCAGCAGCAGCGCTAGCAATGGCAATGGCAGTGGCAATGTCAACGGGAGCATCAACTGGTGGGTCAATGGCGCAAGAAGCAGCCGTGATTGGGCAAGTGGGGACTTCGTGCCCAAGAGCGGCGGCGCGGTGAGCAGCACGCCGAGCATGCGTGGCACCGTGTGCTATGTGGCTCCGGAGTACGGTGGTGGCGGTCCTTTGTCCGAGAGATGCGACATCTATAGCTACGGTGTGCTGCTACTGGT…
PgRLK294	499	TGTTAGGCTCATAGGTTGTTGCCTAGAAGCAGGCTCCCTCATGCTTGTGTATGAGTTCGTCTCCAATGGAAGCCTTGATGAAATTCTTCATAGCCGCGATAAGGTTATGCCTCTCAACTTGGATGTGCGTCTGAATATCGTGGCAGAATCCGCACAAGGTCTGGCTTATCTGCATTCACAAGCCCGTGCCAAAACAGTGCATGGTGATGTCAAATCAGCAAACATACTCTTGGATGATGACTTTGTGCCAAAGATCTCAGACGTTGGCATAACGAAGTTGATTGATCTGAGTGATTGGCGATACAGTAGCATTCTCGTTGGCGGTGGGAGTTATATTAGGGATCCAGTGTACGTGCAGACAGGCATGCTGACCGAAAAAACTGACGTCTACTGTTTTGG…
PgRLK295	216	AAGGAGCCCAGTGCCTATTTCTGCGGCTATGCGGAATCTTTGTTGCCAAGAAAGCACTGGAGTGTTTCCACCCCGGAAGAGACAATCTTCTAAGCTTCCATTGGCCATGTACTCGTAGACCAGGCAACCATACTCTGGACAGGCTCCAAGGAGTAGAACCATGTTGGGATGTCGTATGCAGCTAAGAACTTCGACCTGCATCATAACTGAATATAA
PgRLK296	322	AATTCAGTGCAGAGGTTGATGCTCTCTCCATGGCACAGCATGAAAATCTTGTACCACTCTGGGGTTACTGCGTCCAGGGAAACTCAAGGCTCCTCATGTATTCCTACATGCAGAATGGCAGCCTGGATGATTGGCTTCATAACAGAGATGATGACACTAGCTCATTTCTTGACTGGCCGACTCGGCTCAAGATCGCACGAGGAGCCAGCCTAGGCCTCTCCTATATACATGATATCTGCAAGCCTCAAATTGTACACCGTGACATAAAATCCAGTAATATCCTATTGGACAAAGAATTTAAAGCTTACCTTGCAGATTTTGG
PgRLK297	218	AACCTTTCCCCACATAGCATATTCCGGTGCCAGGTATCCCAAGGTGCCCTTCACCCGAGTAGTCATGTGGCTAACACCTTCTGGAATTAGCTTGGCGAACCCAAAGTCAGCAACCAGTGGTTCAAAATTTGAATCCAATAGCACATTGCTAGCCTTTACGTCTCTGTGAATGATGTGGGGTGTCACTTCATGGTGCAAGTACACCAAGCCTTCTGCAG
PgRLK298	286	ATCAGAGACTTCTGGTTTACGAGTTCATGGAATTAGGATCTTTGGAAGACCATCTACTAGATCTTCGACCAGGTAGACCGCCATTGGATTGGTTTACACGAATGAAAATTTCTCTGCATGCTGCCAAAGGTCTAGAATACTTACACGATAGGGCCAACCCACCTGTCATTTATCGCGATCTAAAATCCTCAAACATCTTACTGGACCAGGATTTCAATGCTAAACTGTCGGATTTTGGACTAGCCAAGCTTGGACCTGTTGGGGATAAGTCACATGTATCATCAAG
PgRLK299	467	GAATTTGTCACCGAGGTTGTTAGCATCGGTCGACTCCGTCATCGAAATGTTGTGCAGCTACTTGGCTATTGCCGGAGAAAAAGTGAACTGTTTTTGGTTTATAATTACATGCCAAATGGTAGCCTTGATAAATACCTACATTGTGAAGACCACAGGGGCATTTTGAATTGGGGTCAGAGGTTTCGAATCATCAAAGGCATTGCTACCGGCTTGCTCTATCTCCATGAGAAGTGGGAGAAGATAATAATCCATAGAGACATCAAGGCAAGCAATGTACTCCTGGATGGTGAAATGAATGGGCGGCTTGGTGACTTTGGCCTTGCAAGGTTATATGATCATGGCACTGACGCACAAACCACACATATGGTTGGTACAAAGGGGTACCTAGCCCCGGAGCTA…
PgRLK300	318	GAGAGGCCGAAGTCGGCGACCTTGACGTGGAAGTCGGTGTCGAGGAGGATGTTGTTGGTCTTGACGTCGCGGTGCACGATGGGCGGCTCGATGGCGTGGAGGTAGGTCAGCGCCGCCGCGGACTCCACGGCGATGCTGAGGCGGAGCGGCCACGGCAGGGCGCGCTCCGCCGCGCGGGGCCCGTGCAGGTGGTCGGCCACCGTGCCGTTCTGGACGAACTCGTAGACCAGGAGCAGCTCACGGCTCTCCTTGGAGGTGCACCCGTAGAACATGACCAGGTTCGGGTGCCGCAGCCGGGCCAGGATCGCCGCCTCGTTC
PgRLK301	214	AGCGACGTGTACAGCTTCGGCGTGCTGCTGCTGGAGATGATCACGGCCAAGAAGCCGCTGGAGCGGGGGCGGTACATCGTCCGGGAGGTGCTCGCCGCGCTGGACCGGAGCAAGGACCTGTACGGCCTGCATGACCTGCTGGACCCGGTGCTGGGCGCGTCGCCCACGTCGCTGGGCGGGCTGGAGCAGTACGTGGACCTGGCCCTGCGCTGCG
PgRLK302	217	TGTTGGTGTTGTCGGCCGTTCGTCCAGAATATCTTTCACCAACATAGCTTGCTCCCCACTTGGAAAACTACCGTCTAATAGATCCCTTGGATGCTTCCCCATAAGTAGCTCTAGCACAACCACACCAAAGCTATAGACATCACATTTCTCCGTGACAACAGATGTGTACGAGAGTTCAGGAGCTATGTAGCCATATGTTCCTGCTAGTGCACTCCAG
PgRLK303	277	CGGCCTTGCCAGTGATTGGAAGGTTTAGAGCCCATTCCGGTGCAATATATCCTCTGGTCCCATGTACCCTTGACAACATCAGTGCTCTTGATCCTCGCTTTTGTAGCTTAACCAGTCCAAAATCTGCAATCTTGGGCTCAAAGTCTTTATCTAACAATATGTTCTCTGGTTTGACATCACAATGCACTATCCATTCAAGGCACTCATGGTGGAGATAGGCCAGTCCTTTTGCCACCCCAAGTGCAATATTATACCTTTGGTTCCATTGGAGCACAGG
PgRLK304	511	GTGATCTTGTCCGTCACTTCTCATTTACAGAAATTCAAGTTGCCACCAAAGACTTTGATGAAGCACTTATCATTGGCAGAGGCGGTTTCGGGGATGTCTACAATGGAGAGATAGACGGAGGGACAAAGGTGGCGATCAAGCGATTCAACAAGAAATCCCGGCAAGGCTTTCATGAGTTTCAGACTGAAATCGAGATGCTGTGCAATTTCCGCCATCGCCACCTTGTATCTTTGATTGGCTACTGTGAGGAGAAGAATGAGATGATTCTGGTGTATGACTATATGGCTCATGGAACATTGCGTGAGCACCTATACAACACCAGAAACCCACCACTGCCGTGGCAGCAACGCCTTGAGATTTGCATCGGTGCAGCCCGGGGACTGCATTACCTCCACACTG…
PgRLK305	285	TGCAAGCCAATTGCGATTAAAAAGCTGTATGCTCACTACCCTCAGAGCTTGAAGGAATTCGAGACTGAACTTGAGACTGTTGGAAGCATCAAACACCGGAATCTTGTAAGCCTTCAGGGGTACTCCCTGTCACCATCTGGGAATCTCCTCTTCTATGATTACATGGAAAATGGCAGCCTCTGGGACATTTTACATGCTTCATCGAAGAAAAAGAAACTCGATTGGGAGGCTCGCCTCAAGATTGCTCTCGGTGCTGCTCAAGGCCTGGCTTATCTTCACCATGAG
PgRLK306	222	GCGCCGTTGCGCTGGCCGCTGAGGATCTCCAGCCCCAGCACCCCGAAGCTGTACACGTCCGACTTCACCGAGAAGACGCCCCCCATCGCGTACTCCGGCGCCATGTACCCGTATGTTCCGACGACGTGGCCGGTGTTGATAACCTCGATCTCCTCGTCCTCGAAGATCATGGCCATGCCGAAGTCGGAGATCTTGGGTTTCATCTTGTTGTCGAGGAGCACG
PgRLK307	407	GGATGAGGGATTTCCTGGTTATTAATGAGCATTTTTACAACCCTTGACATTGATGGGCGCAGTTCAGCAGATGCTTGAGCACAAAGTAGGCCTATTTTGAGCATTCTTGAAACCATGTCTTCTTGGAAGTTACTCTCTAGCAATGGATCAAAAGCTTCACATAGTTGTCCTTTTTGGTAAAGGTTCCAAACCATTTGTAAGACTGGAAATTTATTCTCAGAAAATGCATTGTTCCTCCTTCCACTCACAATTTCAATAATAAGAACACCGAAACTATAAACATCCGCCTTCTCAGTCAATTTTCCACAAAAAACATATTCCGGAGCCATGTAACCAAGCGTTCCAGCAATGACAGAGGTGAGATGAGTCTTATCTTGTGGAAATAATCTAGCTAGCCCA…
PgRLK308	316	GTCAGACGTATACAGTTTCGGCATGCTGGTGTTGGAGATGGTGAGTGGTAGGAGGAACTCAGACCCAAGGACCGAGAGCCAGAACGAGGTATACCTCCCGGAATGCATCTATGAGGAAGTTATCGCTGGCCAGGACTTGGCGCTTACAGGGGACACGGCAGAAGAAGAGAAAGAAAAGGTTAGAAAACTAGCCACAGTGGCACTGTGGTGCATCCAGTGGAACCCAAAGAACCGTCCCTCGATGACAAAGGTGGTAAACATGTTGACAGGGAGGTTCCAGAATCTACAGATGCCCCCAAGGCCTTATGTCCCATCG
PgRLK309	361	CGGGATTTCAAAACTTCAAATATTCTTTTGGATGCGGAATACAATGCAAAACTCTCTGATTTTGGACTTGCGAAAGATGGCCCTGAGGGTGATAAGACACATGTCTCTACTCGGGTCATGGGAACATACGGATATGCAGCTCCTGAGTATGTTATGACAGGTCACCTGACATCAAAGAGCGATGTATACAGTTTTGGAGTGGTGCTACTAGAGATGATGTCGGGCAGAAGGTCAATGGACAAGAACAGGCCAAATGGGGAGCACAATCTGGTTGAATGGGCACGCCCTTATCTTGGAGAAAGAAGGCGATTCTATAGGCTTGTAGATCCCCGTCTAGAGGGAAATTTCTCCATAAAAGGCG
PgRLK310	269	AAAGGCTTAGTAAGGGTTCTGGCCAGGGGGTAATGGAGTTCAGAAATGAAGTAATACTCATTGCGAAGTTGCAGCACCAAAACTTGGTTAGACTTCTAGGTTTCTGCATCCATGGAGATGAGAAACTATTGATATATGAATATTTACCTAACAAGAGTCTAGACGCCATGCTTTTCGATGCCACAAGAAAATCAATGCTTGATTGGCCGATGAGATTCGAGATAATCAAAGGGGTAGCTAGAGGACTTCTTTATCTTCATCAAGATTCA
PgRLK311	277	AGGCATGAATTCATAAATAAGAGCACGCCTAGTTCCTTCTGAGCAAAAGCCGAGGAGCTGGACAATGTTTGCATGGTGTATTCTTCCGATGGTTGCGACTTCATTAATGAATTCTCCTCCCTCTCCTGCAGAGTTCTCTAGAATCTTAACTGCCACGGGAACTCCATTCTGTAGCTCGCCTTTGTACACACTTCCAAATACTCCTTGCCCTACTTTGTCTTTAAACCGTTTTGACATTTTTTTAACTTCAGAGAAAGTGTATCTTGTTGGTTTTGAT
PgRLK312	233	TATCTTCACCATGATTGCTCACCACCCATCCTGCACCGCGATGTCAAATCAAACAACATTCTCCTTGACTCTGATTTTGAAGCGCATGTTGCTGATTTCGGGCTTGCCAAGTTCTTGCAGGACTCTGGCACATCAGAGTGCATGTCAGCCATTGCCGGTTCTTACGGCTATATTGCTCCAGAGTACGCGTATACTCTCAAGGTGGATGAAAAGAGCGATGTTTACAGCTTCGG
PgRLK313	207	GTTTTTGTGCCGAAGGGCTGAAGAGGGTTCTGGTATATGAGTACATGGAGAATGGTTCTTTGAGTTCTCATCTGTTTAGAAAGAGTTCGGCCGTATTGAACTGGGATATGCGGTACCATATTGCACTTGGAACTGCAAGAGGCTTGGCTTACCTCCATGAGGAATGTAAAGAATGCATTATACACTGTGACATAAAACCGGACAATG
PgRLK314	210	ATTTTGGGCTGGCTCGGATAATTAGTGCGTGTGAAAGCCATGTTAGCACTGTTCTTGCTGGTACATTTGGGTATATACCTCCCGAGTATGGCCAGACCATGGTGGCTACTACCAAGGGTGATGTCTATAGCTTTGGAGTTGTGATGTTGGAATTGGTAACAGGAAGGGCACCAACAGGACAGGCTGACATTGAGGGGGGCAATCTTGTTG
PgRLK315	249	GGGGTTTTGCTCAGAAGGGTCACACAGGCTGTTGGTTTGTGAGTACGTGGAGAATGGATCCCTGGCAAACATTTTGTTCAAGGACCAAAAAACTGTCGTGCTGGACTGGAAGCAAAGGTTTAATATCGCATTGGGTGTCGCGAAAGGATTGGCCTATCTTCACCATGAGTGCTTAGAATGGGTCATCCATTGTGATGTGAAACCTGAGAATATATTGTTGGACACAAACTTTGAGCCTAAGATCACTGA
PgRLK316	223	ACAAAGGCATCTTATCTGATCAACGTGTAGTGGCCATTAAAAAGTCTAAAGTCATAGCACAAATTGAGATTACTCAGTTCATCAACGAGGTTGCTATTCTCTCACAGATAAACCACCGAAATATTGTGAAGCTCTTTGGATGTTGCCTTGAGACTGAGGTCCCACTATTGGTGTATGACTTCATACCTAATGGTTCATTATTTGGTGTTCTTCATAATCCAAA
PgRLK317	323	AGGAAAACAGCATGATCACCCCCTCGTCATGGCTTCAGATGTAATGAAACTTTGGGAGAGCGAAGACACAGGCTCTCACTTTATGATGCTTTCTTTTTCACAGATAGAAAATGCCACAGACAACTTCTCAACTAAAAACAAGCTTGGAGAAGGAGGGTTTGGCCCTGTGTACAAGGGAAACTTACCAAATGGACAAGATGTTGCTGTTAAGAGACTTGCAGCGAATTCAGGGCAAGGACTACCAGAGTTTAAGAATGAAATCTTATTAATAGCCAAGCTTCAACACAGCAATTTAGTTGGACTCTTAGGTTGCTGCATTGACG
PgRLK318	228	GCAAGATTAGTGATGTTGGTTTAGCCAGGCTAGTTCCTCCCATCTGTAGCCGACACGGTAACTCAGTATCGCATGACATCAACAGCTGGAACGTTCTGTTACATAGACCCAGAGTATCAGCAAACCGGCATGCTCGGAATAAAGTCGGATATTTACTCACTAGGGATTATGCTTCTTCAAATAATTACAGCAAAACCCCCAATGGGTTTGACTCATCATGTAGAGCGG
PgRLK319	418	GGAGTATCCTTGTTGCTTGCAGTTTCCCTCTGTTGCTACGTGCTGACACGCAAAGCCAACAAGAAGAGCGCACCACCAGAAGATGACCTTAGTAAGGCGGCCCCGCCCGCACACAAGCTGCACAAGTCAGACGCTCCGTCATGCGAAATCGCCACCGAGACTTGCCATCCCTTCAGATTATGCGACCTCGAAGCAGCGACCAAGAACTTTGAGAACAGGATTGGTTCAGGAGGTTTCGGGATAGTGTACTATGGGAAGCTGCCGGACGGAAGGGAGATCGCGGTGAAGGTGCCGACGAATGACTCGTACCAGGGGAAGAAGCAGTTCACGAACGAGGTGTCCTTGCTGTCAAGGATACACCACAGGAACCTGGTGGCGTTTCTAGGTTACTGTCATGAA…
PgRLK320-01	213	AGGAAACCGCAAGAGCATTTCTTTGATGTACCTGCCGAGGAGGATCCAGAGGTCCATCTTGGTCAGCTTAAAAGATTTTCACTAAGAGAATTACAAGTTGCTACGGATACCTTCAGCAATAAGAACATTCTTGGAAGAGGTGGATTTGGCAAAGTCTACAAAGGACGGCTGGCAGATGGATCTTTAGTTGCTGTTAAGAGACTAAAGGAGGAG
PgRLK320-02	399	AGGAAACCGCAAGAGCATTTCTTTGATGTACCTGCCGAGGAGGATCCAGAGGTCCATCTTGGTCAGCTTAAAAGATTTTCACTAAGAGAATTACAAGTTGCTACGGATACCTTCAGCAATAAGAACATTCTTGGAAGAGGTGGATTTGGCAAGGTCTACAAAGGGAGACTAACAGATGGTACGCTAGTAGCTGTCAAGAGACTGAAGGAGGAGAGGACACCTGGTGGGGAGCTACAATTTCAAACAGAAGTTGAGATGATTAGTATGGCTGTACACAGAAACTTATTGCGTCTTCGTGGATTCTGTATGACACCAACAGAAAGGTTGCTTGTGTATCCATACATGGCTAATGGAAGTGTTGCGTCACGTTTAAGAGACCGACCACCAGCTGAACCTCCG
PgRLK321	288	GATATTTTGCTGGATAAAAGCTTTGCGAGAGAATTAAATACACTTGGGAGGATAAGGCACAGGCATTTGGTGAAGTTGCTGGGATATTGCAGCAGTAGGGGAGAAGGACCAAACCTATTGATATACGAGTTCATGGATAATGGAAGCGTGTGGGATTGGCTGCACAAGCAACCATTGAATGTCAAGAAGAAGAGGAGCCTCGACTGGGAGACAAGATTAAAGATTGCGGTGGGGTTAGCTCAGGGAGTGGAGTACCTGCATCATGATTGCGTGCCAAAGATCATTCAT
PgRLK322	300	CAGTTAGCTGCTGGGAGATGTAGTACTCTGGATCAAGATACCCAACCGTCCCACGAACTATGCTTGATACATGAGACCCATCGACTGCAGGTTTTGATAGGCCGAAGTCTGCGACTTTTGCCCGCATATTCTTGTCAAGTAAAATGTTGCTACTCTTAACATCTCTGTGAATTATGGTTGGAGAGCATCCCGTATGGAGGTACTCTATACCTTTCGCAGCATCTTCTGCTATCTCAAGGCGCTTAACCCAGCTAGTTATTTTCACATCATTAGGTCCTCCACGAAGGTGCTCCTTTAGTG
PgRLK323	345	TGAGACATCAATGGACGATCATCTGGGTTCTCTTGCACACACAGGAGTCCCACTCTGGTGCATTTGAGTACTTGATCTGAGTTGAACGAGCCATTCATGGTTTCATCTGCTAATTCTACGCCTTTCCCTTCGTTCCATAAGCTCCATGCATGTCCTAGAAGATTTAGGTGATTTGAGTAGGAATACACCCCTCTGTTTCTTCTACCACTTATTATTTCCAGCAGTAATACTCCGAAACTAAATACATCTGATTTGACTGAGAAGACTCCATCCATTGCATATTCTGGAGCCATGTAGCCATATGTGCCAACGACTTTACATGTATTGATTTCTGTCTCTTCACTG
PgRLK324	497	GGCATGTATTCATAGATCAACATGATTTCGGTAATACATGAAGCTTCATTCTTAAACTCATACATTCCTTGTCTTGAATACTCTGATAATCTTTTCACAGGTATTTCTTGTCTGTCGTCCAACATACCCTGCAAATCAATCATTATGATAGTTCCATATTCTGCTTTCAAAAATGAGCATTGATCTTTTCAATATTTCATCACATTTATAAAACTACTTTGCCTTTGAAATTCACTCGAGTCATTTTACTATCTTGGTGCCTTATGGTGGCACAATGCGAGGTGTGTACGATGAATTATTTTCCTATGATTATTAACACAATGTGTATCAATATAATTAACTTGTAGACAGGTCCAAATCCGCCCTCTCCAAACTTATTGCTGTTCCAGAAGTTATTTG…
PgRLK325	219	GCACGAGCACTGCAATCCTAAGATTATACATCGTGACGTCAAGGCTGCCAATGTCTTGCTTGATGAAGGTTTTGAACCGGTGGTTGGGGATTTCGGCCTGGCCAAGCTGGTGGACGTGCAGAAGACGTCCGTGACTACCCAGGTCCGTGGAACCATGGGTTACATCGCCCCCGAATACCTGTCCACTGGGAAGTCCTCCGAGAGAACCGATGTTTTTGG
PgRLK326	227	ATTCACAGGGACCTGAAGCCAAGCAATATTCTGCTGGACACTGATATGAACCCTAAGATCTCGGACTTCGGAATGGCAAGAATATTTGATCCTAAAGGAGGACTAGCTAACACGAAAAGAGTCGTTGGAACATATGGCTACATGGCCCCCGAATATGCTATGGCAGGTATTTTCTCTGTCAAGTCCTATGTATTTAGCTACGGGGTACTGCTTCTGGAGATCATCAG
PgRLK327	346	CAGTGCTCTTCTGCCGAGGAAGGTGATTGAAGTTTTGGGGTTGTGTGTGCTGTTGCGCCAGGACATGGCGGCTCCAATGGGATGCCGATCATGGTCTCCATCCTGGTGGTGGTCATCATCTGCACCCTCTTCTACTGCGTCTACTGCTGGAGATGGAGGAAGCGCAACGCTGTGAAGAGGGCTCATCTAGAGAGGCTGAGGCCACTCTCCAACTCGGACCTGCCGGTGATGGACCTGTCCACCATCGCCGCCGCCACCAACGGTTTCTCCAAGGAGAACAAGCTCGGCGAAGGCGGCTTCGGGCCCGTCTACAGGGGCGTGCTGGACGGCGGCGCGGAGATCGCGG
PgRLK328	1168	GTCATCACAGGAATTTCCCTTGATGGCGCCGGCATTGCAGGGCGACTGGACAAACTGGGATTCCAGTCGCTCCCTTACCTTGTCAACCTCGATCTCAGCAACAACTACCATCTCTCCGGTGCCATCCCTCCAGGCATCGGCTCTCTTTCCATGCTTTCCACCCTCAACTTCTCTGGTGATCAGCTCGTCGGGCACATACCTGCATCAATCTGCAATCTTGGGAGGCTTGTAGAAATGGACCTCTCCAGCAACAATCTCACCGGACAAATCCCTCCTGCTTTAGCAGGTGTGATTGCCTTTATGATTTGCCGCAAGAAAGTACCTCAAAATACTGATGATGTGAGCAAAAGGGATGTATTCTCTGTATGGAGCTTTGATGGTAGAATGGCATTTGAAGAT…
PgRLK329	913	CCTTCCTACCCACTACCAAAACAATCATCATACTGCCCCGAGCAGACACAGAAAGAGAGGACGAAAAAGAATGGACATATCTACAGTGAGCTTCAGGCGGCTTCAGCTCATCAGCTGCCGTTGGGCAACTCCTGCTCTTCCCGGTGCGACGGGAGCCCCCGGCTCCGCAAGGTGCGCGTGCTCGACGTCGTCATGGCGTTCGACGCGGATGCGGATGCCGACGCGGACGCGGACGCGTGCGACGTCGACGGGGTCGTGCCCGACGACGAGCCGTCGGAGTACTGCGACGAGCTGCGCAGGCCGTGCGCCCTCCTCCGGTACCGCGACCCGGGCGCCCCGGGCCGCGTCGGCTCCTCCAGCGTGCTCTGCTTCTTGGAGAGGATGATGACCACGCGCTTC…
PgRLK330	360	CGACATCTCCGGCCGCGCCGCGGGCTCCTTGGACACGCACTTCAGCGCCAGAGTGGTGAGCGCCTCCGCGGCATCGACGGGGAACGAGTCCTTGAGCCGCCGGTCCACCCACTGCCGCATCCCCTCCCCGCCGCCGGACGCCGACGCGGCGGAGGCGCTCTCGATCAGCGACGTGCGCTCGTAGTCCCCGGTCGCCTTGTTGAACTCGTACCGCACCGGCTCCTGCCCGGACACCAGCTCCAGCAGCAGCACGCCCAGCGCGAACACGTCCGACCGCCGCGTCGGCGACCCGCCCGCGGTCAGCTCCGGCGCCATGTACCCGCGCGTGCCCTCGATCCGCCTCCCGCGGCTCCCCGTGCG
PgRLK331	219	GTGGCGGTGAAGCAGCTGCACGGCGTGGGCGGCGGCGAGGCGGAGTTCTGGGCGGAGGTGACCATCATCGCGCGGATGCACCACCTCAACCTGGTGCGCATGTGGGGGTTCTGCGCCGACAAGGACCAGCGCATGCTGGTGTACGAGTACGTGCCCAACGGCTCGCTGGACAAGTACCTCTTCTCGAGCTCCTCGTCGGCGGCGCCCTCCGGCGGCGAC
PgRLK332	307	TGCTCCCCCGCCGCCGTCCTCGCCGTGCCCAAGGCCGCCGGCGCCGAGGCGCGCGAAGCCGAAGTCGGCCACCTTGGCGCGCAGCGAGGCGGTGAGCAGGATGTTGGAGGACTTGATGTCGCGGTGGATGATGGGGTGGTCGGAGTACATGTGGAGGTAGGTGACGGCGTGCGCGACGTCGATGGCGACGTCGAGGCGGGCGGCGAGCTCGAGGAAGCGGCCGTGGCGGCGGTCGAGGTGCTCGCGGAGGGTGCCGTTGGGGACGTGCTCGATGACCACCACCCGCTCCTCGCCGTGCTCCAGGTAG
PgRLK333	212	TATAAAGTCATCAAACATTCTTCTTGATTTTAAATTCGAAGCTAAGGTTGCGGATTTTGGTCTGGCAAAGTTCACCTCTGATAACAGCACACATGTGTCAACAAGAGTAATGGGCACTTTCGGGTATCTAGCACCAGAATATGCGTCTTCTGGAAAGCTAACTGAGAAATCAGATGTCTTTTCCTTTGGAGTGATGCTTCTTGAGCTGATAA
PgRLK334	266	TATCATGCATGCATTCAATGTATAGTCCTGTTCTTCATGGTGACATCAAACCTGCTAATATATTGCTAGATGAAAATCTTCGGCCAAAGATATCGGATTTTGGGATAGCAAGATTGCTTGCTGCTGATGAGACACAACATACCAGACATTTCATTGGTTGCATAGGTTACATGGACCCTTTGTTTTGTCAGAGTGGAATACTAACCCCCAAAAATGATGTATACAGTTTTGGAGTCGTTCTGCTGGAAATCATCACCCGAAAGAAA
PgRLK335	446	GTGCAAGATCTTTATGTAAGAGTAGCTGCCTAAGAATTAGAAAAAGCTGAGGAAAGGAGGTATTTTTCCTGCCATACTCATTATATGCCTTGCGAGCTTCACGAATAAGGAAGTGGCAGCTGATAAAGAAATTTAAAAGTATGTTTTATTTCTACACAATATGTGCTTAGGAATATATACACTCAATCCAGAGAGTGATGCCTCAAATGGAAAGAGGGAAGATTTGGAGTTACCGTTATTCGACTTCCCAACAATAGCAAATGCCACCAATAACTTCTCCCAAAACAATAAGCTTGGGGAGGGTGGCTTTGGACATGTCTACAAGGGCATCTTGAAAGAGGGGCAAGAAATAGAAGTGAAGAGGCTCTCAAAGACTTCGAGACAAGGAGTAGATGAGTT…
PgRLK336	208	GTTGATCTATGAATACATGCCCATCAAAAGTTTAGATTCCTTTATTTTCAATAATAAACTAAGCAACGTCCTGGATTGGCCAAAGCGTTACAACATTATAAGTGGTATTGCTAAGGGGCTTCTATATCTTCATCAGGATTCTAGATTGAGAATCATACATAGAGATCTCAAAACCAGCAATATCTTACTTGATTATGAGATGAATCCA
PgRLK337	456	GGCATCTGCAGACTCTGAAGCCTCCCAGTTAGCATGTTAACGACCTTCGTCATCGACGGCCGGTTTCTTGGGTTCCACTGGATACACCACAGTGCGACAATAGCCAGCTGCCTCACCTTTTCTTTCTCCTCTTGAGTCGTTTCCAAAGTAAGCGCCAACTCCTCCCCATCGATCACTTTCTCGTAGATCCACTCAGGGAGGTAAACATCGTCCTGGCTCCCGATTCTTGGGTCTGAATTCCTCCTCCCGCTCACCATTTCTAGCACCAGCATGCCAAAACTGTACACGTCTGACTTGTACGATACTCCCCCAAAGTTCCGAGAATATAGCTCTGGTGCAATGTAGCCCATTGTGCCTCTTGCCGCTGTTAAGGTGACGATGCTTTGGTCCCTTGCACAC…
PgRLK338	233	ACAAAATTACCAACATGTGTTTGCATATATCAGCAGAAAAATCCAACAGTATACAACTAGATTGGCAGGTGCGATACTCGATCATAGAAGGCATTGCTCGAGGATTACTGTATCTCCACCAGGACTCAAGATACAGAATCATCCATAGAGACATGAAGGCAAGTAATGTTCTTCTAGACAAGGAGATGACCCCCAAAATTTCTGACTTCGGCATGGCAAGAATGTTTGGCAGT
PgRLK339	313	GATAAAGAGGTTGAAGATTGCAACGGGGGTAGCTGAGGCTCTTTGGTATCTGCATCATGAATGTTCTCCACCGATGGTTCATAGGGATGTGCAAGCCAGCAGCATCCTTCTTGATGATAAATTTGATGTACGCCTTGGTAGCTTGAGCGAGGTGTGTCCTCAAGAAGGGGAAGGTCACCAAAATGTCATCACAAAGCTGTTAAGATTTTCTTCGACAGCAGATCAAGGTTCTTCTGGTTCCCCATCTGCAACTTGCCCATATGATGTCTATTGTTTTGGAAAAGTTTTACTGGAGCTGGTGACAGGGAGACTT
PgRLK340	215	ATATACTTCTCCAGCGACGCGTTAGGCATGAACTCGTATACCAGAGCACGCCTTGACCTCTCGGAGCAGAACCCTAGAAGCCGGACGACGTTGGCGTGGTGGATGGTTCCAATGGTTGCGACTTCGCTGATGAACTCCTCTTCCCCCGTCGAGTCCTCCAGCATTTTGACTGCCACAGGCACAGGCACTCCTCCGTTCGGCAGCTCGCCTTTGTA
PgRLK341	212	CTTACTTATCTTCATCTGTATGCAGAGAAGACTATAATTCATCGTGATGTGAAGTCATCAAACATCCTGCTGACAGATAGCTATCGGGCCAAGGTGTCTGACTTTGGGTTTGCAAGAAGTGGCCCTAGTGACACGGAGAAGACACACATATCAACGAAAGTGAAAGGCACAGCTGGGTACCTGGATCCCGAATACTTGAGAGATCGGAAGAG
PgRLK342	218	CACGTCGTCAGGCTCCGCGGCTTCTCAGAAGGACACAACAGGTTTCTGGTGTTTGATCAGATGGAGAACAGGAGCCTGAAAGAATGCCTCCACGATCCTCTTAGGACGCCACTCAACTGGAGGACCCGGTTGCAGGTTGCCATAGATGTCGCAGCAGCCCTGGAGTATCTCTACTACTTCTGCGACCCTCCGGTGTTCCACGTGACGGTGAACTCGAG
PgRLK343	413	TTGAGGGATCAGTTTGTATGCACCACAACCCAACTATTATCATCTTTCTTATACTTTCATTTTCTACCTCATTCGAGATACCATTTAGTCCAAAGTCAACATTTAGCTCAAGGCGATTGTATATCCATTCTGGAAAATATTCTTCGCTGCTACGATCACCTCCTTCATTGATTTTCTTTTTCCCTCCAACCATTTCCAAAATCATCATTCCATAGCTATAAACATCTGACTTGTGAGATACCCCTCCAAAATTTCTTGAAAATACTTCTGGAGCAATATAACCTGGAGTCCCTCTCATACCCATCATTGATATGACACTATCTTTTCCAAAGCATAGTTTAGCAAGCCCAAAATCGGATATCTTTGGGTGAAAATCTTCATCTAGAAGAATGTTATGAG…
PgRLK344	341	GCTCGGCCTCGTTGCTCGACGGCTTCCATTTCTCCACCATGGGCACGAGCACCGTCACGGCATGGCCCATGTCCGGCCGCTGGGAGGGCTCCCGGGAGGTGCAGTGCCCGGCCAGCTCCGCGACCACCGAGATGCTCTCGAAAATCTCGTCGGTGAGCTCCAGGGTCGGGTCGATGGCTGCCCTGAACTTCTCTTCGTCCTTCCTTATCTGACCGAACCACGAGGCCAGATACCGGGTTTCCTCGTCGATGCGTCTCTCATCGATGGCGGTCATTCCGGTTATCAGCTCCATCAGCACCACCCCGAAGCTGAAAACATCTGCTTTCGTCGTGATTTTTCCG
PgRLK345	288	GAGGCCCATCTTACAGACTTCGGCATCGCTAAGAGCTTATGTGTCTCGAAGACTCACACGTCAACCTACGTCATGGGCACTATTGGTTACATTGATCCCGAGTACGCCCGCACCTCCCGCCTCAACGAGAAGTCTGATGTCTACAGCTACGGCATCGTTCTGCTGGAGCTGCTGACCGGCAAGAAGCCAGTGGACAACGAGTGCAATCTCCATCACTTGATCCTATCGAAGACGGCGAGCAACGAGGTCATGGAGACGGTGGACCCCGACGTGGGAGACACCTGCAAA
PgRLK346	291	AAGTTTGGCGAGCCCGAAATCCGAAATCTTAGGGTTCAAAGTGGCATCAAGTAATACATTGCTGGCCTTTATGTCCCTATGCACAATGCGGATGCTAGACTCTTCGTGGAGATAAGCTAAGCCTCTTGCAATCCCCAAGCATATTTTATATCGTGTTGACCAATTCAAGTTCAATCTTCCATTTCCAAACAATGCTTTATCAAGGCTTCCACTCTCCATGTACTCATAAACCAAAAGTGGTTTATTTCCCTCAAGGCAAAAACCAAACAACTTCACAAGATTACGGTGCTG
PgRLK347	235	AAAATCAGCTACATGAGCCTCAAAGTCTGAACTAAGCAAAATGTTATTGGACTTGACATCGCGGTGGAGTATCAAAGGAGAACAATCATGGTGCAAGTAACTTAAGCCCTTTGCAGCTTCTATGGCTATTTTCAACCTAATTTCCCACTTGAGGCACCCGCCTTTCTTTCCATGAAGAACCTCGCCTAAGCTTCCATTAGGCATGTACTCGTAAACAAGCAAATTCATCTCTTTA
PgRLK348	206	TCGAAGAGTCGGCTTTTGACAAGAGTTTCAGGAATGAGATACAAGTATTAACAAATATAAGGCATAAGAACATCGTGAAGCTTTTTGGATTTTGTTTACACCGCAGATGCATGTTTTTGGTTTATGAATACTTGGAAAGGGGAAGCTTGTTTTGTGTCCTCAGAAATGATGTTGAAGCCATCGAACTAGATTGGACCAGAAGAGTG
PgRLK349	278	GCGGAGCACCAACAACTTCGCGGAGGCGAACGAGCTGGGGTACGGAGGGTACGGCAAGGTGTACAGGGGCATGCTGCCCAACGGGCAGTTCATCGCCATCAAGAGGGCGCAGCAAGGGTCGATGCAGGGCGGGCACGAGTTCAAGACCGAGATCGAGCTGCTCTCCCGGGTGCACCACAAGAACCTCGTCGGCCTCGTCGGCTTCTGCTTCGAGCAGGGCGAGCAGATGCTCGTCTACGAGTACATGTCCGCCGGCACACTGCGCGACAGGCTCACCG
PgRLK350	281	CGAGCCGCGGGTCCACCAGCCCTTGCACCACGCCGTCCTTCAGGTAAGGCTTGGCCCAGGCGAGGAGGCTCATGTGGGGGCCGTCGACGGGCTTCCGGCCGGAGATGAGCTCGAGGAGGAAGACGCCGAAGGCGAACACGTCCGTCTTCTCGTCCACGATGCCGTGCGTGAAGTACTCCGGCGCCAGGCACCCGAAGGTGCCCTCGATGGGCGCGATGGCGTGGTGCGTCCACTCCGACGGCAGCCACCGAGCGAGGCCGAAGTCCGATATCTGAGGCTCG
PgRLK351	277	ATCTGGATGCACCACAGCGCAACGATGCACAGCTTCCTCTCGACCTGATGGATACCAACAGCCTCCGAGATCCCACCCACCTCTTGCCGAGACAGCTGATTGTACACCCATGACGGGTAGTACGTCTGGCTTCTTGACGCTTGTGGGTCCACGTTCCTCCGCCCCCCGGCCATCTCCAGCAACAACATCCCAAAGCTATAGACATCAGACTTCGAAGATATGGCGCCAAAGCTACGGGACACCATCTCGGGAGCTATGTAGCCGACTGTTCCCCGCG
PgRLK352	256	TGATGATCCAATGCTTATACTAAACTGGGCTCAGAGGTTTCGGATAATAAAGGATATTGCATCAGGCTTGCTCTACCTCCATGAAAAATGGGAGAAAGTGGTCATCCACCGTGACATCAAAGCAAGCAACGTACTCCTTGATAGTGAAATGAATGGGAGGCTAGGTGACTTTGGCCTTGCAAGACTTTATGATCATGGAACTGATATGCAGACCACACATGTGGTTTGTACCATTGGGTACCTAGCCCCAGAACTG
PgRLK353	248	TCAGCTGTTGTGCTTTCTTCTAACTGATGTTTAAAAGCATCCACTTCCTTTTCGGTGTTGGGATGTCTCCCTGTGATGATCTCCAGTAATATTACTCCAAGGTCATAAATATCAGATTTCTCCTGATACATAATACTTGCAGTATCAACTTCTCTGGATCCACCAGAAGGAATCTGACTGCCAACCTTCCCCATATTTTCTGCTACCGAAGGAAGATTGTAACAGCTAATTTTTGCTACAAGGTTCTG
PgRLK354	957	GTGATACTTGATGGCAACCCAAACTTCGGCAAGCCTGCTCCTGCGCCTGGACCAGGTGGTAACAGCAATGACACTAAGCCTGGGGATGGAAGTGGTGGAAGCAACAAGGCTTCCTCTTCTACCGGCGTCATTGTTGGGTCAGTGGTTGGAGCTGTTGCTGTACTAGGCCTTATTGCTGCATTAGGGTTCTATTGCTACAAGAGAAAGCAGAAGCCTTCCGGAAGGGTGCAGAGTCCACATGCTATGGTCATCCATCCCCGGCACTCAGGGTCAGATCCTGACATGGTAAAGATCACAGTTGCTGGTGGAAATGCCAATGGTGGTGCGGCCACAAGCGAGCCATATAGCCAAGCAAGCAGTGCCCCCCGTGATATCCATGTCGTTGAGGCTGGGAATATG…
PgRLK355	295	GGAAAAAGTTCTGGCGCAGAAAAGAAGCTACCATGTTTGATGACATCATGAGAGGCGACTGCCCGACATACCATTTTGAAACCATTAGAGCCGCCACCGGTGGATTCTGCCCCGAGAATGAAATCGGGCGTGGTGGCTTCGGCATTGTTTACAAGGGTCAAATGCAAGATGGCCAGGAAATTTCAGTGAAGAAGTTGTCAACTGATAACAGAGTGCAAGGCCTGAAAGAGTTCAAGAACGAGGTGGACCTAATTGCCAGGCTGCAACATCGCAACCTTGTACGCCTGCTTGGCTG
PgRLK356	282	GCTTTGGCAAAGTTTACAAGGGGCTCTTACATGGCAACAAAGAAGTTGCTGTTAAAAGGCTGAGTAGAGGTTCTAGGCAGGGGGTAATAGAGTTCAGGAATGAAGTAGTTGTGATTGCTAAACTACAACACAAAAACCTTGTAAGGCTTCTCTGTTATTGTGTGCAGGGCGATGAAAAGCTACTTATTTATGAGTATCTACCAAACAAAAGCCTGGACATCTTCCTTTTCAATTCTGAAAAGAAGCCAATGCTTCATTGGCCGACACGATTCAATATATTAA
PgRLK357	461	ATGAGTTGCTTGATATCAGAGATTTCAGGGACACTGGGCTAGTATTTTATGTAAGAACTGCAAGCTCAAAATTAGATGCAAATAAGAGTCTAAGGAAAAAGAAGGGTGTGAATACCACCAGTACCATAGTCATTGTTGCATTAGTAGTGCCAACAGTAGTAGTAGTAGTAGTCCTATTTCTGATTTTCGTATTGAGAAAGAGGAAGCTCAGGAGAAGGCCGAGGAGAAGAGGAAGATTAGCATTCAACCCACATATTGATGGCAGAAATGAAAATGAGAGGGAAGATCTGGAGCTACCATTATTTGATTTCCAATCAATTGCTAATGCCACAAACAACTTTTCCCAAAACAATAAACTTGGAGAGGGTGGGTTTGGACCTGTCTATAAGGGCATCTTGG…
PgRLK358	597	AACAAACAACTTCTCTAACAAGCTTGGCCAAGGAGGATTTGGATCTGTATATCTGGGAACACTCCCAGATAGCAGTCGCATTGCTGTAAAGAAGCTGGAGGGCATAGGCCAAGGGAGGAAAGAGTTCCGCTCCGAGGTGACGATAATTGGCAGCATCCACCATATCCATCTAGTTAAACTCCGAGGTTTCTGTGCTGAGGATTCACACAGGCTTCTTGCATATGAATACATGGCGAAAGGGTCACTTGAAAGGTGGATTTTCCGTACCAAGGAGGATGATCCCCTTCTGGACTGGGATACAAGGTTTAACATTGCACTTGGAGCAGCAAAGGGGTTGGCGTACCTCCATCAGGACTGTGAATCGAAGATCATTCATTGCGACATCAAGCCTGAGAATTT…
PgRLK359	310	AAGCCAGCAATATTTTACTAGATGACTCCATGAACCCTAAAATATCAGACTTTGGTATGGCAAGGATATTTGGTGGAAACCAGCAGCAAGGAAACACTATTAGAGTTGTTGGAACATAAATATGTGATGGGTGGCGCCTTTTCTGTTAAGTCGGACATCTACAGCTTTGGTGTTCTTCTCTTGGAGATTGTAAGTGGCTTGAAGATCAGCTCACCTCAGCTCATAATGAACTTCCCAAACCTTACAACTTATGCGTGGAGATTATGGGAAGGTGGAAATGCAATGGAACTGGTGGACTCAACAATTGCTG
PgRLK360	208	CAACTTTCTCCCAATCCTCATGGAGGTAGAAGAGGCCAGATGCAATGCCTTTTATAATGTTAAGTCTATGAACCCAATTTAAGACTGGCATATCTTGATCATGCAAGACTCTGTCAAGACTACCTTTTGGCATGTAATCATAAATCAGAAGGAGGTTATTGTTGTGCCGGGAATAACCGAGCAACTGGACAAGGTTGCGATGCCGGAG
PgRLK361	479	AAGTTTTCAAGGGCCAACTAGATGATGGTTTTGTGGTTGCAATAAAAGTGCTCAATATGCAAGTCGAGCAGGCCGTGAGGAGTTTTGATGCTGAATGTCAAGTGTTGCGCATGGCTCGACATCGCAACTTGATACAAATATTGAATGCGTGTTCCAGCCTGGATTTCAAGGCACTGCTTCTTCAGTACATGCCCAATGGTAGCATGGAGACACACTTGCACAACGAAAATAGGGAACCACTAAGATTCATGCAGAGATTGGACATTATGCTTGGCGTGTCAGAGGCAATGGAGTACCTGCACCATCATCACTGTCAGGTTGTCCTACACCGCGACCTGAAGCCTAGCAATGTGCTGTTTGATGAGGACATGACGGCGCATGTTGCCGACTTTGGCATTG…
PgRLK362	421	GTTAATAGTTCCATTAAAACAACCCCGAAGGCATATACATCACTCTTCGCAGTCAAACATCCATCTCGAACATACTCAGGAGCAAGATAACCAAATGTTCCAACAAGTCTGGATGCGGCAGTTCCAGCCACTTCTGATTGCTCTATCAGTTTTACAAGTCCAAAATCTGCAATCTTTGCACGAAAGTTGGTATCTAACAGGATATTGCTCGTCTTCACATCTCGATGGACATAGTATGGCTTAGTGTGGACATGTATATACTCAAGACCTTGTGCTGCATCAAGAGCAATCTGAACTCGTGTAGCCCAAGGAAGAGGTTTATAGCCATTAACTAATCATTAAATTCAAACCTCTTACAAAGGGATTGTGAAGATGATCACTCAAGGCACCATTTTGTGC…
PgRLK363	257	GGATGAAGGGTTCAATGCTAAATTAGGTGATTTTGGGCTGGCAAGGCAAGTTGAGCACGATAAGTCACCGGATGCCACGGTGGCTGCCGGAACAATGGGGTACTTGGCTCCGGAGTATTTATTAACAGGAAGAGCATCTGAGAAAACTGATGTGTTTAGCTATGGAGCTGTGGTACTTGAGGTGGCTAGTGGGAGGAGACCAATTGAGAAAGAAGTTGCTGGTGTGGGGAAAGTTGGTGGTGTTAACAGCAATTTGG
PgRLK364	262	AGGTGAATTACTTTTGGTTTATGATTATATGTCCAATGGAAGTTTGGACAAGTTTCTGTATAACCAACCAAAATTCACCCTCAATTGGAGTCAGAGATTTCGGGTAATCAAAGGTGTAGCAGCAGGGCTAAACTATTTACATCAAGAGTGGGAGCAAGTGGTGATTCACAGAGATGTGAAGGCTAGCAATGTTTTGTTAGATGGTGAACTAAATGGAAGATTAGGTGACTTTGGGCTCGCAAGATTGTATGATCATGGAACT
PgRLK365	279	GGAGGTGGAGTTTGGGCCACATCGCTTCTCATACAAAGATTTATTTCTTGCCACCCAAGGATTCAAGGACAAGTACCTGTTAGGAAGTGGAGTATTTGGAAGGGTATACAAAGGATTGCTTCCGGTGTCGGCAACGGAAATAGCCGTGAAGAGAGTGTGGCATGATTCGAATCAGGGGATGAAGGAATTCGTAACAGAAGTTGTTAGCATTGGCCGCCTCCAACACCGCAATCTTGTGCCCTTAATAGGCTACTGACGGCGAAACGGTGAACTCCTTCT
PgRLK366	331	GGTTCCTGTGCTGGAGCTTGGCTATGAGCTTCACCTCGTTCTTGAATTCCTCCACCCCCTGTGCTGATTTCCTTGACAGCCTCTTCACAGCCACTTCTTGCCCATCCTCAAGCCTTCCCAGATAGACAGGGCCAAATCCACCTTGTCCAATCTTACTGTCGGCAGCGAAGTTGTTTGTGGCGGCCAGAATCACTGCCAGATCGAACACCCGAAGGTCAAGATCATCTTCCTCGCCGCTCATCTTGTTCTCTTCGGAGAACCGCTGATCGTCCCGTGGGCGTTTAAGTTTTGTGGCCCTTAATTGAAGCTCGTTGTCCCGACTGCCGGCCGG
PgRLK367	215	ATCTCCGACACAAGGAAATCAACGCAGTGCTCTGATGTCTACAGCTTCGGTGTCTTCGTGCTCGAGCTCCTCACTGGCAAGTCACCTGTTCAGGTAACCGGAGGCGGCAACGAGGTTGTCCACCTTGTCAGGTGGGTGCAGTCCGTTGTCCGGGAGGAGTGGACCGCCGAAGTGTTTGACGGCGAGCTGATGAGGTACCCCAACATCGAGGAGGA
PgRLK368	505	TCGCTCACTTGATGTGCATCTATTTAGAAACAACTCTACAATGTTGAATTGGAATGTTAGGTACCAGATAGCCCTAGGAGTTGCGAGAGGGTTAGCTTACTTGCATGAGAGCTGTCGAGACTGCATCATACACTGTGATATCAAGCCAGAAAACATACTTCTTGATGCTTCATTCGTTCCAAAAGTTGCAGACTTTGGGATGGCAAAGCTCTTAGGAAGGGAGTTTACCCGAGTCTTGACTACAATGAGAGGAACTGCAGGGTACTTTGCACCTGAATGGATTTTTGGGGTTGCTATTACACCAAAAATCGATGTTTACGGCTTCGGAATGGTACTGATGGAGATCATATCCGGAAGCAGGAATTCACCTGAAACACACAACACTAGCAGCAGCACCAG…
PgRLK369	1053	CCACCTCCATCATATCTGGCCTGTCTTCTCCCTTGGAGACGCATTTCAAAGCTAGTCTCAGGAAAGATTGCATTTGTTGCTCTTGCTCAATATCACCTCCCCTGTTAGAAATTCTGGAATCCACAATTTCCATGGACTGATCTGCATCTACATAGCCATTCACATACTCCAAGATACCTATCCGATTGCCTACATTGTCCTTAAGGAAGATTTCCTGTCCAGTTAAGAGCACAAGCATAAGCACACCAAAACTATAGACATCACTCTTCTGAGAAACAAATCCTGAAATAAGGTATTCAGGGTCTATAAACCCAAATGTCCCAGTCACTCCATCTTCCACCTGAAATTCTCCAGGAGGAAGAGAAATTGACAGTGAGAAATCAAACAGTTTAGCAACAC…
PgRLK370	232	AAATGAGAGGCTACTTGTTTATGAGTATATGCCTCAAGGGACCCTTAGTAGGCATCTGTTTAACTGGAAGGAGGAAGGTTTGAAACCTCTTGAATGGGCAAAAAGGTTAACCATTGCATTGGATGTTGCCAGAGGTGTTGAATATCTACATGGTTTAGCCCAACAGAGCTTCATTCATAGGGATCTTAAACCATCTAACATTCTTCTGGGAGATGATATGCGGGCTAAAGTT
PgRLK371	352	GGTTGTTTAGGACATAAGAACTTGGTTCAGCTCCAGGGATGGTGCTGTGAGAGGAATGAGCTAGTTCTAGTTTATGAATACATGCCCAATGGAAGCCTTGACAGAATCGTCCACACGCCCACCAATGCCACAAAAGTCCTCACTTGGCAGCAAAGACTGAATATAATTCTTGGTGTTTCTTCTGCTCTTATGCATCTACATGAGGAGTGTGAGAGACAGATAATTCATAGAGATGTGAAGACTTGTAATATAATGCTCGATGCTGAGTTCAACGCCAAGCTTGGGGATTTCGGTTTGGCAGAAGTTTATGAGCATAGTAGTAGGACAAGGGATGCGACTCTGCCCGAGGAGA
PgRLK372	231	GGCCGCGCGCGCCTCCAGCCTGTCCTCCCGGCCGCGGAACACCTTCTCCTCCGCGTCGGCCAGCAGCAGGTCGCCGCCGCCGCCGTCCCCGGCGGCCTCGCGGCCGGACACGAGCTCGAGCAGGACGACGCCGTAGGCGAACACGTCCATCTTGGTGGTGACGAGGCCGTCGACGAGGTACTCGGGCGCGATGTAGCCCTGCGTGCCCACGATGTGGGTGGTGACCGCGTT
PgRLK373	358	ACATGGGTAGCGTCAGTCGGAGCCAGTTTCGCAAATCCAAAGTCAGCAACCTTAGCTCGGCAGTTGTTTGCGAGAAGAATGTTTGAGGATTTGATGTCCCTGTGGATGACCGGCTGATCAGAGTAGGTGTGAAGATAGGTAATGGCGTGGGCCACATCGATCGCGATTTCCAACCTCACGGAGAACTCCAGAACTTTTCCATTCAGACCTTCAAGGTGCTCTCGAAGATTGCCATTGGGAACATACTCCACAATGATCAACTGCTCACCACCAAACTCAAGGAACCCATGGAACCTGACCAGATTCAGGTGCTCGATGCATCGCAGCGTCTCTATCTCGTTCCGGAACTCGTGGCCCA
PgRLK374	314	GGAACAGCAGGGTACCTTGACCCAGAGTATCTCAGAACATACCAGCTCACTGAGAAGAGTGATGTCTACTCCTTCGGAGTGTTGCTAGTGGAGTTGGTTACTGGGAGGCGCCCGATCGAACCTAAAAGGGCTATCGTCGAACGTGTCACAGCAAAATGGGCAATGGAAAAATTCTCGAAGGGCGATGCGATATTAACACTGGATCCAAATCTGGAAGTGAACGACGCGACGAACCTGGCGATCGAGAAGATGTACGAGCTGGCCCTGCAATGCCTAGCTCCCAAGAAGAGGAACCGGCCGAGCATGAGGCGGTG
PgRLK375	292	GTGAAGTTGCTTGGCTGCAGCGTGAATGGCCCAGAGAGCTTGCTTGTTTATGAATACTACTTCAACAAGAGCCTTGAACTATTCTTGTTTGATGCAAGTCGTAGCAGAAAATTAACCTGGGATCTGAGGGTTTGTATCATTCAAGGCATTGCAGAGGGGCTTTCTTATCTCCATGAGGAATCAGAAATACGGATTATCCACCGAGACATCAAAGCTAGTAATATTTTGTTGGATGATAAGTATAAGCCCAAAATAACAGATTTTGGTCTTGCAAGAGCATTTGCAGCAGACA
PgRLK376	405	GATAATAATTCGAGCAAAACAACACCAAACGCATATACATCCACCTTAGTGGAAGCCTGCCCTTCATTCAAATATTCAGGTGCCAAATACCCCTTTTTACCAACTATCACAGACTCATTCCAATTAGTCTCTACCATTTCTTCACTGAAAACCAGAGGCCTAGCTAATCTAAAACCTGAAATCTTTGCCCTCCAGTCCTCGGTTACAAGAACATTTCTGCTGTTAATATTCCTATGGACGTAAGTAGGCTTTGTGCAGTAATGTATGTAGTGTATCCCCACTGCAAGATCAAAAGCAGTCTGCATTCTTTTTGTCCAAGTGAACTGCTTGGCCAACTTTGGATTCGACAAACAGTTCCTTATGCTACAATTCTCAGCAAACTCAAACAGGAGAAATGGT…
PgRLK377	305	AAATTTGTCCATGGAGACATCAAATCATCCAACATCCTCCTTGACGTTGAATTCCAACCTTGCATTTCTGATTTTAGCCTAAACCGACTGATTAACATCACCGGCAACAATCCCTCCTCCTCTGGTGGGTTCATCGGTGGAGCCTTCCCCTACTTAAAGCCAGTCCAGCCGGAGCTAGCCAACAACTACCGAGCACCAGAGGATAGACTCTTTGGTAACAGACCTAACCAAAAATGGGATGTCTACTCATTTGGAGTTGTCTGTCTTCTATGGAGCTGCTGAATCTAGTGAGATGGGTAAGGAAG
PgRLK378	1200	CCCTGTGAATAATGTGTGGAATGAATCCATGATGAAGAAATGCTATACCACGAGCAGCACCCACAGCAATTTTCAGGCGTTTGCTCCAACCCAAGACATCAAGCCCTCCACTTCTATTTCTCAGCCAAAGATCCAAGCTCCCATTCACCATATATTCATAAACAAGCAGCTTCTCCTCGCCAAAAGAGCAGTAACCAAGCAACGGGACAAGATTCCTATGCTTCACCTTACCAAGAGTTTCCATTTCTGCCAAGAATTCTCGGTTACCCTGTGTTTTGGATTGGTTCAGCTTCTTGACCGCTACCGTTTTACCATCAGGCAATGTGGCTTTGTAGACCGTTCCAAACCCTCCGTCCCCAATTATGTTCGTCTTGCAGAAGTTGTTTGTTGCTTCAAGAA…
PgRLK379	204	ACTGAAGTAGTCATCCTTTCAATGTTAGGATCTGACTCGTGCCCAAGGCTCGGATCAATCAACTCATTGAATGCACATCTTTGTATCCTGTCTATAGCTAAATTAGCCAAGTTAATCTCATTCCTTTGCCTACTTATATCCACTGCAGGCAGTGATGATATAAGCTCAATAAGAACAACACCAAAACTATAAACATCACTCTTA
PgRLK380	302	TTCGGGCTCGCCCGGATGCTCGTCGAGGCCGCCGGCACGACGCCCACTGACACCATGTCCGCCGTCGCCGGAACCTTCGGCTACATGGCTCCCGAGTGCGCGTACACGAGGAAGGCGAACGAGAAGGTGGACGTGTACAGCTTCGGGGTGGTGGTTCTCGAGGTCGTGACCGGCGCGATGGCGGTGGACATGAGGTCGCCGGAGGTGCTCCTCGTGAGGAAGGTGCAGGTCGGCCTGGAGCAGGACGTCCGTGACGTGGAGGCGCTCGCGGACAGGCGGCTGGACGACAGGTTCGATCGGCG
PgRLK381	944	GTTCGACAAGATCTCTTCGTTGGCACAGTGCACGCCGGACCTGACGTCGGCGCAGTGCCGTGCATGCCTGGCGGCGGCCATGTCGGAGATGCCCCGGCTGGTATTCCCTTCCAACCGCACGGGAGCGAGGGTGGTTGGCGAGCGCTGCGGCTTGCGTTTCGACGTATTTCCCTTCTATGACGGCAAACCCATGGTGCGGTTGCAAGTTGGGGGACCAGGAGGAAAAACGAAGGCCACTCCAGCTGTCGTAATTGTACTTGCAATAATGGTTGGACTAGTCGTAGTCACACTAATTGGCCTTTTTTTCTGGCGGAAGAAGAGGTCACAAAGGAAAGCATCACTCTTTGTAAATGTAGATGACATGGAAAGTTTTGAGTCCATCTTTATTAGTCTGTCCAC…
PgRLK382	2451	TGTTGACACATTTCTGTGCTCTAACATACCTTTTGCGCTGTTCCGAACATCTTCGCAGATTCCTCAAGGGCCAGAACTTCACCGGCCGGCTCCCACCAGATTTTGCTGATCTCCCTAATCTCCTCCAGCTAGACCTAAGCAGGAGCTTGTTCCATGGCACGGTGCCTGACCAGTGGGCCCGGATGAAGTTGCAAGGACTGTCACTAATGGGAAACAGATTGTCAGGGCCTTTTCCCATGGCTCTTACGAGAATCACAACCTTGACTAGCCTGAGCATTGAAGCAAATGAGTTCCGTGGGCAAATCCCAGCTGAAATTGGGCATCTCAAGCAACTGGAGAAGCTGATAATATCAACCAACGAGTTCACTGGACCCCTGCCGGCTGCTCTTTCCTTGCTGA…
PgRLK383	280	AAATGCTTTGCTTGGACCAAAGAGTAGATGTATCCCTTTGAACTGGCAAACAAGAGCTGCCATTTGTACTGGAACTGCTTCTGGTCTTGCATTTCTTCACGAGGAAGCACAACCACGCATAGTCCACCGTGATATCAAGGCTAGCAACATCTTACTTGATAAGACACTGGTTCCTAAAATTGGAGATTTTGGACTGGCCAAGCTTTTCCCTGATGCCATCACTCACATTAGCACGCGCGTTGCGGGAACAATGGGTTACTTGGCTCCAGAGATCGGAAGA
PgRLK384-01	219	AACATCCTTCTTGACAGCAATTTCACCCCCAAAGTTGCTGATTTTGGTCTTGCCAAGCTGTGCCCAAGGGGCGACAATTTTGTGCCATTAAGCGCCTTACGAGGAACCGTTGGGTACATTGCTCCTGAGATGATATCTCGGGGCTTTGGTGTCATATCAAGCAAGTCTGATGTTTACAGCTTCGGAATGTTGCTACTGGAGATGGCTGGAGGAAGAAGG
PgRLK384-02	272	ACCTGCATCAGGGGTGCGACATGAAGATTCTACACTTCGACATCAAGCCCCACAACATCTTGCTTGATAGCAATTTTGTCCCAAAAGTAGCTGATTTCGGTCTCGCCAAACTGTACCCAAGGGGTAACAGTTTTGTGCCATTAAGCGCCTTACGAGGAACCGTTGGGTACATTGCTCCTGAGATGATATCTAGGAGCTTTGGTGTCATATCAAGCAAGTCTGATGTTTACAGCTTCGGAATGTTGCTACTGGAGATGGCTGGAGGAAGAAGG
PgRLK385	287	AGTTGGTGCGGGTGGTTTTGGCTCAGTGTATAAGGGAATATTTGGTCAGCAATCTGCTCATTTCCACTTGCAGTATAGTGGGATTGGTGATGGAGATGGAACAGTTCTTGCAGTCAAAGTATTCAACCTTCAGCGTAGAGGTGCAGTGCCCAGTTTCACCGCGGAGTGCACAGTCTTAAGAAACATTTCCTACAAAAACCTTGTTAAGTTAATAGCTACATGCACAAGTGTAGATGAGGAGGGTCACGATTTTCGAGCAATTCTTTATGAGTTCATGGAGCATGGGA
PgRLK386	214	TAGCTCTGATGTGTTTGCTTTTGGAGCATTATTGCTGGAAGTTGTGTGCGGGAGGAAGCCTATTGAGCATAAAGCATTACCAGAGGAGCTTTTTTTGGTTGAATGGGTGTGGGATAGGTGGAAAGAAGGGAGTATACTAGAGGTTGTCGACCCAAGATTGAGAGGTGAGTATAATGTGATGGAAGTTATTGTGGTGCTCAAGCTCGGGTTGATG
PgRLK387	460	GTTTCTACAAAGGTTCAAGTTCAACTTGGAAGAGGTTGAGTCAGCCACTCAATACTTCTCCGAGGTGAATTTGTTAGGGAAGAGCAAATTCTCTGCTGTGTTCAAAGGGATATTAAAAGATGGGTCAGTTGTAGCGATAAAAAGCATTAATGTGATCAGCTGTAAATCGGAGGAAGTTGAGTTCATGAATGGGTTGCGCTTATTGACCTCCCTAAGACATGAAAACCTCACTAGACTGCGAGGTTTTTGCTGCTCAATGGGCAGGGGTGAATGTTTTCTTATCTATGATTTTGCTACTAGAGGAAACCTTTCACGATATCTGGACTTGGCAGATGGAAGCAGCCACACTCTTGACTGGCAGAGAAGGGTTTCTATAATCACTGGGATTGCAAAAGGTAT…
PgRLK388	232	TATACCAATGCAGATCTTGTGCCTCACTTGCCAATCCAATTTCAATTGCTTTTCATTTGGACCAAATAAAGCATGAGCAAGGCAGTTATTTTCCATGTACTCATAAACTAGTAATAATTGATTTCCTTCAGTACAACATCCGTACAGCTTTACGAGATGTGGGTGTTTTAGGGCAGAAATTATGCCAACTTCATTCACAAACTCTCGCTTCCCTTGCTTTGATTTTGAAGAA
PgRLK389	484	GGTTTATCTCCATGAGAAGTGCAGAGACTGTATCATACACTGTGATATAAAGCCAGAGAACATTCTTCTGGATTCCGAGTTGTGTCCGAAAGTGGCAGATTTTGGCCTGGCAAAGCTTGTTGGGCGAGATTTTAGTCGGGTTTTGACCACAATGAGAGGGACAAGAGGATACCTTGCACCAGAATGGTTATCAGGAATAGCGGTAACAGCCAAAGCAGATGTCTACAGCTTCGGAATGATGCTCTTTGAGATTATATCAGGTAGGCGAAACACGGAGCAAACTTCAGACGGGAGAATCACATTCTTCCCTACTTGGGCTGCAAGCGTGACAATAGATGGAGGCGACATCCTTAGCCTATTGGATCCTGGGTTGAATAAGAATGCTGATATAGAACAAGT…
PgRLK390	680	GTCTGAGGTGACAATAATTGGTAGCATCCACCACATACATCTAGTTAAACTCCGAGGTTTTTGTACCGAGGGGGTGCACAGGCTCGTTGCTTATGAGTACATGGCAAACGGATCTCTGCATAGGTGGATTTTTGCTAGTGAAGAAGATGATGCTCCAGTTCTGGACTGGGATACGAGGTTCTACGTCGCGCTTGGAACAGCAAAAGGTTTGGCATATCTTCATCAGGATTGTGAGTCAAAGATCATACACTGCGACATCAAGCCTGAGAATGTTCTACTCGATGATAACTTCACTGCAAAGGTATCGGACTTCGGCCTTGCCAAACTGATGAGCAGAGAGCAAAGCGAAGCCTTCACAACACTGAGGGGCACACGGGGCTACCTTGCACCCGAGTGGAT…
PgRLK391	217	AAAGAAGAGGAGAGAGAAAGAGATTACGAGGAGATGGAGTAGTTTGAATCCTTCTGCGTTGGAGTCAATTAGTGGAAGTACTACTCTGATCAGGTTCACATTAGATGAAATTCAGGAGGCAACTAAGAATTTCTCTAGGTTTAATATAATTGGGAGAGGAGGATATGGTAATGTGTACAAGGGTGTATTGCCTGATGGGTCTGAAGTTGCATTGAAG
PgRLK392	876	GTTGCTCCAGAGTATGCGATGACTTGCCGTGTTTCTGATAAGGCTGATGTGTACAGCTATGGAGTTGTACTGCTTGAACTTATTTCAGACAAGAAAGCACTGGACCCTTCCTTTTCTCCGTATGGAAATGGATTCAACATAGTTGCTTGGGCTTGCATGCTTCTGCAGAAGGGCCGAGCTCGTGAGTTCTTCATAGAAGGGCTGTGGGATGTGGCTCCGCATGATGACTTGGTTGAGATTCTGCACCTCGGTATCAAGTGCACTGTGGACTCTCTTTCTTCTAGGCCCACAATGAAGCAAGTTGTTCGGCGACTAAAGGAACTCAGGCCGCCCTCTTACTAGGATTTGCAACTCTAGTATGACATATGTCTCAAGACTGAGAGTAAGAAAGCAACCGCA…
PgRLK393	211	TAGTTTAGCAAGCCCAAAATCAGACACCCGTGCTTCAAAGCTGTTATCTAAAAGAATGTTTGATGACTTAATATCTCGGTGAATTATGCGAGGATGGCAATCTTCGTGTAGATATGCTATTCCACGAGCTGCACCAGCAGCAGCCTTTACACGTGTTGCCCATTCCATTACTGGTCTACCTTCCCCATGAAGATGGAAGTAAAGGTTGTTG
PgRLK394	303	ATAGAGTAGAGATTCCCAGAATCCATCGTGGTTGGAGAGTGGAGATGAACTGCAAGGATGATATCATGGTGGTGGTGATATCACGGTGGTGATGGTGGTGATATCACAGTGATGATGGAGGGTGGTTCGAAATGCAACAAGGGATTTCTCCCAAAAACTTGGCGAAATTTGACGCAAGGGAAGAAGCAGTTCTTCACAGAAGTGAACACGATCGGGCTGATCCAGCATATTAACCTTGTTCGCCTCCAAGGATTTTGCATAAAAGGTACAAAAAGATTCCTAGTCTATGATTACATGAAAAAT
PgRLK395	215	ATACACCAAGGCTTTGAAGTCATTGCCATGAAAATCAATACTAGAGCAAGAAGTTATGATCTTTACAAGATTCCTATGTCGAACATTTCTCAAGGCTTCACACTCGACCATGAAACTCTTGTAAGCTCCTCGAGATTCAAGGTTTAGTACTTTGACAGCAACAACCACTTCGTTAAGGATTCCTTTATAAACCGAACCAAAACTACCTCTGCCGA
PgRLK396	1227	TTTCATACAACAACTTGTCTGGTCCAGTGCCATCCTCACTTGAGGGTCTGCAGAGCTTGACACAGTTGGTGCTATCTTATAATCACCTATCTGGGTCTCTTCCTGCATTCCGTTCAAGTGTGACTGTTGATAGCAGTGGAAATCCTGATCTTACAGATGACAGGGAAAACAGTAATGACGCTCCTACTAGTGGGAAGACAAGGACACATACTGTTGTGATTATTGTTGCTATTGTCAGTTCTCTTGTTGGACTGTGCTTGCTGGCTGCTATTATTATGCTCGCATTGTCCAAGAGGATTTATCGTGTGGAAGACGAAGGACCATCAACTGAAGTGGGTGTGTGTCAAGTCATTGACGGCCACTTCATAACAATGAGCAGTGTGCACACCTCTGGAATTG…
PgRLK397	2162	GTCGTCGGCGGCCTCCCCAGGTTGAGGCAGCTCGACCTGTCCCGGAACCTTCTTGCGGGGAGCATCCCCTCTGCTCTGGGGAGCTGCACACAGCTCCGCTCGTTGCGCCTCTTCTCCAATATGTTGGACGGTTCCATCCCACCAGAGCTTGGACGACTGAGCAAGCTGCGGGTTTTGGACGTATCGGGTAACAGATTGAGCGGTCTGGTGCCCAGGGAGCTAGGGAATTGCTCGGGTTTGTCGGTTCTCGTGTTGTCGAGCCAGTTTGATGCAGTGAAACCACATGAGTTCAATCTCTTTGAGGGAGAGCTTCCGGAGAGTGTGACAGCTTTGCCAAAGCTTAGGTTGTTATGGGCGCCGAAGGCGGGCCTGCAAGGAAATCTCCCAAGCAATTGGGGA…
PgRLK398	401	CGGGAAACTAGCAGCAGCGTGGCTTGTCCAGGAGACTACTCTGAATCATAGAAGTCGCTAGGGCACGGTGTAATTACATCCGACTCCAGCATCTGTACCACCCTGTGCATTGTCGGCCTCTCCTCTGGCGAGGAGCTAACACATTGCTTGGCAAGAGAGAGCAGGGCATCTAAGGTCTCAGTCTGCACTCCTTCACAGTTCAGGTCGACAATTTCCCTCTCCCGGTTCTCACTAGCAAGAAAATTTAACCATCCAACAATGTTTAGTCCCTTCTCAATGAAGGATGCATCAGTAGGCCGCTTTCCACTGAGTATTTCGAGTACCAAAACCCCAAAACTGTAGACATCAGTCTTCTCGGTGGCTCTGCCAAATTGCATATACTCTGGTGCAAGATAGCCA…
PgRLK399	857	AGGCTTGCTGGAACTTTTGGATATCTTGCCCCCGAGTATGCAGTTACTGGACGTGTGACCACAAAAGCTGATGTCTTCAGCTTTGGTGTCATTTTGATGGAGCTGGTCACGGGACGCAGGGCGCTTGATGACACACAACCTGAGGATAGCATGCACCTGGTTACATGGTTCCGGAGAATGCAGCTCAACAATGATACGTTCCAGAAGGCGATCGACACAACCATCGACCTTGATGAGGAGACCTTAGCCAGCGTTAGCACGGTCGCACAGCTCGCTGGTCACTGCTGTGCTAGGGAGCCACATCAGAGGCCCGACATGGGTCATGCCGTCAACGTGCTCTCCACCCTTTCAGAAGTGTGGAAACCTGCAGACCCAGATTCAGACGACAGTTACGGCATT…
PgRLK401	751	GATGACAAGTGGGTGGCAAAGGTTTCCGACTTTGGGTTGTCTAAGGCTAGTGCAGACGTGGACAATACCCATGTGAGCACGGTTGTGAAAGGCACCTTCGGATATCTAGATCCTGAGTACTTCCGGCGGCAGAGACTCACCAACAAATCAGATGTGTACTCCTTTGGGGTTGTTTTGTTTGAGGTTCTGTGTGCACGTCCAGTAATAGATCCTGACCTTCCCGAGGAGCAAGTGGGCTTGCGTGAGTGGGCGCTGTCTTGCCAGAGAAAAGGTGTGCTCACTGAGATCATCGACCCCTATCTTATGGGCAAGATCACCCCCCAGTGCTTCAGAAAATTTGCAGAGACTGCAGAGCAATGTGTTGCTGAACGTAGCATTGATAGGCCATCTATGGGTGAT…
PgRLK402	705	AGTTTCTCTAAGAAGAGCAGAATCCCAATAGGAGTGAAGCTCTACAGTGTGGCAGAACTTCAAACAGCAACAAACTCCTTCAGTGAAGAAAATCTTCTTGGAGAAGGATCCCTGGGTTCTGTTTACAAAGCAGAGTTCCCCAATGGACAAATTTTTGCTGTGAAGAATATAAACACTGTAGCACTGACCCTCCATGAAGAAGAGAGATTCTTGGATGTGATATGGAATATATCACGTTTGAGACACCCAAACATTGTACAACTTGTTGGCTATTGTGTAGAGCATGGACAGCATCTCCTTGTGTACGAGTATGTCAGAAATTTGACTCTGGATGGTGCTTTGCATTGTGCCTCTTACGTGCCTTTATCTTGGGGCCTACGTCTTCGAGTTTCTCTTGGT…
PgRLK403	458	CAATTACATACATGCTTCACCTTCCCTCTCGTAAAATTGTCGCTGAAGACTCACCCGACAAAGTGGCAACACTCATTGCATGCTGAGAACACGGGATGCTGTGTGAATCAAACCCTTCATTTTGCATTTGTGCCATCATGATGTAGCTTATGTAGGTCGGTGATAAATCAGGAGGCGGTTGACTATGGTCGAGGTATTGCATGACCTTTCGCATGATAGGTCGTGCATTGGGCGATGGGTACGTGCATAGCAAACCCAGTTTGAGCATGATGGTTACCTCATCCGCGTTGAATTCCCCTCCGAGTCGTGGATCTACTGTGTCAAGGACAGAACCATTGTGGTAGTGCTCAAGCACCCACTCGACCAACAATACCCGGTTGTTTTGCTCATCAATGAAGA…
PgRLK404	507	GGTTGATGAGAAGAGTGATGTGTATAGCTTCGGCGTGGTACTTTTAGAGCTTATAACAGGCCGAAAGCCAGTTGGGAACTTTGGAGAAGAAGGGTTGGATATTGTTCAATGGATTAAAATCCAAACAAATTGGAGCAAAGAAGGGGTGCTGAAAATACTCGACGAGCGACTGAAAAATGTACCCCTAGTCGCAGCAAAACAGGTCTTTTTTGTGGCAATGCTGTGCGTTCAAGAGCACAGCGTTGAGCGACCTACCATGAGAGAAGTTGTCCAGATGCTTGCACAAGCTAAACAGCCTAATACATTTCAAATCCAATGACTTGACTTGAGCTTTACATAATTTCTAGTTGTTCATATGCTATGTTGTTGCTTTTTTTCAACTTAATCCATGGAGAGATT…
PgRLK405	1481	GGAGGAGGGGAGACCGACCACCGGAGCAAGAAGCAAGGGAGGGCCCGGCCATGGCCCTCCCCCTCGCCCTCCCCCTCGCCGCGCTGCTCCTCTCCGCCGCCGCGCCCGCGCTGGCTCATACCCCGTCATGCCCCGACGGTTGGCAAATCAGTCCTGATCGGGCCAAATGCTTCATGCACATCTCAACATCCCTTTCCTGGGACGGATCCGAAGCCCTCTGCCGCAACTTCAGCGGTCATCTGGCTGCATTATCATCAGTTCAGGAGCTGAATTTCGCGAGGTCTCTCTGTGGAGCTGCCTCCTCCGGGTGCTGGGTTGGAGGACGTCGCCGCAACACCACTAGTGGTGTTGTTGGCTGGAAATGGTCTGACAATTCGTCTTCTTGGAACGGGACCGCAT…
PgRLK406	457	GAAAATCTTTATGAAGCTACTGGGGGCTTCTCCTCGACTAATTTGATTGGTGCTGGTAGCTTTGGCTCTGTGTATAAAGGAGTACTTGACCCTGATGAAACTGATGTTGCAGTAAAAGTGCTTCACCTCTATCAGCGAGGTGCTTTTAAGAGTTTCATGGCTGAGTGTGAAGTTTTAAGGAACATTAGACATCGGAATCTTGTCAAAGTTTTGACTGCTTGCTCAGGTGTTGATTTCCAAAACAACGAATTTAAAGCTCTGGTGTACGAGTTCATGCCTAATGGAAGTTTGGAAAGTTGGCTGCATCATGTCCCAAGGCCAGAGGAAACAAATGACGAGTCAAGGACTTTAAGCCTTTTCCAAAGGCTAAATATTGCCATCGATGTGGCTTCCGCATTA…
PgRLK407	371	TGCTGAGAGGGCCGTTGAATTAAGTAAACCATTTGCATCTTGGGCTCCTAGTGGCAAAGACAGTGGAGGTGCACCACAATTAAAGGGAGCTAGATGGTTCTCCTATGATGAGCTCAAGAAGTGCACAAAAAACTTTTCTGAAATTAATGAGATTGGGTCTGGAGGCTATGGCAAGGTCTACAGAGGAATGCTCCCCAGCGGGCAAGTTGTGGCAATCAAAAGAGCTCAGCAAGGTTCTATGCAAGGTGGGCTTGAGTTCAAGACTGAAATTGAGTTGCTTTCACGAGTTCATCACAAGAACCTTGTTGGTCTTGTGGGCTTCTGTTTTGAACAAGGAGAACAGATGTTGGTTTATGAGTTCATGCCGAATG
PgRLK408	247	GGCGAGTAAATCTAAGATTTACTTTGTTATGGAACTCGTCCGCGGCGGAGAATTGTTCTCGAAGATCGCCAAGGGGCGGCTGAAGGAGGACGAAGCGCGGAATTACTTCCAGCAGTTGATCTCAGCGGTGGATTTCTGCCACAGCCGCGGCGTTTACCACCGAGATTTGAAACCTGAAAACCTTCTGTTAGATGACCAAGGTAATTTGAAGGTGACGGATTTCGGATTAAGTGCTTTTACTGATCAT
PgRLK409	890	TAACATTGCGACGACATTCGACATGGTTGGCCGATCGTCTGCGCGCTCTTGTACGCACATTAGCGCAATGTTAATGTACCTACTAGCCTCCGCTGCATGGATCTCCTCAACAATCGATGCTTCTAGAATCTCAAGACATCTCCCTCCTTCCCAGAGATGCCACGAATATCCAAGGAGGTTAAGAAAGTCTTCATGCTGATGGAAACCAGAATTCCTTTTTCCACTAAGGATCTCAAGAAGTAACACACCAAAGCTGAACACGTCAGATTTGATCGAGTAAATGCCTTCAGACGCATACTCCGGAGCCATATAACCATATGTTCCCACCACCTTCTTTGTGCTTCCTTGAGTATCATTGGTGCTGAAAATTTTTGCTAGCCCAAAATCAGAAATTTTAGG…
PgRLK410	202	CGGTGCGGGCGCAGAGCGCCTCCAGCAGGACCACGCCGAAGGAGTAAACGTCCGACTTCTCCGTCAGCATCTGCCGCCGGAAGTACTCCGGGTCCAGGTACCCGAAGCTGCCCTTCACCTTGGTGCTCACGTGCGTCTTGTCCAGCTCCGGCCCGTTCTTGGACAGCCCGAAGTCGGCCACCTTGGCGATGATGGCGCCGCC
PgRLK411	1575	CTATAAGCGAGGAAATCGACAAATTCAACATTGGCAAGCTGGTCTTGGGCTCTTCGTCCAGAAGCATATTCCGAAGGAAGCTCAAAGGAAGCAAGACTGCAACCAAAATATCCGAATGCATTCCAAGCTTCTGTACGGCATACGTCGTCTCAAAGGGCAAACTGTCATTTGTGCGCTCAGCTACATCTGATCCCTGCGAAACACCCAAGACCATATCTTCTTCAACCATTTCTTCTCCTAGCTCCAGAAGCCTTTCCAGTGCACCCTCAGAGTGTGCTGACAGAAATGGAGCAGCAGCTGTATTGTTCCGCCAGTCTTCTCTGTCATCGCCGCGTGATCACGCACTCGCAAACATAAACAGGAGAGCTAGCCCTTCAGGCAGTGGAGGCAGCGAGATCT…
PgRLK412	397	GGGAGCCGTTGGCCATGTAGTCGTACACGAGCGCCCTCTTGTTCCCCTCGGAGCAGAAGCCCCGGAGGCGGACGAGGTTGACGTGCTGGATCACGCCAAGGGTGACCACCTCGGCTCGGAACTGCTTCTCGCCCTGCCGGAGCCCGTCCAGCTTCTTCACGGCCACCGGCGTCGCGTCCGGGAGTACGCCCTTGTACACCGTGCCGAAGCTCCCGCCACCGAGCTTCTCTGAGAAGTTCCTCGTGGCGGTCCTCATGGCCAGGTAGTCGAACAGCAGCAGCGAGCCCTGCCCCTGCACCGCCGTCACCTTCCCCTTCCCCCGCCGCCTCCGCAGCATCACCGCCGCCGCCACCCCAATCACGAGGCTTGCCAGGAGCACCACCACGGCCGCAACTAC
PgRLK413	220	ACGGCATCCTAACATGGTTCTCCTTCTAGGAGCCTGCCCTGAGTATGGTTGCTTAGTGTATGAATATATGTCAAATGGGAGTTTAGAAGATTGTCTACTCCAGCGAGGAAACTCAAAACCGCTCTCGTGGCAGCACAGGTTCCGTATTGCAGCTGAAATTGGAACTGGTCTCCTTTTTCTTCACCAGACAAAACCAGAACCACTAGTGCATCGCGACCTA
PgRLK414	440	CGACGTGTACAGCTTCGGCGTGGTTGCGCTGGAAGTTTTGATGGGAAAGCACCCAGGTGATCTGCTCCTTCCATTCTTTTGCCGAACAGAGCAGCTGAGGAAGTTCAATGATATTCTGGATCGACGCATCGCAGCACCGTCAACTATTGACGAGGAGAAGGATGTCATTTTGGTTACCTTGGTGGCCTTTGCTTGCCTGCAAGTCAATCCCAAAGCCCTGCCAACAATGCAGTAGGTATATCAGGCACTGACAAATAGAAATCGCCCAGCATTCATTCCCAGACCCCTTCATGAAATCAGGCTACAAGATTTGCATGATTATTGTGGTGCCATAAAGAATATATGAATTGATATAGGTAGCCTACAATGTGAGCAATTATATATTTGGCATGTGTTTGT…
PgRLK415	1051	CAACTTCAGCTATCTTATCAGGGTTCTATTACCTTTTGAGGTTCCATTTCTGTGAGATCCAGTATCCAATGACCAAGATAGGCCAGAGGCAATTCGTCATATACATCAACAACCAGACAGCAGTGGAGCAGATGGATGTCATTGATTGGAGCGGAGGAATTGGTATACCAGTTTACACCAACTACGTCATTGTCACAGTTGGTCATGGTCAGACAGATCTCTGGGTAGCACTCCACCCTGATCTCAGTGTCGGTACAGAATATTATGATGCAATTCTGAATGGTCTGGAGGTCTTCAAACTACAGGATAACAGCAATAATAATCTTGCTGGTGTCAACCCTACGCCCAAGCAAAATCGTGATGGGTCAGAATCTCATGGTCAAGATAAAACAAATGCTA…
PgRLK416	368	AAAAAAGGGAGGCAAAAAGCCACATCAATTACTATATTTATTCTGGTATCAACGTCGAGTTTATGAGGCTTGTTGTGCCCATCTTGATATGCTTCTTGAGTTGAATGCAGCCAACTCTCTAAACTCCCATGCTGCATGAACTCATAAACAATAGCGCAAAAACCTTGACCCCACCGGTCTACACTTGAGCATGTAGTTATAATTTTAACAAGATTTCTATGGCGAATATCTCTGAAGGTTTCAACTTTAGCCATGACTCTGTTGGATGCTCCTCCAAACTGAGGTCTTAATACTTTGACTGCAACAACTACTTCATCTTCATCAAGTATTCCATTATACCCTCTACCAAATATTCCCTTATACACTGA
PgRLK417	1182	ACTTTGCAAGGCCAAAATCTGCCATTTTAGGCTCAAAATTCTCGTCGAGAAGTATGTTACTTGATTTAACATCCCTGTGAATAACGCTTGCCTGCGCCTCGTTATGCAAATAGGCCAATCCACGTGCTGTTCCAAAGGCAATCTTCTGACGAATTGGCCAACTAAGCTTGACATTCAACTCAAAAAGATGGTCATAAAGGCTTCCATTAGCCATCAAATCGCAAACTATCAATCTCTGGTGACCATCCATTGGAGCTAATGTAGTACAATAGCCTCTTAATTTGACAAGGTTGAAATGTCGAACACTTGCAATTACCTCTAATTCATGCTCAAAAGTCTCGTTTCCGCCTATAGAACAATTCTTCAACCTTTTTATAGCAACTTTTGTACCATCTTGCA…
PgRLK418	851	ACTATATATAAGTATATATAAGTATCCATGATATATCATAACTGATACATAAATTCCATGTTTGCTCCCCAATTGACAACTTATGATTTCCTTTTTATATATATTTCAATTTGCATAAGCCTTGAAGGGAGGATGGTAGTCTGTTTCTTGTTATATTTCTTTATTCCACTCTCGATCACTTTCAAAAGCAAAATAAATGGCGCGCAGGACTGGTTTTTGGCGTGAGATATTTATGTGGGATACCATTCTTGCTTGCCGTGTTGATCTATAGAGCAAGGAGAAGGCACTTGTCAGTGTATGACACCATCGAGGATTTTCTTCAAGGTCAAAATAATCTCATGCCCATAAGATACAGTTACTCGGAAATTAAAAAGATCACCAACGGCTTTAAAGACAAGT…
PgRLK419	478	GAATCCAAAAATTTCAGATTTTGGGCTAGCAAAAATATTTAGCTCAAACACCGAAGGAAACACAACAACAAGAGTGGTTGGTACATATGGCTACATGGCCCCTGAGTATGCTTCACAGGGTGTCTTCTCTATCAAGTCCGACGTCTTCAGCTTTGGTGTTATTATCTTTGAGATCCTTAGTGGAAAACGGAATTCTGGAAACCAACAATATGGAGATTTCATCAATCTTCTTGGATATGCATGGCAATTATGGGATGAGGGAAGGTGGATTGATCTCGTTAGTTCATCATCGTTTTCCAAAAGTCACTCGACAAAGATGATGAGGTGCATTAACATAGCACTATTGTGCGTACAAGAGAATGCAGCCGATCGACCAACTATGGCTGATGTTATAGCTAT…
PgRLK420	732	GCGACAATTGCCATTGCCCAGACTTCCTCCAAATGATCCTCATCAATAATGAGGGTTGGGTCAATGATTTTGCTCATGAGCTCTTTCTCATAAATGTTGATGTACCTCAGGGTGTTATCAAGCCAATCACTTGTTGTACCGTCACTTGATGCACTGATACCAAGTCTCCCTGTCACCAGCTCCAGCAATACTTTTCCAAAGCAGTAGACATCGTATGAACATGATGCAGATGGAGAACCAGAAGAACTTTGATCCGCCGTCGATGAGAATCGTAATAGCTTTGTGATGACGTTTTGGTGACTTTCCCCTTCTTGACGACAAACTTCACTCAAACTTCCAAGACGCACTTCAAATTTATCATCAAGGAGGATACTGCTGGCTTGCACATCCCTGTGAACC…
PgRLK421	440	AGGTATGAGTTCACAATATTTCTCGCACCAGTATGACAATGTGGTGCTTTTAATATGTATCATAGTGTTCTATTATTATAAGAAGCAATCAAAAAAGATATTATTTGCTACTGATTTCCTCTCCACCAGCTCTACTATACACTGTAAATCTCTTTTAATCTTCAATGTTGCCTAGATTTTGTATCACTGCCTTCATGGTTGGCCTGCATTCTGGAAGCTCATCGGTGCACACCAGTGCAATCTTTGTTAATTTAGCCGCCCCAGATTTAGAGAACTTTCCATTCATATTGGGATCAACAAAATCTTGGTATCTGCAGGATTCAGCTGCCTGTCGCATTGAGTTAGTGAGATTTGTTTTACCAGATAGAATCTGAAGGATGATCACCCCAAATGCGTAAA…
PgRLK422	1157	TCCTGCTTTGCCTTGCATCCAAGGAGGCATGCTGAAGCCCAAATGTGTTGGTGCCAACTCCGGCAGTGGCACGTCATTATCAAGGTACTGGAGCACCCGTCGCATGCTGGGCCTTGAAGCAGGGAAAGGATGCAAGCACAGGAGACCTACTTTTAACACAAGACAGACCTCATCTTTGACTGTGCCGCAGTCGCCTTGTAACCTCTTGTCCGCCGTCTCCATGAGCGACCCATTGTGACAATGTTGAAGAACCCAGTTGACCAGCATGAGCCGGTTGCCTTGCGCGTCCTGCTTGATGGGCCTTTGCGCGCAAACAACTTCGAGAAGGAATGCGCCGAAGGCAAAGACGTCTGTAGGAGGGGACGCTTTACCTGTTTGTGTCAGCTCAGGTGCTAGGTA…
PgRLK423	1010	GATGGTATTCAGTTTAGTGGTGTGTCCTTTAATGTGCCGGACCTAAATTTTGACTTGAAGCTTGTTCTCAATGAGAAGAAGCAAATCCATTGCGAGTACAAGGTTCCCAATACTTCTACGCCCGTGAGGATTTATTTCAACCCGGATGGGAAGATACAATTTCTAACATGGTATGAAAATATCCATAACTGGACATTAAAAACCCATCTTAGTGTACTGTATGATGAATGCGACACGTATGCATTATGCGGGACATATGGTAAATGTAACATTACCGAAGCCCAATCAGGACGGGGCATGCAAGTGTTTAGCAGGATTTGAGCCAAAATCTCCAGAGAGATGGAAATTAGCAGAATGGTCCGACGGATGCGCCCGCAGAACTCCATTGGCTTGTGGCGA…
PgRLK424	913	TACTGATAAAAATATTTTGAACTACAATTTAGAAATTAATTCTAATAAATTTGGCACATAACAACTACCCTGTCAAGCTCACAATTATTTGCTTCTGCTCGAAGAAGTTTCATCTGAACAATGGCCAATAAAACCGAATCAGCCATAGACATTCCACCAGATACAATAACGGTTCGTTTCATACAAAATCATGTCACTGCTTGCTTGCATGCTGATCGAGTGGAATATAGAAAATCTAATGACTGCGTGGATATTGTGTATACTATTTGCCTTTTGTTTGCCTGTTCTGTGACTGGCTGTGGGTCGGTCTTGGACCTGGACAACACATATCATTCCAAACTAATGGATGTTGAAGTTGTGTCGGAAGTATAAATTTGAGAGTTGAAAGTTAGAGATTTA…
PgRLK425	823	ATTGGGTACGCCGGCTGTCCGACGACGGAAAGCTGCTCAAAGCCGGTGACCGTAAGCTGCCGGATGGCGCGCGCGCCATGTTCGACATGGGCCGGTTCATCCACCTCGGCCTCCTCTGCTCGCTGCATGACCCGAGGGCTCGTCCTACGATGAAGTGGGTGGTGGAGAACATCTCCGGCAGCTGCTCCGGCGAACTCCCGGCGCTTCCGTCCTTCTTAGCACTCCCAAAGTACATCTCTCTCACTTCATCCTCCGACGACTCCGGTTCATCGACAACAATCGCCGGCACGAACAGCACAGACACCTCTGCCGCGTCGACGAAGCACATGTACGCCACAGCGGCTGGTACCACCATTTACCTCACGGCAGAAGACGGCAGGTCGCCCACAGGCGGCTCGG…
PgRLK426	1272	AAAAGAGGATGGAGTGTCAACAGCGAGCATTCTCCTAGATTGGAGATTGGTCGGCAAGGTTTCAATTAAAGTCTCGCTGCCGCAGGATGCCACGGATGTGACCACGCGCCAGTGTCCTATGGCACGTTTCAGTTTTCTTGATTCCGAAACTTGCTGCACTTGGCAACTAACAGCAAAATCCAATGTATATTCTTTTGGTGTCGTGCTGTTTGAGGTTTTGTGTGCTCGGGCTGCTTATGATCCCAATCTTCCATGGAGACAAGCTAACTTGGTAGAGTATGCCCTTAGTTGCCAGAAGAAGGGCATTATTGATCTGATTGTTGATCCCTACCTTAAAGGAAATATTTCTCCATGGTGCTTCAAGAAGTTTGTAGAGATTGCTGAGAAATGTGTTAGTGA…
PgRLK427	545	ATCTGATATCTATAGCTTTGGTGTCTTGCTGCTAGAGATAGTGAGCGGGGAGAAAATCAGAAGTTTCCATCATCCGGATCACAACCTAAACCTTCTTGGTATTGCATGGAAACTTTATGAAGAGGGAAAGTTTTTGGAACTACTTGATGGAGTGATTGCGGAGTCATGTAATCAGTCTGAATTACTTCGAGCAATCCAAATCGGACTATTATGTGTGCAGCCATATGCGAGGGACAGGCCATCCATGTCATTTGTGGTTGCAATGCTGTGTAGTGAAATTGAGCTGCCTCGACCGAAACAACCTGGGTTTTTCACTGCGAGGCAGGTTCATGAATCAGAACCTTCACTGAGCAAGCTTAAATTCTCACTATGCAAGGAGTTAACTGTTACATTTTATGC…
PgRLK428	286	TGTTGGTACATATGGTTATGCCGCGCCTGAATATGTTGAAACCGGACATCTCACTACTCATTGTGACCTGTGGAGTTTTGGGGTTGTGCTATATGAGATCCTCACTGGTAGGAGGGCGTTGGAAAGAAGTCGTCCAACCATGGAACAGAAACTTCTAAATTGGGTGAAACAGTTTCCAGCTGATAGCAAGAAGTTTAATATGATAATTGATCTCCGAATGAGAAATCAATATTCGCTCAGTGCTGCTAGAAAAATTGCAAAATTGGCTGATAGCTGCCTGAACAAG
PgRLK429	552	GAGCACTATACATATGCAAGATAAATGTTTGGACAAACAAAAGCTAATTCCTTTTTTTTGTCTCAAATAAAATGTACACGTTCTTGGTAATTACAAATAAAATTCTAGTTTCTTCTCTAGAGCCTAGAGGGTGTTAATTTATTTAGCTTAACGACCCTGAATCATACTAACTGTCATCTCATTATTAGAGTCGGCTCCAACACTGACGAAACTCAAGTGTGTATCCGGTCTTCTGTTAATAAAAGCAGGTTGGCTTGGAGAGGGAAGAGTTGTTTCATTACATAGCATAAAGACTACTTCTGACATGGTTGGTCGAATATCCGCAGATTCTTGCACACACAACAGCCCGATATGAATGCATCTCAAAGCTTCGCGGACATCATATGATTCACACAATGT…
PgRLK430-01	613	GGAGTATGGTCCTTGTAGTTTGTGATATATATGGTCAGCTCCCACACCAGTTTTTGATTTCCAGATGTCAACCGAAAGTAAACTAAAATTTAATCATCACTGAATCTTTGTACACGAATACGTTAGGTGACAGATAGCCATCGCCTAGAGTAGAAGAAGATGATATTCCTAGAGAGGAGGTAAATGTTGCAGTAGTGTCCCCACTTAAGTATCTCTTGAGGCGATCCAAGTCAGCAGCAGCATCAAGCATTGTCGGCCTTGTAGAGGGGGACTACTGTGTGCAAAGATTACCCAACTCAATCAATTCCCCTACTGCAACTTCCCACATTCTTTTCACTTCTGAGGACTCATATCGCATAACTCTCACCAGTGAAGAGTCTATTATTTTTTCCATCCTTC…
PgRLK430-02	527	GGAGTATGGTCCTTGTAGTTTGTGATATATATGGTCAGCTCCCACACCAGTTTTTGATTTCCAGATGTCAACCGAAAGTAAACTAAAATTTAATCATCACTGAATCTTTGTACACGAATACGTTAGGTGACAGATAGCCATCGCCTAGAGTAGAAGAAGATGATATTCCTAGAGAGGAGGTAAATGTTGCAGTAGTGTCCCCACTTAAGTATCTCTTGAGGCGATCCAAGTCAGCAGCAGCATCAAGCATTGTCGGCCTTGTAGAGGGGGACTACTGTGTGCAAAGATTACCCAACTCAATCAATTCCCCTACTGCAACTTCCCACATTCTTTTCACTTCTGAGGACTCATATCGCATAACTCTCACCAGTGAAGAGTCTATTATTTTTTCCATCCTTC…
PgRLK431	346	GCGCACGCGCCACCGCATTGCGGTGGGAATTGCTCGTGGACTCGCTTACCTCCACCACGGCCGGTCTAGACCGGTGGTGCATGGCCATTTAGTCCCATCCAACATCTTACTCTCAGACGACTTGGAGCCTCGAATTGCTGATTTTGGACTGAGTCAAGACCGAGTTAGTGGGTCCACCGAAGCAGACGTTTATAATTTTGGCACCGTGTTGATCGAGTTGTTGACGGGTCAACCCAGTTCGGAGGAGATGGTTGAGTGGGTGAGGGGGCTGGTTAGGGAGGGACGCGGAGTAAATGCATTGGACTCGAGGCTGAGACTGGGTAGTGACTCAGTGAGTGAGATGGTG
PgRLK432	1943	GTTTGGCATGTACTCGTACACCAGCATCTGCTCATCCTCTTCGTCGCAATAGCCAAGCAAAGAGACGAGGTTTCGGTGATGCAGCCTGGACAGCAACTCTATCTCTGTGAAGAACTCCCTTGAACCCTGAAGAGATCCCTCTTGTGCACGTTTTATTGCTGCTACTTTTCCATCAGCCAACACCCCCCTGTATACTTTTCCATACCCTCCTTGACCAATTAGTGCCGACTCACTGAAATCATTTGTACAGTTTGATAATTCTTCGAAAGTGAAGTCTTTCACGCCATCAATTTTCATCGGAATCCTTTTCGCGGTGCGTTTCTTTGAAAACTGTCTTGAACGCCTTCTCAATATGATGAGAGTAATGAGTGATGAAAGAACTGCCGCTGCAGCAAAGGC…
PgRLK433	338	GGTGTACGAGTACATGCCAAACGGTACTCTACGTGATCATCTTTCAGCTAAAGCTAGAGAGTCTCCAAGTTTTCCCATGAGGCTACGAATCGCACTGGGATCATCACGGGGCATCCTGTATCTGCACACGGAAGCGGACCCTCCGATATTCCATCGCGACATCAAGGCCAGCAACATTTTACTCGACTCCAAGTTTGTAGCCAAGGTTGCCGATTTCGGCCTGTCGCGCCTTGCTCCGCTGCCGGATACAGAGGGGAGCGCCCCTGGCCACGTGTCCACCGTCGTCAAGGGCACCCCGGGTTATCTTGACCCGGAGTATTTCCTGACACACAAGCTCG
PgRLK434	439	TCATCATGTAAATGTGGTGCAACTTCTTGGCTTTTGTTTTGAGGGTACGAAACGTGCTCTAATTTATGAATTCATGCCTAATGGATCTCTTGAAAAATATATTTTCCCTCGAGGAGGAGAAGAAGAAGAAAAAGGAATCACCACTTTGACTTGCGAAAAGATGTATGAGATTTCCTTTAAAGTGGCTGGTGGAGTTGAATATTTGCACCGAGGTTGTGACATGCAAATCTTGCATTTTGATATCAAGCCTCATAATATTCTCCTGGACGAGAATTTCAATCCAAAAATTTCCGATTTTGGGCTTGCAAAACTATATGCCACAAACGATAGTATTGTGACATTGACCGCAGCAAGGGGAACAATGGGCTACATGGCTCCCGAGTTGTTTTACAAAAATAT…
PgRLK435	1471	GGGCGGGCGTGGGACGGGATTAGATGGAGCGGTGTACCCGAAATGGTATCTAATTTCATCTTCAACGTTAGTTATGTTGACAATCCTGATGAGGTGTCGGTAATGTATGGGATACATAACGCCTCGATTATATCGAGAATGGTTCTTAATGAATCGGCCGGGACCATTGAAAGGCTCACGTGGCATGAGGGTGTCCAAAAATGGGTCGGGTTCTGGTCTGCCCCGAAGGACCAATGCGACTTTTACGGTCACTGTAGTGCCTATGGGGATTGTAACCCCTACAATGCGGGTGAGTTTGAGTGCAAGTGTCTTCCGGGGTTCGAGCCCAAGTCAGAACATGACTGGTACTTACGGGATGGTTCTGACGGTTGTGTCAGAAAGCGTGGTGGCCAGGTGTGC…
PgRLK436	402	GTGACGTGTACGGTTTCGGGGTGCTGCTACTGGAGATGCTCACGGCGATGCGACCGACGGACACACAATGTGGCAACGCCCTCAGCCTCCACAAGTATGTTGATCGAGCCTTCCCTGAGAGGATCGCTGAGGTTATAGATCCCCACATGCCATCCGAGGAGGATGAGGCGGCTGCTTCTGTACGTATGCAGAACTACATTATACCTTTGGTCAGTATTGGCCTGATGTGTACCATGGAATCGCCGAAAGATAGACCAGGAATGCATGATGTCTGTGCTAAAATTGTTGCCATCAAAGAGGCATTTGTTGAGACCTTGTGATCATGGCAACTAATGGGTTGGGCAGTAGCTGTTAAAGATTATGTATACATAATTACATATTCAGAAGTACAGTACAGTG…
PgRLK437	370	TACTTCCTGAAGGATTGGGCAGTAGAAGTGGCTAGGTGCATCAGTATTTGTGGCTACCTTTTTGCTTGCATCTGCAAAATCAGCAAGTTTCTTCAAAACTGGAAGGACTTCAGTGTCAAGATCTGGCCTATCTCTGCATCTGAGTGTGGAGCATTTCAGTGCCATCTGAGCTAGTTCCATTGTTTTGGCTAATGGCCAATCTGTAATCGACTTATCCAGTATATCTGAGAAGGAACCACTTTCAAAAGCATTTTCCACACACAATAAAAGCCCGTTGGGATGGCGAGCAGTCAACAGTTGAAGAACAATGATTCCAAAACCATATAGATCAGATTTTGGTCGAACTGTGCCAGTTCTTTGATACTCTGGA
PgRLK438	515	AGCAACTATGACGATAACCTGTATCTTCGGCTTGCCAACTCTCCTGTTCGAAATAATAGCAAATTGGTAAAAATTGTAGTCCCAACCATGGCTTGCGTGTTGATACTCGCATGCCTCCTTGTCGGGATATTCAAATACAGAGCAAGCAAACGAAAGAAGTATGGAATCCACAATGGAGCAATGCTAGGTTACCTTAGCTCGTCTAATGAGATTGGAGGTGAACATGTGGACTTCCCTTTTGTTAGCTTTGAAGATATTTCCACTGCAACCAATAATTTCTCTGACTCTAAACAAATCGGAAGTGGAGGTTTCGGCAAAGTTTACAAGGGAATCCTTCAAGGGGACAATGAAGTTGCTATCAAGAGACTTAGTAAGGGTTCTGGGCAAGGGATACAGGAG…
PgRLK439	415	CTTGTGTGTTAGCACAATATCCCAAAAAACGCACTATATTTTTGTGCTTCACCTTCATCAAACAACGAATCTCTTCATTAAATTTATTATCAGGAATATCAAGCCTTTCAAACAGCTTCTTCACAGCAACGGTCCCATTATCAAGCATTCCCTTATAAACCACCGCAAATCCACCGCTGCCAATTTGATGGTTCTTGGAGAAACCATCTGTGATGTCTTCCAAAAGTGATAATGGCAAGGCCTTTGGCCGATCGTTTTCATGAGATAGCATATGCTCGAGTTCACTTCGTGCAGCACTAGCTCGACGACCCATTAGCAATAACGCACGGCTAGCAGTACCTGTGAATCTCCTGTCTTTCCAGAAATCGCTTCAAGAAATATCAGTTACGTAGTACTATA…
PgRLK440	224	AAGCTGTAAACGTCACTTTTCTCGGTCAGTTGGCTTGTCTGGAAGTACTCAGGGTCCATGTACCCTAGTGTGCCCTGCACCAAGGTCGTCACATGGGTCTGATTGGGGGGTAGTGGCCTTGACGCGCCGAAATCAGACACCTTTGCGGTGAAGCTCGTGTCGAGAAGAATGTTCGATGACTTGACGTCTCTGTGAACGATTGGCGTCTTTGCAGCCAAGTGCAA
PgRLK441	608	AGATTTTGGTCTGTCCAAGACTGGCCCATCTATGGACCATACTCATGTGAGCACAGTTGTCAAAGGCAGTTTCGGATACCTTGATCCTGAATACTTTCGCAGGCAGCAGCTCACAGAGAAGTCTGATGTATACTCTTTTGGTGTTGTGCTGTTTGAGGTCCTCTGTGCACGGCCTGCCTTGAACCCTACTCTTGCAAAAGAAGAAGTCAGCTTGGCGGAGTGGGCGTTGCACTGCCAGAAGAAGGGCATTCTTGACCAGATTGTCGACCCCTACCTGAAGGGAAAGATAGCCCCACAGTGCTTCAAGAAGTTCGCCGAGACAGCCGAGAAGTGTGTTTCTGATCAGGGAATCGACCGCCCTTCGATGGGTGATGTGCTCTGGAACCTGGAGTTCGCCCT…
PgRLK442	208	GCTTCCATTACTCATGAACTCATAGATCAACATGTGTTGCCCTTTGTCTACACAATATCCCACTAAATTAACCAAATTCCTGTGATGAAGCCTGCCAAGCAGAGATACCTCTGTTTGGAATTCTTTCTCCCCTTGTTTGGAATTTGAAGCGAGAACTTTAACAGCAACAACCCCAGCTGGCATAGTAGCTTTATATACTGGACCAAAA
PgRLK443	269	GCCATATGTGCCTTTGAGGCCTGAGTGGCTGCCATCAAAGCTCTCTTCCTTTGACAACCCAAAATCAGCAACCTTGGCTCTGGTCGATTGATCCAGCAATATGTTAGCAGACTTCAAATCACGATGTATAACAGCTGGGGCTGCCCCATCATGAAGATATTCAATCCCATGTGAAATGTCAAGGGCAATTTGCAGCCGTTCTTCCCAGCTCAAAGTTCGTTTCTCCTCGTTGTAGAGAAAGGTTTCCAAGCTTCCATTACTCATGAACT
PgRLK444	818	TCCATAACTATAAACATCTGACTTTGTTGAAACCACTCCAAATGTTCGAGAGTGAACTTCTGGAGCGATGAATCCAATTGTTCCTCTAGCACCAGTCATTGAAAGCTTGCTCTCTTTTGTTTGACACAATTTAGCTAGACCAAAATCAGCAATCTTCGGGTTAAAATCCTTGTCTAGAAGGATATTTGGGGGCTTGATATCGAAATGGACGATACGTGTATTACAGCTATGGTGCAAGTATTCGAGGCCACGAGCAATCCCGAGTGCTATCGCATAGAGCCTCTCCCATCCTAAAATTTCTTTGGGGTTCTCTGAGTAAATGTACTTATCCAAGGAACCATTGGGCATGTACTCATATATAAGTGCTCGTTTTGAGCCCTCCAAACAAAATCCAAATAA…
PgRLK445	2509	CGGAGGCGTGGGAATCTGCACTGCTCCATCAAGCATTTGTGTCACTTTAAGCATGGTTGGCCTCATAGTCGGCTCCTCCTGGAGGCACCAAAGGGCGACAGCCACGAATCGCTCTGCCTTTTTGATGTTGAAGTTTGCCTCATCGTCACCTTCCACCAGCAAGTCGATCCTCCCACATCTGTAACAATCGTTTGCCCAGTAAGTCAGTATTGAGCGTTCTTCATCGGCGATCTCTAGCTCCACATTCCTCCTGCAGCATACAAGCTCCAGCAGGATCACCCCAAAGCTGTAAACATCCACTTTGGAAGTGATCCCTATGTTCTTGAACCACTCTGGGGCAACGTAACCTCGAGTACCCCGGATGCCGGTGTATGTTTGTGTCTGATTGGCTCGAAGAAG…
PgRLK446	354	CCTCGCTCTGCAGCATCATCTCGATCTCCTTGACGACGTCGCTCATCGACGGTCGGGCGGCAGCGCCCTCCTCCACGCACCGGAGGGCCAGCTGCACGAACTTGCTGAACGCGGCGAGATGGTTGGTGTTCATGATCCTGGAGTCTATCATGCCCCTGAGGCCGCAGAACTCGGCGTCGGCAGCGTCGAAAACCCTCTTGGCCTCCCTGACGATGTACTTCCCCTTCTCGATCGGCTGCCTGGCGATGATCAGCTCGAGCATGACCACGCCGAAGCTGTAGACGTCGCTCTTCTCCGTCAGTTGCTGGGACATGTAGTACTCGGGGTCCAGATAACCCTGCAGGCCAAGAACAG
PgRLK447	285	CGGTAACATCAAATCCACCAACATCCTCCTTGACAAGTCCGGCAATGCCCGTGTTTCCGATTTCGGCCTCTCCTCCTTCGCATCCCCCTCCTCCTCCGTCGTCCCAAGATCCAACGGCTACCGTGCTCCGGAATCACCTACAGACTACGGTCGAAAACTCACTCAGAAATCCGACGTTTACTCTTTTGGGGTTGTCCTGCTGGAACTGCTGACCGAAAAATGCCCCACCACGGTGGTGATGGCGGGGTTGTGGATTTGCCACGGTGGGTGCAGTCGGTGGTGAGG
PgRLK448	624	GGGGTTATGGACCTGTTTACAAGGGTAAGCTACTTGATGGGAGGATTGTAGCTGTAAAGCAGCTGTCTTCTACATCTCATCAAGGGAAAAAGGAGTTCATGACAGAAATTGCCACCATATCTGCGGTGCAGCACCGAAACCTCGTGAAGTTGCACGGTTGTTGCATCGACAGTAAGACGCCACTTTTGGTCTATGAGTACCTGGAACAAGGGAGCCTTGATCAAGCAATCTTTGGCAAGACAGACTTGAACCTAGATTGGAGAACGCGCTTCGAGATATGCGTTGGCATTGCAAGAGGTCTAGCATATCTCCATGAGGAGTCCAGCATGCGGATAGTCCACAGGGACATCAAAGCCAGCAATGTCTTGCTCGACGCTGATCTCAACCCTAAGATCTCTG…
PgRLK449	202	GCCTTATTATGCACCGGAGTCCCTAAGAAGTCTCAAGTCCAACCCAAAGTGGGATGTTTACGCATTTGGTGTGGTGTTGCTTGAGCTGCTGACTGGGAAGGTCATTGTTTCAGACGAATTAGGCCCCAATACGGTGATGGAGGCTGCCACGCTGGCAGACGAAGAGAAGATGAAGGTTTTGAGGATGGCTGACATGGCAATA
PgRLK450	489	GCCCTTGTAGACAGGTCCAAAGCCCCCCTCACCAAGCTTATTGTTTTGGGAAAAGTTGTCGGTGGCATTTGCAATTAGTATGAAGTCAAATACTGGTAAATCCAGATCTTCCCTCTCAGTTGCTTTTGCCGGATCACTTTCTGGATTGAGTTTTACTATTCCTTTTCTCCTCAACATTCTCTTCCTGAATATACATATCATAAACAGGCCTAGTAGTACTATTAGTACTACTAATACAGCTATGATTATAAACCTCAGTTTCCTCCTTCGTTCTGAGCTGCTCTTTGCCTCTAGTTCTGAAGCATTGATTTTGACATAAAGATCTAGCCCACTTGTCCTGTAGTTTCTGATATCAATCAGGTCATCAAACCACATCATGCACCCAATTCCATCTTCTCT…
PgRLK451	223	GTAGCATTGTTCCTTGATCTCCTTGTCTAAAACATCAGCAATGGCATTTCCCTCCCCAAAATGCCTCCATGCCCATTCCGCGAGGTTTATGTGATTATCATTTCCATAATTAGGTTCTCTTCCGGTCACCAGTTCAAGAAGTACCACTCCAAAGCTGAAAACGTCAATCTTTGCATTCACTTTCGTTGTGTAGGCATATTCAGGAGCAATGTAACCAAATGAG
PgRLK452	942	TAACTCATGATCATGAATCACTGATGAATATTTCAGCTAGGAGATTTTGGTCTTGCAAGAAATCAATACGATGATTTGGAACAGTCTTCGGAGAACAGCTTGGTTGGAACACTTGGCTATTTGGCACCAGAATATGCAGAATGTGGGAAAGCATCAACGAAGACAGATGTGTACTCATTCGGGGTGGTTCTACTACAGCTGATTACCGGATTGAGGACCACAGACAAGGAACTTGAGGGGAAAAGTCTAGTGGGATGGGCTAGACCACTTTTGAAAGAAAAGAACTACCCAGGTTTAATTGACAAACGGATCGGAGACTCCCATGATGTTCACCAACTGTTTTGGATGGTGCGAGTAGCAGAAAAATGTCTCAGCTTGGATCCAAGTAAAAGATACACT…
PgRLK453	887	AGGCGGATTTGATTGGATTTGATGGTAATAGATCTCATTCTACTGATTGTTTTTACTTTACCATTCTATATGCTGCTGGTATGATCAATGAGTTTGGGCCTGAAAGTAGAGGTTCTGTTTCTTGCATATTTGGACTTTCAATTAAAGCGAAAAAGGGTTCAAAAGGAAAGAGGCATTCAGCTCTGATTTTTGGGCTAACTGGAGGGTGGGTTGCAGTTTTGGTAATGTCATTGTTGATGGGATTGTATTGTTGGATAGAAAGGAAGAAGAGCAGAGAATTGAGTAAAGGGTTTGATTTGGGTTCAGGGGAGTTGGGGTCTAGGCCACGAATGCGGCCTAATACTGGTTCCATATGGTATAAAATTCATGAGCTTGAAAAGGCTACTGATAAGTTTTCCC…
PgRLK454	478	CTAGACCAGTGTAGCAACGGCCCTTTTGTTCTGTCGCATAGGTAACGATCCAAGGAACCATTTTGCATGAACTCATACACTAGAATCCTTTCTTTCCCATGGATGCACCACCCCAATAACCTAATCACATTGGCATGCTGAAGCTTTGCAAGCTGCAATTCACTGTTGACTTCAAGCATTGCTGCGTGCTCATCAGCTCTTTTGATGGCAACATTAAGTCCACCAGGCAACTGGCCCTTGTACACCTTCCCAAATCCTCCCCACCCAACTATCATCTTCTCTGAGAAATTGTCTGTAGCATCCAAGATCTGACAGAAACCGAACCTTGTGAATCCCGAGCAAGCCTCTTCCATACGGGTACAAAGTTCCACAAGTTCTTCAATGTCAACGATATTCTGT…
PgRLK455	1262	ATCAGAGAAATTTTTTGATGATTTAGGCATGCCAAATGCACAAAGGGAAACAAAACCAGAATATGTATACACACACCCACTTACACTTGTGCTATGTATGTTTTAGTACGACTGTGTGTTGTTAGAAGCACCTACGTGGTTGCCTTGGAATCATTCATTCATCATGCAGACCAATAAGTTAACGAACGGAACCGAAGCAAGTAGATGAGGATCCACATTCACCGCTATTCATCACCGTCTCCATTAGCCAGTCTTGTATGATCATTTGTTCCTCAAATATTCTTTCTATCCACCATTAATTTTGTATACAATATAAATCATTTCAGTTCCTCAAATATGAATCTGTACATTTGAAACACCAACATACAACTATAATACAACATCGAATATTCCAATCAC…
PgRLK456	635	TGCAAGTCCACAGGCTACTTCAAAAACTATTCTGAATCGGATGACCCATGGAAGAGACTGATCATTTCTTCTGCGGAAAATATGATCATCCAGGCTTCCATTTTCCATATACTCGTAAACCAGGCAACCAATATCTGGACAGGCTCCGAGTAGTAAAACTATGTGGGGATGGCGCAGTTGGGTGAGAACTTCTACCTCTTTCAAGAATTCATCTTTTCTGTCATATGCATCAGGGCTAAGAACTTTGATGGCTACAGGGGTGCGATCAAGATTGCATTTGTAAACTTTCCCATATGCTCCAACACCAATTACCTTAGTCTCAGTGAAGAAATCAGTTGCTACCTCTATTTCATCCCTACTGTATCTTTTGTACCTTTTATCATTCAAGAAGAGTGCTTC…
PgRLK457	442	TTGCACCACATTTACATGATGAATCCGCCCAATTGTAGCAACTTCGTTTATGAATTCTTGCCCGCTAGCCTTGGAATTGCCTAATATTTTTACGGCTACAAGAAGGCCACTTCGAAGTTTTCCTTTATATACAGTACCAAAGCCTCCCTCACCCAATTTTTCTTTAAAACTGTTGGTGATTTTCTTGATGTCAGAGTAATTGTACCTTATAGGCATGAGATTGGTTTGACCTTGCAGGTAGTCTTCAATGGTGTCATACACTGACAAGTGTCTTCTTCTTAATTTATATACAATCAGTTCTAGTAGGAATGCTGTCCCGCACAAAAATCTTGCTGCATAAACTAGTACGCAAGAAATATCTATATGCCCGTAATTACCGTCGCTGTCACGGAAGCTGCA…
PgRLK458	272	GTGATTCACGGCGACATCAAGCCCAGTAATATACTACTGGACAGAAATTTTAATGCAAAAATTGGTGATTTTGGCCTCGCAACATTAAAATCGGAGGACCCGTGTATAATTGAGGCGAAAAAGGAGTTAAATAATGAGGATAATGGATCCGTGACGGAATACACAGAGAGTGTGATCACGGCTAATGTTTTTGAAGAATTGAATGTCGGTACGGGCCAGTCACCAGAGAGTCTTGTTAGAGTTATGATAGGGGAGGCATCCCCAGAGGCATT
PgRLK459	460	TGACGTTTATAGCTTTGGAGTGCTTTTACTGGAAGTGATTATGGGGAGGCATCCAGGTGATCTCATCTTATCTCTCTCGTCGCCACCAACATTGGCAGTTGCATATGGTGTACTATTAAAGGACTTGTTGGACCAACGCCTCTCACCTCCGTTGGATCAAGTGGCTGAAGAAGTAATCATTGTCGCGAAGCTTGCTTTTTCTTGTCTACATCTAAATCCACAGTCTAGACCCAGCATGAAACAAGTTTCCGTCAGATTAACAAAGCAAATGCCTCCACTTCAAAACTCGCTAAATGTTATTACAGTTGGTCAATTGTTTGATCCTTAGTGCCCCAATAATATAAAGTTAACTTGATAGTTTCCAGACACATCCGCTTTATGTTCTGTTAATGTTGTTGA…
PgRLK460	867	GAGAGCCAAGGTTTCAGATTTTGGCCTTGTACGCCTTGCTCCTGAAGGAAAAGGCTCTATTGAGACGATAATTGCTGGAACTTTTGGGTATCTAGCACCAGAATATGCAGTAACTGGGCGAGTGACCATTAAAGTAGATGTCTTCAGTTTCGGGGTGATCTTAATGGAGCTAATCACAGGAAGAAAGGCACTCGACGAGAGCCAGCCTGAGGAAAGCATGCACCTTGTAACATGGTTCCGAAGAATGCACCTTAACAAGGATACATTCCGTAAGGCCATTGATCCCACACTCGACCTCAACGAGGAAACCCTGGCCAGCATACACACTACTGCTGAACTTGCAGGCCATTGCTGTGCAAGAGAGCCATATCAGAGGCCGGACATGGGTCATGCTGTAAA…
PgRLK461	321	GAGTTCAAGTCTGAGATTGCTGTTTTGACCAAGGTTCGACATCGACATCTTGTTGCTCTCCTTGGGTACTGTTTAGATGGGAATGAGAAGCTTCTTGTATATGAATATATGCCTCAAGGAACACTCAGCAGGCATCTTTTCAACTGGCCCGAAGAAGGGTTAAAACCATTGGAATGGACAAGAAGGTTGACCATTGCGCTCGACGTGGCAAGGGGTGTAGAATACCTACATGGTTTGGCCCACCAGAGTTTCATACACAGGGACCTTAAACCCTCCAACATTCTTCTTGGCGATGATATGAGAGCCAAGGTTTCAGATTTT
PgRLK462	1705	ACAGAGAGAGAGAGAGAGGGGGAGTAGCTAATAGAGAGAGAAAGTAGCTAAAATAGAGAGAGAAAGTACTCTACCTGGAATTGGAATAGAGAGAGAAAGTAGTAAGATAGAAAGAGAATAAAAGCGAAAAAGTGTAAACAGTAGTTCCGAATCTACTCATGTTCGTTAATCTACTGAGATCTTCTTCAATAGTTTTAGATTCATTTGCTTTAATCTTTCGCCTAAAATGGTGAAGATTTTGGCGACATTTGGTTCATCTCTGTCTAAATGAGCTAGGGTTTTGAGAGTGGTGAGTTTGATGAAAGGTAGAGAGAGAGGAAGTGTAGTAATGGAGCGAGAGATCGCTGTTTCAGTTCTACTATGGTTAATCGTGGTGTTTCATCCTTTGGTGATGATCTC…
PgRLK463	743	GAAAAGTGATGTTTACAGCTTTGGAGTGTTGCTCTTTGAACTCATTGCCGGAAGAAACCCTCAGCAGGGTCTCATGGAGTACGTCGAGCTTGCGGCGATGAATACTGAGGGGAAAGTTGGGTGGGAAGAAATTATTGATTCCCGTTTTGATGGGAAGCTTGATGTGCAAGAACTCAACGATGTGGCAGCTCTTGCGTACAAATGTGTCAACCGTATCCCCAGAAAACGACCGTCCATGAGGGACATTGTGCAAGTGCTATCGCGAATTCTCAAATTGAGGCACAACAAGAATCACCACAACCATACATTGTCTGCTACAGCAGATGAGGTTACCATCAATATGGAGCAGTTAGAACGTAGGAGTACATCTACTCAACACCGGCGAGAGGAGTCTACGGA…
PgRLK464-01	420	ATGTAAGCAACTGTTTAAGTTGGTTACATTATTGGGACGACTACAACACAGGAACCTAGTTAATTTGGTTGGATATTGTGCGGAAAAGGGACAACACATGCTTATATATGTCTACATGAGTAAAGGCAGTTTGGCTTCTCATTTGTATGGTGAGAAGCATGAATCATTGAGCTGGAATCTGAGGGTTCAAATAGCTCTAGACGTAGCAAGGGGGTTGGAGTATCTTCATGATGGGGCAGTTCCTCCTGTGATACACCGGGACATCAAATCTTCCAATATTCTGTTGGATCAGTCCATGGGAGCCAGGGTAGCTGATTTCGGGCTGTCAAGGGAAGATATGCTCAACAGACATGTATCCAATATACGTGGAACTTTTGGATATCTTGATCCTGAATATAT…
PgRLK464-02	441	AGGGCAACCACATTAATGCGGTTACAAAGAAATCAAACAATAGGTTACATTATTGGGACGACTACAACACAGGAACCTAGTTAATTTGGTTGGATATTGTGCGGAAAAGGGACAACACATGCTTATATATGTCTACATGAGTAAAGGCAGTTTGGCTTCTCATTTGTATGGTGAGAAGCATGAATCATTGAGCTGGAATCTGAGGGTTCAAATAGCTCTAGACGTAGCAAGGGGGTTGGAGTATCTTCATGATGGGGCAGTTCCTCCTGTGATACACCGGGACATCAAATCTTCCAATATTCTGTTGGATCAGTCCATGGGAGCCAGGGTAGCTGATTTCGGGCTGTCAAGGGAAGATATGCTCAACAGACATGTATCCAATATACGTGGAACTTTTGG…
PgRLK464-03	328	TGGAATACTGGAGTACTCTTACAAAGATCTACAGAAAGCAACTTGTAATTTTACTGCAGTGATTGGACAAGGGGCATTTGGTCCTGTTTACAAAGCTCAAATGTCAACTGGTGAGATTGTTGCTGTTAAAGTGCTTGCAACTGATTCTAAACAAGGGGAAAAAGAGTTCGAGACAGAGGTTACATTATTGGGACGACTACAACACAGGAACCTAGTTAATTTGGTTGGATATTGTGCAGAAAAGGGACAACACATGCCCTTTGTAATGTTATTAGTTTAGTAGTTTGATATAAGAATGATAATCGTATTTTAGGGGATGAATTATTCA
PgRLK464-04	318	GTTGGAGTATCTTCATGATGGGGTAAGCTCTACGAGCTAACAAGTACTTCTGAGGGTGTGTGTGCTTGTGATAAACTTTACTTGTGCTATTATGACTTGGTCCCATTTTTCTTTTCTTTTGAAATACCTACAGGCAGTTCCTCCTGTGATACACCGGGACATCAAATCTTCCAATATTCTGTTGGATCAGTCCATGGGAGCCAGGGTAGCTGATTTCGGGCTGTCAAGGGAAGATATGCTCAACAGACATGTATCCAATATACGTGGAACTTTTGGATATCTTGATCCTGAATATATATCAACCAGGGCTTTCACTAA
PgRLK464-05	576	TGGAATACTGGAGTACTCTTACAAAGATCTACAGAAAGCAACTTGTAATTTTACTGCAGTGATTGGACAAGGGGCATTTGGTCCTGTTTACAAAGCTCAAATGTCAACTGGTGAGATTGTTGCTGTTAAAGTGCTTGCAACTGATTCTAAACAAGGGGAAAAAGAGTTCGAGACAGAGGTTACATTATTGGGACGACTACAACACAGGAACCTAGTTAATTTGGTTGGATATTGTGCGGAAAAGGGACAACACATGCTTATATATGTCTACATGAGTAAAGGCAGTTTGGCTTCTCATTTGTATGGTGAGAAGCATGAATCATTGAGCTGGAATCTGAGGGTTCAAATAGCTCTAGACGTAGCAAGGGGGTTGGAGTATCTTCATGATGGGGCAGTTCC…
PgRLK465	924	ATGAGAAGCTTGTCATCTATGATTATGTCTCCAATGGAAGCTTAGCCAGTGCTGGTCACAAAAGATTTGGATCGTCTCCATTACATCTATCGTTCCAAGTTCGAGTCAAGATTGCACGAGGAGTTGCTCGAGGGCTGGCCTACGTCCACGAGAAGAAACATGTTCATGGCAATATAAAACCTAGCAACATTCTCTTGACAACCGATATGGAGGCGATTATTAGTGATTTCGGGCTTGATTGGTTGGTATCGGCCAAAAACAAGTACAAAACTGATGGCTCAACGCGACATTTTGGTAGCAAGAGGTCTATGTATTCTCGCGAAGGCGTACAAGACCTCCCAACATGTAGCAGCCCATACATTGCACCTGTTGGGTTCATGGGGTGCACATCTCCTTATC…
PgRLK466	327	GAATGGCTGCCTCAGAATTAGAGGCAAATTGGAGCTCAAGGTCAAAGGGGCAAAAGAGGATCAAAATCATTGCTGTATCAGTGATACTAACAGTTCTATTAGTATTACTGGTACTACTAGGCCTATTTATAAGCAAGAAAAGAAAGCTGAAGAGAAAACTGAGGAAAGGAGCACTTAATCCAGAAATATATCCCAGAAATGAGAATGAGGCAGGAGATTTGGAGTTACCGTTGTTTGACTATATTTCAATTGCTAATGCCACCAAAAACTTCTCCCAAAACAATAAGCTCGGAGAGGGTGGCGTTGGACCTGTCTACAAGGGCATCT
PgRLK467	611	GTATACCAAAACACCCCTCCCTCCTTTAGGTGACTACTAATCGTGATGAGCGCCCCGTTTCCACCAGAAATTCAACAAAACTTAGTGTTCGTCGATCTAATGTGAACTTTAACTAGCTTCAATCTATGAATACAGATTTAAGGTAGCTGCTTTGGTGCCGCATCTGTTAACCGGGAAAAAGAGGATGTTCATGGTTCTGGAGATTTAGAAGGGAATCCTCAAAAATGGAATACAAGTAGCTGTTAAGACACTTTCTGCTGAATCAAAGCAGGGGATTCGTGAATTTTTAACTGAAATTGATATCATATCAAATGTCAAGCATGCAAACCTTGTTGAGTTAATTGGATGCTGTGTTCAAGGAACTAATCGGATTTTGGTTTATGAATATCTAGAAAATAA…
PgRLK468	374	TCATAGAGATCTCAAAGCTAGCAACATTTTACTCGATTGCGAGATGAATCCAAAAATTTCGGATTTTGGCATTGCTAGGAGTTTCAAAGGAAGCGAAACTGAAGTAAATACAACACGAGTGGTTGGGACATATGGCTACATGTCTCCAGAGTATGCACTTGATGGAATATTCTCATTTAAATCTGATGTCTACAGCTTCGGTGTATTAGTGCTAGAAATAGTGAGTGGGACAAAAATGGGAAGATTTTGTCATTCAGATCCCGGCCTCAACCTTCTTGGTCATGTGTGGAGTCTTTATAATGATGGTGAGTTTTTGGAACTAATTGATGCAAGGATTTCGGAGTCATGTAATCAGTTTGAAGTGTTTCGAGCTA
PgRLK469-01	321	GCTTCTAGGATGCTGCATTGAGGAGGGTGAAATGATGTTGATCTATGAATACATGCCCAACAAAAGTTTAGATTCCTTTATTTTTGGAATGTCTGTCTCAAAATTTTCGTACATTTTCTTTGTTTTGATAGTCTGAAATTCTACTACTGTTCTAAGTAGTTATTAACTTTGATGATAAATTGGATAGACAAAGAACTAACGAAGTCACTGGATTGGCCAAAGCGCTACAACATTATAAATGGCATCGCTAAGGGACTTCTATATCTTCACCAAGACTCTAGGCTTAGAATCATTCACAGAGATCTCAAAGCCAGCAATATT
PgRLK469-02	253	GTGAGGCTTCTAGGATGCTGCATTAGGGAGGGAGAAATGTTGTTGATCTATGAATACATGCCCAACAAAAGTTTAGATTCCTTACTCTTTGAAACTAAGCAAGTCATTAGGTTGGCCAAGGCGTTACAACATTATAAATGGAATTGCTAGAGGGCTTCTATATCTTCATCAAGATTCTAGATTAAGAATCATTCATCGAGATCTTAAAGCCAGCAATATTTTACTCGACTATGAGATGAATCCAAGGATTTCG
PgRLK469-03	220	GCTTCTAGGATGCTGCATTGAGGAGGGTGAAATGATGTTGATCTATGAATACATGCCCAACAAAAGTTTAGATTCCTTTATTTTTGACAAAGAACTAAAGAAGTTATTGGATTGGCCAAAGCGCTACAACATTATAAATGGCATCGCTAAGGGACTTCTATATCTTCACCAAGACTCTAGGCTTAGAATCATTCACAGAGATCTCAAAGCCAGCAATATT
PgRLK470	2229	ATAAATTAAAATCAAAATCAAAACCAAAAGACACCCAAATGGCCAAATACTAACACAAAAAAACCCAAACCCAAACCCAAAAACCTCTCATTCATTAATATGAGAAACACCACCAAGCTCCATAGCTACCCTATTATTTTTTGCTTCATCACTTCAATTTTTTCTCTCTCCTCTTTTCTTGCCATAGCCTTTGACACCATCACTGCTACAACTCCACTCTCCAGCGACCAAACAATCGTCTCCGCCGGCGGCGTCTTCGAATTAGGCTTTTTTGATCTGGGCAATTCCCAATGGTATGTGGGCATATGGTACAAAAAGGTACCCAAAAGAACATATGTTTGGGTTTTTAATAGGGACAATCCTCTAACCAATTCATCATCCGGGGTCCTAAAGATTGAG…
PgRLK471	739	CAGAGAATTAATAGTTGTTTTTCACTAGCAATTAAAAGGGGCAAATGCATTTTTGCAGGTTCAAAATCAGCAAGAGCAAGGCCACTGCATTGGACATCATGCTTGAAAATAGCAGAGGATGTTGCACAAGGCCTCTCCTACATTCACCAAGCATGGAGGCTTGTCCATGGCAATCTCAAATCTTCCAACATCCTCCTCGGCCAGGACTTCGAGGCTTGCCTCACCGACTACTGCCTCTCCGTTCTTGCGGACCCCTCGTCCTTGTCCCAGGAGCAAGATTCGGCTGCCTACAGAGCCCCAGAAACTCGCAAACTAAACCACCAGCCAACATCCAAGTCCGACATTTACTCGTTTGGCATCCTTTTGGTTGAGCTCTTAACCGGAAAGCCGCCATCGCAG…
PgRLK472	348	ATCCCCTGTCTTGACTCGTGAGACACCCTCTTCACCGCAACCTCCAGTTTAGATGTCTCAAGCACGCCTCTGTATACCCTTCCAAACCCCCCTGCGCCAAGTAGATGCTTGTCCTTGAATCCGTCAGTTGCACGGAATAAATCCTTGTACAAGAAGCGGTGTGGTCCGAACTCAACCTCCCAATCTTCCCGCAGTTCAGCGTACCTTGATCTCCTCCGCATGACCAGGACAAGGATACCACCCAAACCAAGTACAAATGTGGCCGTAACTATTGGTAGAACGATGTCCAGGACCTTGGACCGAGGCTTGGGGCCAACCCGAGGCAACTTGGGCAGCTTGGCCATGTCG
PgRLK473-01	470	ATAACATTATTAAATAATGCAGATTTAATTCTCTCCTTTTGTAGAAAATATAATTGGAAAGGGTGGTTATGCTGAAGTTTACAAGGGATGTTTGGCAAATGGACAGCTTGTGGCAATTAAGCGGCTCAACAAAGGAACGTCCGAAGAACAGACTATAGATTTTCTATCCGAGCTAGGCACTATAGCACATGTAGATCATCCTAATACCGCTAAACTGGTTGGGTACGGAGTTGAAGGGGGAACATATCTTGTTCTTGAGTTGTCTCCGCTTGGGAGTTTAGGATCACTTCTGCATGGGTCAAAGGAAAGATTAGACTGGGGTGCTAGGTACAAGATCATTTTAGGGACAGCTGATGGCTTACTTTATCTTCATGAGAATTGCCAGAGGAGAATCATTCA…
PgRLK473-02	1397	CTCGAATGAGTCAGGTTAATTACAATATATTGATCTTCAGAAAATTCAGGAACACAAAAAATATTTGAATAAGAATCCAATAAACGCTCAACCTCTCTCTTTTCTCTTTATAAATGCTGTACATTTCTGTGAATCACTGCGGGGTTTAAGGCTGGGAGTACATGTCGGAGCCCATCATTTGCTTTAGTACTTAGTTTCTTGCACCTGTCGACCATTCAACGGACCATTATCACCCCATTCAAATACCCCTTTAAGAGAGAGAAAATGAGAAACGGTGAGAAATTTGTAGAAAATCAAATTGCAGCTTTTGTTTTTTTGGTGAAATAATGGGATTTTGCATGAGAAAGATTTCTTTTCATTTCTGTTGATTTTTTTTGATTCCCTTTTGGATTTGTAGTA…
PgRLK474	2360	CCTTTTCTTTCCCATTTTCAAGGGAGTGGAATTAGATATCCTTCTGAAAGATGCACTTTCTTGTTCCTCAAATCCAGCTGATAGATACTTCATATCTGAAGCTGATAATGGGATCTTATTAGTCTCCAAAATGGAATCATAGCCACCCATTTGGTATTGGACACCAGAGGCTTCCACAAGATCACCTGAAGCTCCAGTACTATGCTTATCCACAGAAAAGTCCTCATGGCTGCAGCTTCTTGATGTAGGATCTTGTATTTCATCAAACTCATTGCACACAAGCTTTAAGGCTTGAACAACTTCACCCATAAAAGGACGGTGAGATACTTCTGGTTGCACGCACATTGATGCAATGGCTGCTACTTTGGATACAGTGTCGAATGGAATATTTAGCTTGAA…
PgRLK475	457	GTTTGTATACTAGTTTTGAGGAGGTTTCTTCCTGTAATCTTTGGAGGGAAGCCTGGGGACCCGATCGGGCTGGGTGGCATCATTCCTGCTGTCAAGCCTGAGGAACAACGACCCAGTGTGCCGATTCCTGTTGGGGTGCAGCCAATGGTGCCAAGGGCCCAAGAGCCAATACAGGTCGCAGCTGTGAACCTTGACATTATCAGTTCTAGCAGCGATGAGTACAGTAGCGACGTCGGGAGCTCAGATGAAGACGATGAGGACTAATGCTTTTGGTTTGAGGTGTTTGCTTCTCTTCCATCTTTGTCCTCTGATAACAACTGGTGGTTCTGTCTGGAACTCGAAGTGCCATTTGGACATGCTTGTGAAGGCCTAGAGCTTCTCCAAACTCCCCGCCTGTTG…
PgRLK476	699	CAATGTGATCCAAAAATTATCCACAGAGATGTGAAGGCAGCCAATGTTCTCTTAGACGACTTCTATGAAGCTGTGGTTGGAGACTTTGGCCTTGTAAAGCTCCTTGACCATGCCGACTCCCACGTCACCACTGCTGTTTGTGGCACAGTCGGACACATTGCTCCCGAGTACCTCTCCACTGGTCAATCATCTGAGAAAACAGACGTGTTTGGTTTTGGTATTCTTTTGTTAGAGCTCATAACTGGTATGCGAGCTCTTGAACTGGGGGAAACTGTTAATCAGAAAGGAGCTGTACTTGAATGGGTGAAGAAAACACATCAAGAGAAGAAAGTTCAAGGGTTGGTGGACAGGGAGCTTAAGAGCAACTACAACAGAAACGAGGTGGAAGAAATGCTGCAA…
PgRLK477	1061	GAGTGATGTTTATAGTTTTGGGGTTGTGCTATTGGAAGCTATAACCGGAAGAGATCCAGTGGATTATGGACGTCCGCAAGATGAGGTAAATATGGTTGACTGGCTCAAAATGATGGTTGGGAGTAGGCGGTCAGAAGAAGTCGTCGATCCAACAATGGAGACGAAGCCATCTAGAACTGCTCTTAAACGAGCCCTATTGACTGCTTTGAGGTGTGTTGACCCAGATTCTGAAAAGAGACTAACAATGGGTGAAGTTGCGCGCATGCTTGAATCAGAGGAATATCCATTATCACGAGAGGGTCGAAGACATCAAAGAAATCAAGCTGGTGGTGTGGAAGCCGAGTCCAGGAGGGATAGCACTGACACAGATAAAAATCATAGAGTTAAAGGTCCAGACTT…
PgRLK478	1555	TATAGCTTCCAATAGCACAACCCAAAACTATAAACATCACTCTTCTCATTCAGAAGGCCACTATTTGCATATTCTGGCGCAACATATCCAAAGGTACCCATAACTCTGGTGGTAATGTGACTCTCACCGGCACCCAACAACTTGGCCAGACCAAAATCAGATATTTTAGCATTAAACTCATCATCTAGTAGTATATTGCTTGACTTAATGTCTCGATGCACCACTTTTGGTTCAATGGCCTCATGCAAGTATGCAAGCGCCTTAGCAGTGCCAAGAATAATTTTCATGCGAGCTTCCCAGGTAAGATATCCATGTTGACGCATAGCTCCATGAAGCCACTGGTCTAAATTGCCATTGTTGACGTACTCATAGACCAACATCCTTTGGGTACCTTCAATG…
PgRLK479	931	CCGTTTGGGAGGTTCTTGTCCATTGACCTTCGTCCTGACATCATCTCAAGCAGCACCACACCGAAGCTATAGACGTCACTCTTTGATGTCAAATGACCTGTCATGACATACTCTGGAGCTGCATAACCATAGGTTCCCATTACTCGAGTAGACACATGAGTTTTGTCACCTACAGGACCATCTTTGGCAAGCCCAAAATCTGAGAGCTTTGCATTGTATTCCGAATCTAGCAGTATATTAGATGTTTTAAAATCACGATAAATGACTGGTCTTTCTGCTTCTTCATGAAGGAAGGAAAGACCCTGTGCTGCCCCAAGAGCAACTTTCATTCTGATGGACCATGGGAGAGGAAGAGACCTTCTGAATAGATGATTATCCAAACTTCCACGCGGCATAAAT…
PgRLK480	370	TGAAGATTTCAGCAACATTATTGGGTCTTCCCCAGATAGTCTAGTCTACAAAGGCATCATTAAAGGTGGGCCTGAGATTGCTGTAATATCCCTCTGCATCAAGGAAGAACACTGGACAGGCTATCTTGAGCTCTATTTTCAGAAAGAGGTGGCAGATTTGGCAAGATTAGATCACGAGAATTCAGGAAAACTGCTGGGCTATTGTAGAGAGAGCTCTCCATTTACAAGGATGCTGGTTTTTGAATATGCATCAAATGGGACATTGTATGAGCACCTACATTGTAAGTAAGACATTTATTTAAGCTTGGTTGTTCAATAAACCCAAGTGGCTGAAACCTAGAGCTTACTGTTGAACTGCAGATGGAGAAGG
PgRLK481	242	GAGAGTAAAGCTTCAAAACACCTGGAGCAACATATCCGCAAGTGCCGGCAAGTGCGGTTTGATTTGATGAATCCGGGTATAGCAATTTTGCAGTGCCAAAGTCGGCAACAAAGGCCTCAAGCTTGGAGTCCAATAAAATGTTGTTACTTGATATGTCGCGATGAACAATAGGTGGGTTGCAGTCATAATGCATGTAAGATAAAGCGTTTGCAATATCTTTTACAATGTTCACTCTTCTGGTC
PgRLK482	879	GCGTCGCCTTCTGGGGCTGGCGGGGCGCCACCAACGCCAGGGACCAGCCCTTCTCCGTCTCCGGGATCCCCAAGTACCACTACAAGGATCTGCAGAAGGCTACCAACAACTTCACCACGATTCTGGGGCAAGGGTCGTTTGGTCCTGTGTACAAGGCTGTAATGGCTACCGGTGAAGTCGTGGCTGTAAAGGTTCTCGCGAGCGATTCTACGCAAGGGGAAAGAGAGTTCCAGACAGAGGTAATTTTGCTTAGTCGGCTGCATCATAGAAATCTTGTTAATTTGGTTGGATATTGCGTGGAAAAAGGCCAACACATTCTGATGTATGAGTACATGAGCAACGGGAATCTGGCAACTCTTCTGTATGGTGATAATAAACGGAGTTTGAGCTGGCAAGAGA…
PgRLK483-01	2408	CCTAATCCATGGCTTTGTCATTATAATTTAGCAAAGCGATTCTTAGGCTCATAGTAGTTGATCTAGACTAGTGCATATAAAGATCAAGATAAGGTACAAATATGGTAATAATTCTATTACAAAACATATACTAAGATAGATGATGGACCAGAGATCACATAAATTACAATTGTAGCTAGTTCCTGATTACTCCGGCAAAAACAAAAAATGAACATATGACCAGATAATGATTGAAATATTTTTTGAAACATTACAAACTGCTGTACTTTGTCTCGAGATAAATCTAGGAGGCCGAAAAAAGATGAGATTGAATAACAGGAACATACAAAATCCTCCATGAACAGGAAGGCCAAATCATGGCCACTGCAAATTCTGGAAAACCAGTAGTTTCTCAATGGT…
PgRLK483-02	2295	ATATGGAAATAATTCTATTACAAAGATGATGGACCGGAAATCACATAAATTACAAGTGTAGCTACTTCCTGATTACTCCGCCAAAAACAAAAAATGAACATATGACCAGATAATGATTGAAATATTTTTTGAAACATTACAAACTGCTGTACTTTGTCTTGAGATAAATCTAGGAGGCCCAAAAAAGATGAGATTGAATAACAGGAACATACAAAATCCTCCATGAACAGGAAGGCCAAATCATGGCCGCTGCAAATTCTGGAAAACCCAGTAGTTTCTCAATGGTAATGGAGGTAGACAACCATCTATATCTTATGATCCAATCCTCTCCAGATTTTCAGAGATTGTCTTCATCCTCGGGCGAATTTCAGGTTCCCCCTCGGTGCATGCAAGAGCTAT…
PgRLK483-03	1257	AAACTTCATTCTTGAACTCATCTATTCCTTGTTTCGAACTCTTTGAGAGTCTCTTGACAGCTATTTCTTGTCCATTGTCCAAGATGCCCTTGTACACAGGCCCAAAACCACCCTCTCCAAGCTTATTGTTTTTGCAGAAGTTATCAGTAGCATCAGCAATTGTTTTGAAATCAATTAATGGCAACTCTAAATCTTCCCTCTCATTTCCAGTTCTCCCAACATTTTTTGGTTTAAGTGCTAATATTCCATTACTCCTCAGCTGTCTCTTCAGCCTTTTCTTCTTGGATATGTGCATCAGAAGTAGGCCTAGTAGTATTGTTGGTACTACTATCACTGGAATGATTATGATACTGATATTTGCTCGTTTCTTTCTCCTTGAGCTCCTATTTGCTTCCAAGT…
PgRLK483-04	713	TTTCGGTGCTGAAGTTTGGCTATAGATGAAACTTCATTCTTGAACTCATGTAGTCCTTGTCTCGAAGTCTTTGACAACCTCTTCACAGCAATTTCTTGTTTTTCATCGAGGATGCCCTTGTAGACAGGCCCAAAACCACCCTCTCCAAGCTTATTGTTTTGAGAGAAGTTATTTGTGGCATCAGCAATTATTTGGAAGTCAAATAATGGCAGATCCAAATCTTCTCTCTCATTTTCATTTCTGCCATCATTTTCTGGATTGAGTGTTAGCATTCTTCTTCTTCTCCTCCTCATCTTTCTCTTCTTGGACATGTATATCAGAAATAGGCCTAGCAGTACTAGTAGACCTACTAATACTGGAATGATTATGATACTGATATTTGCTCGTTTCTTTCTCCTT…
PgRLK483-05	1457	AAACTTCATTCTTGAACTCATCTAATCCTTGTCTCGAATCCTTTGACAGCCTCTTCACGGCTATTTCTTGTCCCTCCTTCAAGACACCCTTGTATACAGGTCCAAACCCGCCCTCTCCAAGCTTATTGTTTTCGGAGAAGTTATTGGTGGCATCAGCTATTGTTATGAAGTCAAACAATGGTAAGTCCAAATCTCCCCTCTCCTTTTCATTTTTGGCATCACTTTCTGAATCAAGTCTTTCGGAATTAAGTAAAACTATTCCTTTTCTCCTTAGCATTCTCTTCCTGCACAGAATGAGTAGAAATAGGGCTAGTATTACTGCTAGTGATAGTAACACAGAAACAACTATGATCGTCACTCGGCTCTTTCCTCCGGAGCTACTCTTCGCCACTTGCAAGT…
PgRLK483-06	1183	TTTCGGTGCTGAAGTTTGGCTATAGATGAAACTTCATTCTTGAACTCATGTAGTCCTTGTCTCGAAGTCTTTGACAACCTCTTCACAGCAATTTCTTGTTTTTCATCGAGGATGCCCTTGTAGACAGGCCCAAAACCACCCTCTCCAAGCTTATTGTTTTGAGAGAAGTTATTTGTGGCATCAGCAATTATTTGGAAGTCAAATAATGGCAGATCCAAATCTTCTCTCTCATTTTCATTTCTGCCATCATTTTCTGGATTGAGTGTTAGCATTCTTCTTCTTCTCCTCCTCATCTTTCTCTTCTTGGACATGTATATCAGAAATAGGCCTAGCAGTACTAGTAGACCTACTAATACTGGAATGATTATGATACTGATATTCACTCGCGTCTTATTATTT…
PgRLK484	815	CAGCAACTACGTGGAGCTTTCATAAAAATCCACATGGAGTGAAGGTGCCCGCATAGTACAGGCACCTTAATTAATAGGTGGATAGTTTGATAATCAGCAAAGTTTTTTAATCTATCTTGTCTAAGCTTGCTTTTGTTACAACCAACCATATGTGAACTCAGTACTCTCTATCAGTAGTACAAGAAAGCATGTTACTTCGTCGACTATGGATTCTTTCCCTTCCCCTATTCTTGTTCTTCTTCCACCATCCGATTTTCACCGTGGCTGATAACTTTCTCACTGGTGATTACCCCAGTGATAAAATTTCCGTTAACAAATTTATCTGCTTTGATGACTACAATCTTGCTAATCAGGCCAAAGCGACCACTCCAGAGACACGGAAACTAGTGTTAGCTTTCG…
PgRLK485	2227	CTTGTGAACACACCAACAAATAATAAACAGAAAAAGAACAGTATATCCCTATTCTATAATTGAAAAAAACAAATACTAATAAATATAGAAGATATCTGCATAATAAGAATTACTTCATTGATTACACAACAGAAAAGACACAACAAAAAGTTCATAAACAGTGCATAATTTACATCAATTTCTTCTCTGCCTTGTTGATTTACATTAGACTATTGGGAACCAAGTCCTCCTAGAAATCCAAAAAACTATTCTCTCTTGCAATTCCTTTTTATTTGGTTATCATCGTGGAGTGATGATTGTTGTCACACCACTAACAAGATCACTTCTCAACATATTTGAGGACACAAAAGAGCCCTTACTTGCATGGACCAAAGATGATGAGGATGTTGATTCCCCAAA…
PgRLK486	548	GCAGATTCTCAGGGCGACTCAGAATTTCTCACATTCATTTAAATTGGGCGAAGGAGGATTTGGGACTGTCTACAGGGCTGTATTGTCAGATGGCCAGGTTGTTGCAGTCAAGAGAGCTAAAAAGGATCAATTTGCGGGTCCTAGTGACGAGTTCAGCAATGAAGTAGAATTGCTTGCTAAGATTGACCACCGGAATTTGGTGAGATTACTGGGTTATACTGACAAAGGAAATGAGCGTATTATTATCACTGAGTATGTTCCAAATGGCACTTTGAGAGAACATCTTGATGGCCAACATGGCAGAACCCTGGATTTTAATCAACGGCTAGAAATTGCGATTGATGTTGCTCACGCACTCACTTATCTCCATCTATATGCAGAGAAGACAATAATCCATCG…
PgRLK487	1833	ATATAATAAGCATCATTACAGTGCTTAACAGTTAGCAATTCAGATGCTTTACACTTTATATAATGAAAATAAAGCAGAAAATTCTAATGACACGCATCTCTAAACAAATGCATGATTGAAGGAATTTACTTTTGAAATTTTATTTAGATTGGGTTAATTTGTTTTTTGCTTTTATATATTTATTCTTTTCCCCTCTACTTTAGTGAGAAAAGTGGAAGGCATGTTGTTAGCATTTTCTCACTTTATCACCAAATCCTCTGGTTTTTTCTTGGGCCTGACAGCAGCTCTGAAGTGTGCAGTGCATTGCAGTCAGTTCTTGCAATGAGGAGAGAGAAAGTACTATAGACATGTGAGTTTGTATTACATAATACCCAAGAATCCCAGTTAAAGATTTGGTCT…
PgRLK488-01	991	AGAAGGCAGATTTGATTTGAAGGAGCCTTCGGTGTATGGCAAGCAGAAGGCAGATTTGAGCAGTAGTTTTCGTTTGACAAACATTAGCCAAGTGAAACATAAATTACAAAAATACGATGAATATATAATATTCATAGCAAGGATCATCAAAGTAGCTCTATACATATGATTCTAATTTTTTTTTACATAGGAAGCAAGTATAGTAACATGGACAACAAATTATGTCATTCCAATTTTCAGGAACATTATTCTTACAAGCTCAACACTCAAGGTGGAGTAAATTTCTGCACTCAACAGGGACAAAAGGTCAGGTTTAATATTTGATTTTTAAAGTCATAAATTAGCACCACTTTAGGAGCGCTTTGAAATATTCTTTGGGAGCGCTTTGCAATGATGCAA…
PgRLK488-02	745	TCATTCCAATTTTCAGGAACATTATTCTTACAAGCTCAACACTCAAGGTGGAGTAAATTTCTGCACTCAACAGGGACAAAAGGTCAGGTTTAATATCAGACTTCTTAAAGTTATAAATTAGTGCCACTTTGGGAGCGCTTTTCAATGATGCAAATACACAATCCCCCCATTTCACACAATTCCTTGACGTCACATCCTGCTATGGTTCTATTAGCTTCAGGACGTTCTTCCTTGATATCACCTGGGTCCTGAGAGCTCCATTGCTTGAACAAGCAATGAAGAGTCATCAGTAAGATCGGAATATCGCTCTGAAGAGGAGAATTCATTGGCTCTGCACCTAGTTGCCTCTGCTCTCTGAGAAGCTTCCCATTTCTCTGCTAGTCCGTCTCCTTCGAGCAT…
PgRLK489	422	TATGTAAATGCCTAAGATGTCTATACTCCATTTGTAATCGTTGCAGGGTCAGTTGCCCCATGGACTTGTGGTTGGTATCAAGAGATTCGATCACCGTGCAATGTTATCTGATTTCAGCAATGAACTGCAGCTTGCTAGGCTTCGGCATACAAATGTAATAAGGTTACTAGGGTGGTGCATCCATGGAGAAGAAAGGATTCTGGTCTACAAGTTCATGCACAATGGTGCCTTGGACCATCACATATTTGACAGAATAAAAGGGCCATTACTAGACTGGTCTAAGAGACTCAAAATAATCAAAGGGTTAGTAGAGGGGCTTGTTTACCTGCACAAGCACCCCATGCTATCTATTGTCCATAGGGACTGGAAACCAAATAATATTATCTTGGAATGTGACAT…
PgRLK490	879	AGCTGTACACGTCGCTCTTCTCCGACAGCTGCTGCGTCATGTAGTACTCAGGGTCCAAGTAACCCATTGTGCCCTTCACTTGCGTGGTGACCTGCCCCCTGCCGTCCTCGCCTAGAAGCTTGGAGAGGCCAAAGTCCGAGACCTTGGCGTTGAGCCGCTCGTCGAGGAGGACGTTGCTCGACTTGATGTCCCGGTGGACGATGGGAGGGTCTGCGAGCTCGTGGAGGTAGGCGATGCCCTTGGCAGTGCCGAGGATGACGCGGAGCCTCCGCTTCCAGTCCAGACGCACGCCGGACTTACCTGTGAGGCTCTCTTTGAGTGTGCCATTGGGGATGTACTCGTAGACCAGCATCTGCTCGCCCTGGTCAAGGCAGAAACCCATGAGGCTCACCACGTTCT…
PgRLK491	494	TCCACATTGGAGATGTCCGGGCCGGCCTCCTGCAGCTGGAGCACAAACTCCAGATTCCACAGGACATCACCCATGGTAGGGCGGTCGACGCCGTAATCCGCAAGACACTTCTCGACCGTCTCACCGTACTTCCTCAATGACTCTGGCCTGATTGTCCCAGCGATCCGTTGATCGACGATCTGACCAAGCTCTCCCCTCTTCTGCCACTTGATTGCCCATTCTGCAAGGTTGATCATGTCTCTTGGAAGCGTCGGGTCGATGACTGGCCTCGCGCAGATCACCTCCAGCAAGACCACGCCGAATGAGTACACATCCGACTTGTCGGTCAGCTTCTGCCTCCGGTAGTACTCAGGGTCAAGATACCCGAAGCTCCCTTTCACCGCAGTGCTAACATGTGTC…
PgRLK492	635	TGATGTGTATAGCTTTGGAGTGGTTTTAATGGAGCTTGTGACGGGGAAAAGCCCGATTGAGCCAGATTTTGGAGAAAACAAGGACATAGTGAGTTGGGTACGTAGCAAGTTGAGGGGCAAAGATAGCGTTTTAAGCGTAATCGACTCCAATATCATCCAAAGTTGCAAGGAAGAGGCTATTAAAGTTTTGAAGATAGCTATTCTCTGCACGTCGAGACTGCCTGCGTTACGACCAACAATGAAAAGCGTGGTTCAAATGCTAGAGGAAGCGGAGCCTTGTCGATTAATTGGCGTGCTTGAAATTACCATTGGTGGTAGTAAGAAAGAGGAATTGCAAGAGCAATGATAAACTTTAAGCCTTGTCCCCTTTAAAATGGTCATTTTTAGGTGTCTAGGAAG…
PgRLK493	2777	CTTAATACAGTCTCTTTGGTTTTCAACTTGCTGCATACCCAATTCACTATGTCCTTGTTATCACCAAATTCAGGCTCAATCGGCTTTTTTCCGGACACAAGCTCCATCAACACCACTCCAAAACTATAAACATCACTCTTTTCATTCACTTTGTATGTGTATCCATATTCAGGAGCAATATAGCCGTGCGTTCCTGCAATAACATGACTTGAATCCTTGGTTGAATTTGCCTGAACAATTTTTGCGAGCCCAAAATCAGCAATCCGAGGCTTCAAAAACTCGTCCAACAAAATGTTACTAGACTTGACATCGCGATGAACAACGGGTCTCTCACAACTATGGTGTAGATACTCCAATCCCTTGGCTGCTCCAACAGCTATTTCATATCTGGTGTCCCAA…
PgRLK494	269	TTGATCTACTATTACTTATGTGATTGTACAAATCTCTTTGGCAAATCGAAAAAGGTTGTTGCTATCAAAAAGTTAATCTTTACGGGCTTCAGGGGAACCAAGAATTTATTGTGGAGGTTCTTATGTTAAGTCTGCTGCACCATTCCAATCTTGTCACGTTGATTGGCTATTGCACTGATGGGGATCAGAGACTTTTGGTTTATGAGTACATGCCAATGGGTAGCTTGGAGAATCATCTTTTAGATATAGCACCTGATAAGGAACCACTG
PgRLK495	731	CGACATCACCAAGCTGCCAAAGCTGCCTCGTCTTGGTCCCAAGTCACGATCCAAGGCCCCGGAAATCGCTGTGCCAATTGCCATTGCAGCATTTCTACTGGCTCTCGGCGTGGTCGCGGCCCTCGTCGTGCGGAAGAGGCTGAGGTACACCGAGCTACGGGAAGACTGGGAGACGGAGTTCGGGCCGCACCGGTTCTCGTACAAGGATCTGTTCCATGCCACCGACGGGTTCGACGACAAGCGCCTACTCGGCGCAGGAGGGTTCGGCAGCGTGTACAAAGGAATGCTTCGGACATCGAAGCTGGAAGTTGCTGTGAAGAGAGTGTCCCACGAATCGAGGCAGGGCATCAAGGAGTTCGTCGCCGAGGTTGCCAGCGTTGGCCACATCCGGCACCGCAA…
PgRLK496	545	TGCTAGAAATACCACTGTCAACCTTCTGCTTCTTTAAAATCGGTTTGATTATTATTACAATGGACTTATTGCTTATTATTACGCCCAGTGAGTATAGGTCTGATTTTGTCCCCAACATTGCAGTTTGTTGATACTCTGGGTCAATGTAACAAAATGTTCCAGCCGCAGCTGTCATGTGATATTGGGTAACGCTGTCAGCCACAGATGGTGGAACCATCCTGGCCAAGCCAACATCACTTATCTTGCTTACATAGTTTCCACTTAAGAGAATGTTGGCAGGTTTAAGGTCACGATGCACCAGGGGCTCTGGCTTTGACTGGTGAAGGAAAAGAAGGGCAGTGCCAATTTCGGCAGCTATTTTGAAACGGGTTTTCCAAGAGAGTGGGGGAGTGTTGTTTT…
PgRLK497	261	GGTTTAAGATCTCGATGTATCACACGCAAACGAGAGTGCTTATGTAGGTAAAGAAGTCCTTCTGCTATTCCTTCAATTATTGCAAGACGTTTGTTCCAATCCAATAAAGCTTTTCTACATTCATCAAATATGTAGAAGTCCAAACTTTTGTTTGGCAAGTATTCATAGACCAATATTTTTTCCTCTCCTTGCGAGCAACATCCCAAGAGTCTAACCAAATTCCTATGTTGAAGTTTGGCTATGAGCTGAACTTCATTTTTG
PgRLK498	2150	GCACTCCAAAGCTATAAACGTCACACTTCTCATTCACTTCCATTGTGTAAGCAAGTTCTGGAGCTGCGTATCCAAAAGTTCCAGCAAATGAGGTCCAATTAGATGAGCCTGGCTTACAAAACTTTGCAATACCAAAATCAGACATGTGGGCCTCAAATTCTGAATTCAACAATATATTCTTGCTCAAAATATCTCGATGAACTATCTGTGGCAAGCAATTGTGGTGCATATATGATAAAGCATTCGCCACACCAGTAACAATATTTAGCCTCTTTCTCCAATCTAACTTCATTGCTTCATCGTTGTTACCCAATATTTTTGCCAAGCTTCCCCCTTCCAAAAACTCATATACCAACAAAGAGTGTAGTGGATGCAAACAAAAACCAAAAAGCTTTACGA…
PgRLK499	1093	TGAGGGATCGACACAATGCAGGGCTAATTTCAGTGTATTAAGCAACTCATCGCTTACGTTAGACTTGGATGCATCCCCCATAAGTTCCAAATCAAACACTTCATTAGTCCACTCTTCGTTTACAATTGATGCCACCCACCGGGGCAAATCAAGGCCATCCGTTCCTTCGCTAGGAGATTTTCCTGTCAAGAGCTCCAATATGATCACCCCAAGGCTGTAGACATCGGACTTCGTGCTGGCGTTCTTGAGTTTTGACACTTCTGGTGCACAATAACCTAGTGCACCGGCTGTGGCTATCACATTGGTATTGGCAGCATTGGTCATGAGCCTGGAAAGACCAACATCTGCAATGGCTGGATTGTTGTGCTCGTCAAGCAAGATGTTGCTTGATGTGAGATT…
PgRLK500	654	AATGATACACGAGGAAATTTGGCAGGTCCAAATCCTGTTCCATCAGATTTGCTTGTTCAGGCCGAGTCTAATGTAAACAAGTCTTTTCCACGTTCAAAATCCAGTAACAGTGGCCTAATAATTGGTCTGGGGGTAGGGGCATTAGCTTGTTTAAGTTTAATTCTTGGTCTGATATTTTTTATGAAGCATAGGAAGAGAAGTGGCGATGGAGAGAAGTCTTGTGGGGTTGGTTGGCTACCAATTTATAGTTCTTCAGTGACCAAGACAACAATTAACTCGGGCAAGAGTAGTGGAAGTAGCCTCCTTTCTACTCTTGGAAGAGGCCTTTGCAGACATTTTTCACTAGCAGATATAAGACTAGCTACCAAGAATTTCGATGAGTCAGTAATTATAGGGGTA…
PgRLK501	496	GAACAACTGCTCTTGTACAGCTTATGCAAATACGGATATCAGAGATGGCGGAAGCGGATGCCTGCTATGGTTTGATGAGCTTATTGATATTAGGGAGCATAAAGAAAATGGACAAGATCTTTACATAAGAATGGCTGCTTCTGAATTAGATAAAAGTAGGAGATCCAATGTAAAGAGACTAGTAAGGATCATACTCATCCCCATACTGTTGACGGTAACACTGGTGCTCTGCCTCTGTCTCTGCCTGTATGTAGTGAAGAACAAAAAGAAGAAGAGAGAAGGAATAACAAGACTTCATTCTGAAAATTATGGGGGCAATGAAGATGAGGGGGAGGATTTAGAGTTACCACTGTTCAACTTCAAAACAGTAGCTGATGCCACCAATGATTTCTCCATAAA…
PgRLK502	694	GCGGGAGTTCCTCAACGAGGTGCGGCTGCTGCTCAAGGTGCAGCACCGCAACCTCGTCTCCCTCCTCGGCTGCTGCGCCGCCGCCGGCCAGAAGATGCTCGTCTACCCCTACTTCCCCAACGGCAGCCTCGACCACATCCTCTTCGACAGGAAGAAGAGGGTGCAGCTAGACTGGCCAAAACGGTACCAGATAATCCTCGGACTAGCGAGGGGCCTCCTGTACCTCCATGAAGAGTCTCCGGTGAAGATCATCCACAGGGACATCAAGGCGAGCAACGTGCTCCTCGACGACAAGCTGAACCCCAAGATCTCGGATTTCGGCATGGCGAGGCTCTTCCTCGAAGACGCGACGCACGTAAACACGTTCAGGATCTCTGGCACATACGGTTATATGGCCCC…
PgRLK504	589	GGCTGCTCTATGGATGTGACCTTATAAGGTCGATTTCATCTTCCCATGCAGTTGATACCTCAGGGCCTTACCATTCTGATGAAGCAAAAACTATGTGGAGATTACTTTTATTTACTCCATAACAAGTTCTTTATGGCGATCAAGGCCCTTGAGGTAAGTTGTACAAGTATAATCTTCAATGCCACAAGCATCTACAACAATTGATCTCCCTCCCATAGACTTTTGTTTCCACTCTACTGCTCCAGTTCCACTCTCACCGTTCAATAATTGAACCACCCGGCTCATGTATGGACACATATCAGATGAATGATGAAGGCATGTCGAAGCTGTTAAAATTGCGCGTTTCATATCAACAATGTCATAATTATCGCCTAGTTTAGGATCTGCTAGTTCTTTCAC…
PgRLK505	578	CGAAGACGAAAACAATCACGCACCTCCTTAGCAGCGTGGTCATCCCTCCCGACGGTAATCAAGACAAAGTCTAGGAGAGAAAGAATTGGTGGAATGTCTAGGAGCTGGCGGTTTGGGCTTGAGTCTCATCCCTGACAGTACCATCTCAGGTGCATCTCTTTGCTCATCTTTGGACTTGGGCTGTATTTGTGGTGGAGGCGAAGGCATAACCAGCAGACCTTCTTTGATGTCAAAGATCGACATCACGAGGAAATTACCCTTGGAAATTTAAAGAGATTCCCTATCAGGGAACTTCAGACTGCAACCGACAATTTCAGCAGTAAAAATTTACTGGGGAAAGGGGGTTTTGGAAATGTATACAAAGGGTATCTTCAAGATGGCACTGCTGTGGCTGTAAAG…
PgRLK506	1859	CCTCCTCCTCCTCCTCCTCATATTCCCCTTTAATCCTCTCATCCGCAGCCTCCAACAACTTCTTGTTCCCATACTTATCCCTCACCCAATCAATCAACACTGTGTCCTCATCACACTCCACCTGCATCTCTATCGGTTTCCTTCCACACACCACTTCCAACACCACCACACCATAGCTATACACATCACTCGCGGCTGTAGGAGATGCCAATGAAGCCAACTCCGGCGCCAAGTACCCAAGTGTGCCCACCACCCGTGTGGTCTTGGGCACCTCACCGTTTGAATACAACTTTGCCAGCCCAAAATCACCCAACCTTCCTTTCATTTCATGATCTAATAAGATGTTACTTGACTTGATATCTCTGTGCACAACCACTTGATCCCAACCATGGTGGAGAT…
PgRLK507	310	AGATGACAAAGAAGTTGCTATCAAAAGGCTCAGTAAGAGTTCTGGACAAGGAGCGGAGGAATTCAGAAATGAAGTTGTTCTAATTGCCAAGTTGCAGCATAGGAACCTTGTCAGGCTTCTTGGTTATTGTATTCATGAAGATGAGAGGCTGCTGATTTACGAGTACTTACCAAACAAAAGCTTGGATGTCTTCATTTTTGACGCTGCAAGTAAGTATGTCCTTGATTGGCCAACAAGGTTCCAAATAATCAAAGGGGTAGCCAGAGGACTTCTTTATCTCCACCAAGATTCAAGGCTGACCATAATTCAT
PgRLK508	1065	GCAATATACAGATTGACAAAGATTTTAGTGCAAAGCTATCTGGATATGGTTGCATAAGCCATATTCCCGAGACATACATCTCCAGCAGTTCAGTTGCACTGGCGAATCTTTCAGTGGAGACACTGGAGAGAGGACTGCTCACACCCAAGAGCAATGTTTGGAGTTTTGGTATTGTGCTTCTTGAATTGCTTACAGGTAGGAAGAATCTTGATGTCTGTCATCCCAAGGAGGAGAGAAACTTAGTTAGGTGGAGCCGGCCTTATTTGACAGATGATGGTAGACTGTCACTGATAATGGACCCTCAACTCAAAGGGCGCTTCCCAGTCAAAGCAGCACGGCTGGTGGCTGATATAGCTCAAAGATGTCTTCAGACGGATCCGTCAGAAAGGCCAACCATGA…
PgRLK509-01	664	AGAACCGCACATCTGTGGCAAGGGTAATGGGGAAGGATTTATTAAGTTACCTGACATAAAACTTCCGGATGCTACAGTTGCTAGACATTTTGCAAATCTGAGCTTACATGATTGTGAATTGGAGTGCTTGAAGAGCTGCAACTGTACTGGATATGCTAGTGCCAATATTAACGCGGGAGGGCGAGGTTGTTATGCATGGTATGGTGAATTAAATGATATAAGAACATATGTAGATGGACAGGATTTTTACATTCGAGTGGATGCACTAGAGCTTGAGAATTACAAGAGGAATAACTTTAACAGCAGTAGTGGGAGGAAGAGGATGCAAGCTATAATCATCATCTTGACTGTTGTTCCAGGAGTGCTTATGTTGTTTTGTTGTTCCCTTTATGCTTGGAG…
PgRLK509-02	825	TCCCTTCAGTCAAGTGCACATGCTGTTATCCATACAATACAAATACAAAAAAAATAGCTTTAAAATAATGAATGCGTAGAGATGATGACTTAAATTTCTTGATCAGAAAATCTAGATGTTCATAATGGGAATATAGAAAAGAGTTTTACAATATTACCTTCTGATTTGCAAATTTCATCCATCACACTAGCAGTTAGACACCACATTAAATTTATGTTCCAAATTTCATCCATTACAGTTTGCTAGCTATTTCAGATTATGCTTTAACACTGACTTGCATTTGGAAATATCATTCATCACCATGTCATTCAGTCATTTCATCATACAGGTAGTCCACATCAATTGATTTGGTCTCAAATCATTTGGGTCAACTCACATATTAACAATTTTAAAGAATTT…
PgRLK510	628	GTATTGCTCAAGGCCTGTCCTACCTTCATGGTGATTGTGTGCCACAAATCATTCATAGAGATATTAAATCCAATAACGTTTTATTTTATTCCGATGAAGTTTAAATTTAGAAACAAATTATTCCCATTTGTTGTCTTGTATCTTTACAAATTCAGAGAATGGATACTCAGTTCAGTTGACAGAGAAATGTGATGAATACAGCTATGGAGTTGCTGTTATGGAGCTTTTGTGCAGAAAATTGCCTATAGACCCCAGCTTTGAAGAAGGGCTACTAGATATTGCCTCCTGGATGAAGAAAATTTTGACAGAAACGGATGATTGCTTTTGGGGCCTTGATGAAGAAATAAGTTTTTGGGATACAGAAGAACAATGGAAGGCAATGAAACTGGAGAACTTGGC…
PgRLK511-01	597	AGCATACATTTTTTGATGTTAAAGCAAAACCAGTTCTGGATTGGGGCATAAGGAAAAGAATTGCCTTGGGAGCAGTTAGGGGATTATTGTACCTCCATGAGCAGTGTGACCCAAAGATAATTCACAGAGATATTAAGGCAACCAATATATTACTGGATGACTATTGTGATTCAGTGTTTCATCTTTGGCCTGGTTCATGTCCAATCAAGAGACAAGTTTTGTAACTATTGGCCAAAGAGCGATAAGAGAGCAATGCAGTTGTGTTTGGTAAACTCTTCTTTGTATGATTTATAGTTTGTTTATTAGAATTGAACGTTAATCAACTATAGAGTACAAACACTATCTTTTGCAACAAGTGGAAGTGGATGCCAAAGTAAGCTGGTTTAGGGTGATAAGAGT…
PgRLK511-02	695	AATGACCATACCATTGCCCAAATTAAGGATGCTGTTCGTGATGGGCTTAGAGCAGTAAAAAACACTGTCGAGGATGAGTCAGTTGTACTAAGCTCAGACCTGGTTATAAAAGAGAATATAGTAGGGAGTTGAAAATGGAAATGTTGCTTCTCATCTCAAAGCAAAACCAGTTCTGGATTGGGGCATAAGGAAAAGAATTGCCTTGGGAGCAGTTAGGGGATTATTGTACCTCCATGAGCAGTGTGACCCAAAGATAATTCACAGAGATATTAAGGCAACCAATATATTACTGGATGACTATTGTGATTCAGTGTTTCATCTTTGGCCTGGTTCATGTCCAATCAAGAGACAAGTTTTGTAACTATTGGCCAAAGAGCGATAAGAGAGCAATGCAGTTGT…
PgRLK511-03	603	AATGACCATACCATTGCCCAAATTAAGGATGCTGTTCGTGATGGGCTTAGAGCAGTAAAAAACACTGTCGAGGATGAGTCAGTTGTACTAAGCTCAGACCTGGTTATAAAAGAGAATATAGTAGGGAGTTGAAAATGGAAATGTTGCTTCTCATCTCAAAGCAAAACCAGTTCTGGATTGGGGCATAAGGAAAAGAATTGCCTTGGGAGCAGTTAGGGGATTATTGTACCTCCATGAGCAGTGTGACCCAAAGATAATTCACAGAGATATTAAGGCAACCAATATATTACTGGATGACTATTGTGATTCAGTGTTTCATCTTTGGCCTGGTTCATGTCCAATCAAGAGACAAGTTTTGTAACTATTGGCCAAAGAGTATTGGCAAACCCATTAAGAAAG…
PgRLK511-04	552	AATGACCATACCATTGCCCAAATTAAGGATGCTGTTCGTGATGGGCTTAGAGCAGTAAAAAACACTGTCGAGGATGAGTCAGTTGTACTAAGCTCAGACCTGGTTATAAAAGAGAATATAGTAGGGAGTTGAAAATGGAAATGTTGCTTCTCATCTCAAAGCAAAACCAGTTCTGGATTGGGGCATAAGGAAAAGAATTGCCTTGGGAGCAGTTAGGGGATTATTGTACCTCCATGAGCAGTGTGACCCAAAGATAATTCACAGAGATATTAAGGCAACCAATATATTACTGGATGACTATTGTGATTCAAGTTTGCCTTACATTTTTTTCTCTAGAATTTGATCTTGATGTATGTTTGGCTATCAAGTATTGTCAAATAGAAAAGCAACCCGAGAAAA…
PgRLK511-05	744	AGCATACATTTTTTGATGTTAAAGCAAAACCAGTTCTGGATTGGGGCATAAGGAAAAGAATTGCCTTGGGAGCAGTTAGGGGATTATTGTACCTCCATGAGCAGTGTGACCCAAAGATAATTCACAGAGATATTAAGGCAACCAATATATTACTGGATGACTATTGTGATTCAAGTTTGCCTTACATTTTTTTCTCTAGAATTTGATCTTGATGTATGTTTGGCTATCAAGTATTGTCAAATAGAAAAGCAACCCGAGAAAAAATGTGGTAGAGTAATACATTATATTCTTATTTGGCCTCTCTGTTAATAATTTTGACAGTGTTTCATCTTTGGCCTGGTTCATGTCCAATCAAGAGACAAGTTTTGTAACTATTGGCTAAAGAGCGATCAGAGAGCA…
PgRLK511-06	680	AGCATACATTTTTTGATGTTAAAGCAAAACCAGTTCTGGATTGGGGCATAAGGAAAAGAATTGCCTTGGGAGCAGTTAGGGGATTATTGTACCTCCATGAGCAGTGTGACCCAAAGATAATTCACAGAGATATTAAGGCAACCAATATATTACTGGATGACTATTGTGATTCAAGTTTGCCTTACATTTTTTTCTCTAGAATTTGATCTTGATGTATGTTTGGCTATCAAGTATTGTCAAATAGAAAAGCAACCCGAGAAAAAATGTGGTAGAGTAATACATTATATTCTTATTTGGCCTCTCTGTTAATAATTTTGACAGTGTTTCATCTTTGGCCTGGTTCATGTCCAATCAAGAGACAAGTTTTGTAACTATTGGCTAAAGAGCGATCAGAGAGCA…
PgRLK511-07	558	AGCATACATTTTTTGATGTTAAAGCAAAACCAGTTCTGGATTGGGGCATAAGGAAAAGAATTGCCTTGGGAGCAGTTAGGGGATTATTGTACCTCCATGAGCAGTGTGACCCAAAGATAATTCACAGAGATATTAAGGCAACCAATATATTACTGGATGACTATTGTGATTCAGTGTTTCATCTTTGGCCTGGTTCATGTCCAATCAAGAGACAAGTTTTGTAACTATTGGCCAAAGAGCGATAAGAGAGCAATGCAGTTGTGTTTGGTAAACTCTTCTTTGTATGATTTATAGTTTGTTTATTAGAATTGAACGTTAATCAACTATAGAGTACAAACACTATCTTTTGCAACAAGTGGAAGTGGATGCCAAAGAATTAATCGTGCAGACTGCATCTGC…
PgRLK511-08	817	AATGACCATACCATTGCCCAAATTAAGGATGCTGTTCGTGATGGGCTTAGAGCAGTAAAAAACACTGTCGAGGATGAGTCAGTTGTACTAAGCTCAGACCTGGTTATAAAAGAGAATATAGTAGGGAGTTGAAAATGGAAATGTTGCTTCTCATCTCAAAGCAAAACCAGTTCTGGATTGGGGCATAAGGAAAAGAATTGCCTTGGGAGCAGTTAGGGGATTATTGTACCTCCATGAGCAGTGTGACCCAAAGATAATTCACAGAGATATTAAGGCAACCAATATATTACTGGATGACTATTGTGATTCAAGTTTGCCTTACATTTTTTTCTCTAGAATTTGATCTTGATGTATGTTTGGCTATCAAGTATTGTCAAATAGAAAAGCAACCCGAGAAAA…
PgRLK511-09	466	AGCATACATTTTTTGATGTTAAAGCAAAACCAGTTCTGGATTGGGGCATAAGGAAAAGAATTGCCTTGGGAGCAGTTAGGGGATTATTGTACCTCCATGAGCAGTGTGACCCAAAGATAATTCACAGAGATATTAAGGCAACCAATATATTACTGGATGACTATTGTGATTCAGTGTTTCATCTTTGGCCTGGTTCATGTCCAATCAAGAGACAAGTTTTGTAACTATTGGCCAAAGAGTATTGGCAAACCCATTAAGAAAGAGAAAGATATAATGGAAGAGAGTGAGATTAGTCCAAAGAGTGGGCTGTCAAGCCTAGAAGCAAAATTCGGGATGCAAGTGGAGGATTTGTGGGATATACAAGAACCCCAACTCAGTCCTACTGAAAAGTTAAATGCT…
PgRLK511-10	415	AGCATACATTTTTTGATGTTAAAGCAAAACCAGTTCTGGATTGGGGCATAAGGAAAAGAATTGCCTTGGGAGCAGTTAGGGGATTATTGTACCTCCATGAGCAGTGTGACCCAAAGATAATTCACAGAGATATTAAGGCAACCAATATATTACTGGATGACTATTGTGATTCAAGTTTGCCTTACATTTTTTTCTCTAGAATTTGATCTTGATGTATGTTTGGCTATCAAGTATTGTCAAATAGAAAAGCAACCCGAGAAAAAATGTGGTAGAGTAATACATTATATTCTTATTTGGCCTCTCTGTTAATAATTTTGACAGTGTTTCATCTTTGGCCTGGTTCATGTCCAATCAAGAGACAAGTTTTGTAACTATTGGCCAAAGAACGATAAGAGAGCA…
PgRLK511-11	881	AATGACCATACCATTGCCCAAATTAAGGATGCTGTTCGTGATGGGCTTAGAGCAGTAAAAAACACTGTCGAGGATGAGTCAGTTGTACTAAGCTCAGACCTGGTTATAAAAGAGAATATAGTAGGGAGTTGAAAATGGAAATGTTGCTTCTCATCTCAAAGCAAAACCAGTTCTGGATTGGGGCATAAGGAAAAGAATTGCCTTGGGAGCAGTTAGGGGATTATTGTACCTCCATGAGCAGTGTGACCCAAAGATAATTCACAGAGATATTAAGGCAACCAATATATTACTGGATGACTATTGTGATTCAAGTTTGCCTTACATTTTTTTCTCTAGAATTTGATCTTGATGTATGTTTGGCTATCAAGTATTGTCAAATAGAAAAGCAACCCGAGAAAA…
PgRLK512	1940	TACCCCGAAAGAAAAAACGTCCATTTTAGTCGAGACAACGCCGTCAGTTAGGTACTCGGGTGCAATGTAGCCTTGAGTGCCTACAATGTGCATTGTTATGGCATTGCAGCCTGATTTTGCTAGTCCAAAATTGGCAATCTTGGCTCTCATGTTTGCATCTAGTAGAATATTGCTGCTTTTGATGTCTTTATGGACAACCCGTGGCCTCGTGTGCTCGTGTATGTATTGGAGACCGTTGGCTACGTCCACGGCCACTCGTAGCCTTGATTTCCAGCTTAATTGTCGGCTGTGGTTGCCGTGTAACCATGAATGGAGAGATCCATTTTCGACATACTCGTAGATCAAGTAGCAATTTGCATCTTCAGGGTCTATGCAGAATCCCTCTAGCTTTACCAAATT…
PgRLK513-01	893	GTTAATGGGAATAATATTCAGACTTTCGACACCGTTTTTATTCCGGTATCGCGACTCCCAAACCTTACACAGCCTGTTGTCGCTCCTGTTTCTGTCGAGAGAAATGAAAGAAAAGGGCAGGTTATAGGATTGGCAACTGGGCTGGGAATTTGTGGTTTATTGCTGATTTTGGTTGGTGGGTTGTGGGGTTATAGAGAGGCTTTGGGGAAGAAAAGGAGAGGAAGGAGGAAATATGAAGAGAAGCAGCAAGTGGGTAAAAAAGGGAAGGGGATGGTAAAAGATTTGCAGGTGAATTTAATGGCTGATGTTTCAGATTGTTTGGACAAGTATAGAGTTTTTGGGATTGAAGAATTGGTAGAAGCAACTGATGGATTTGATGACAAATCGGTGATTCATGGA…
PgRLK513-02	405	CATGGCAATTTGGTAAAGCTAGAGGGATTCTGCATAGACCCTGAAGATGCAAATTGCTACTTGATCTACGAGTATGTCGAAAATGGATCTCTCCATTCATGGTTACACGGCAACCACAGCCGACAATTAAGCTGGAAATCAAGGCTACGAGTGGCCGTGGACGTAGCCAACGGTCTCCAATACATACACGAGCACACGAGGCCACGGGTTGTCCATAAAGACATCAAAAGCAGCAATATTCTACTAGATGCAAACATGAGAGCCAAGATTGCCAATTTTGGACTAGCAAAATCAGGCTGCAATGCCATAACAATGCACATTGTAGGCACTCAAGGCTACATTGCACCCGAGTACCTAACTGACGGCGTTGTCTCGACTAAAATGGACGTTTTTTCTTTC…
PgRLK513-03	405	CATGGCAATTTGGTAAAGCTAGAGGGATTCTGCATAGACCCTGAAGATGCAAATTGCTACTTGATCTACGAGTATGTCGAAAATGGATCTCTCCATTCATGGTTACACGGCAACCACAGCCGACAATTAAGCTGGAAATCAAGGCTACGAGTGGCCGTGGACGTAGCCAACGGTCTCCAATACATACACGAGCACACGAGGCCACGGGTTGTCCATAAAGACATCAAAAGCAGCAATATTCTACTAGATGCAAACATGAGAGCCAAGATTGCCAATTTTGGACTAGCAAAATCAGGCTGCAATGCCATAACAATGCACATTGTAGGCACTCAAGGCTACATTGCACCCGAGTACCTAACTGACGGCGTTGTCTCGACTAAAATGGACGTTTTTTCTTTT…
PgRLK514	1189	ACTTAATTTCTCTTTATGTTAACAATCTCTCGCTTAGTTTTAATATGAAACTTTATTATCACACGCTATCTCAACAATCTCTCCTCTGCGTGAATAGCCCACCACTTACTCAAAGAGTACAGTCTCATATTCGTAATTCATGGAACTCATATAGCTTATTATCTCTTGTGATCATATATCCCATATTATCCTAACTCTCTCTCCCTCCTCCCTCCTCCCTCCAAGATTTGAAGATTAAAAAGAAAGATGATAAAATCTTGTATAAGCTTTAACTTTAACCAGGTTTGATGAGGAAGTATTCTTACATTTTTTGACACAGTGAACTCTCCGTCAGGATCGTTACCCTCAGAAGATACAAGAGCATCCCCATCTAAGCTTCCTGTGCCAGCCTTATTCTTT…
PgRLK515	1914	TCCCTCCGATCCCTGGCCCACTTGGATTTATCTTCTAATTTCCTGGATGGCTCCCTCCCCGAATCCCTCAGCAACCTCACCCAGCTCACAGGAACCCTAAATCTCTCCTTCAACCATCTATCCGGAGAGGTCCCACCGTCGTACGGACGGTTCCCGGTATTGGTTAGCTTGGATTTCCGGCACAACAATCTCACCGGAAAGATACCTCAGGTGGGGTCATTGTTAAATCAGGGGCCAACTGCGTTTTCCGGAAATCCTGGTCTTTGTGGGTTTCCGTTAGGGGTGTTGTGTGCAGAACCTGAAGCTCAAAACCCTAAAATACTTTCGGATCCTGAAAACCCTAAACCCTCAAATGGGTATTTAGAGAGGGAGAAATCGAAAAATGGGTCGGTAACTGTG…
PgRLK516-01	623	TTTTTTTTCTTCACAAGTTATATCATTCCTGATGAATAATAGTACATGGAAACACAACATATAATAATATAATGGAAAAAACAGAACTGTTTCATCATAATTACTAATTTTATTCGGCTTGTCTACATTGCTCCCCGTTTCTCTATTTTGCCACTGCAATCAATAGAGACAACAACATCAAATGATTTTGATAAAAAAAATTATGAACATCTATTGAGGTACTATTAATTGTAGAAGGTTCCATAGAAGTTGTAGTAGTTTCCCAAGGCCCCGTCAATTCAGCTGCAGCATATTCAACCTCATCATAATGTTGGTGAGGAGAGGTTGTTCCAACAGGCAGTGTAATTCCTTCCAACTCCACTACAACTTGTCTCATTGCAGGCCTTCTTCTACCGTTCA…
PgRLK516-02	649	TTTTTTTTCTTCACAAGTTATATCATTCCTGATGAATAATAGTACATGGAAACACAACATATAATAATATAATGGAAAAAACAGAACTGTTTCATCATAATTACTAATTTTATTCGGCTTGTCTACATTGCTCCCCGTTTCTCTATTTTGCCACTGCAATCAATAGAGACAACAACATCAAAAGATTTTGATAAAAAAAAGAAATTATGAAGGGGCATGTAGCAGAGGCTCTACATCTATTGAGGTACTATTAATTTTAGAAGGTTCCATAGAAATTGTAGTAGTTTCCCACGGTCCCGTCAATTCAGCTGCAGCATATTCAACCTCATCATAATGTTGGTGAGGAGAGGTTGTTCCAACAGGCAGTGTAATTCCTTCCAACTCCACTACAACTTGTCT…
PgRLK518	3007	CTCAGACTCCTTCCTTCTATTTCCCACTTCACAGTTCACACCACTTAAAAAGCAAAAGCTCTCTCATTTTCTCCACCTTCTCTCTCTACAATCACTCAACCCACTTTATCTCACTTAAATTATTAATTATGAATGAATCCGAAAGGAAAGGAGAATAATAGACAGTCCCAGATACGTTCATTCAATACTTTCCTCGTTGGTGTTCCTAATTTTCTTTTTCATTTGTTCTTCTTTTTTAATTTTGGGCCTGTAAATACTGTCACTTTTTATCAGTTCTATCTTTTTTCCTCTTTTTTATGCTCTCATCTGCTCAGCCACTCTTTTCATCAGCCGGAAAAGAAGAAAAATGGAGAATACGCTTCTCATGTTCTTAGTCTCTTTCTCAGTTCTTCTACTCAT…
PgRLK519	288	GTCCTGATGAAGATAAAGAAGCCCCCTAGCAATGCCTTTTATAATGTTGTAACGCTTCGGCCAATGAAATGATTTGCTTACTTCTTCATCTGTTCATTTGACATCTAAGTTAATCCATAGTACTGTATAATTTACTAATGTATACATGAAATGTATGAAAGTTTTAATCAGTCATACTGAAAATAAAGAAATCTAGACTTTTGTTGGACATGTATTCATAGATCAACATCCTTTCCCCATCCTCAATGCAGCACCCGAGAAGCTTCACAAGATTTCGGTGCTGAAGTT
PgRLK520-01	1981	GAGAAAGGAAAATACAATAAAATCAAAGGATCCTTATCAATGCACAAAGAATTCTCCGATTTATAATTCAAAGTCAGTACTTCAATTTTTTTGAAAAGTAAACATATAAACTCTTCATTTCTTGGAAAGTGCAGTTTATAACCTTTTTAAAATTATACTTGAAAAAAGGTTTGCATAGAGAGGGAAAGAGTTATTACTTTGGAGTTTGTAGATCAATGAAGGAGTGCTGGATAATAGATCAATGAGCCGATCAATAGTTTTGTTTTGCTTCTTTTTGTTCTCCATCTTGATAGCCTCCTCCACTGCAGTAGACTTCATAACTGCAAATCAAACCATTGCTGATGGCGATAGCACCATTGAATCAGCTGGTGGAGTATTCGAACTTGGATTTTTCTGCCC…
PgRLK520-02	2065	AAAAAGAGCAAGCAATTAAAGCAAACCAGTAGGAAATTCAAAGCAATCGACTATTCGTCTCGAACAATTGCGCGTATTCAGATTAGTATTCTACCCCCACCGAGGAATTCAAATCTAACTGCAAAAGCTTCAGCTTGGACTGAGGAGGCGCAAGATAGATAGAGCACAAGCTCTAGCCGCTTGGAGAGGGAACTGGAATCCATGTAGCCGATTTTCCAGCTTATAACCTTTTAAAATGATACTTGAAAAAAGGTTTGCACGAAGAGGGAAAGAGTTATTACTTTGAAGTTTGTAGATCAATGAGGGAGTGCTGGATAATAGAGCAATGAGCCGATCAATAGTTTTGTTTTGCTTCTTTTTGTTCTCCATCTTGATAGCCTCCTCCACTGCAGTAGACTT…
PgRLK521	822	AAGATGCACAGAATACGCATTCTGTTGAACGGGATAAGTTGTTGTTAAAAAGAGAACCACTTCCCTATTGTGATTGAAGTTTTTCTAAATAGTAAAAGCCATCAGAGATGAAATGATTGAAGAGAATCAATTGTCTGACAAAGAGCTTCCAAAAAGAACAAATGGATAGACAAAAGGAGTTGATTTGGTAGATAACCATGGACCTCAGTTACAATGCTCTAACAGGAAAAATACCACCTGAAATTGGAAAGTTAGCTGAGCTGCAGCAATTATCATTGAATTCAAATTCCTTAGAAGGTGCAATGCCAGCAGAAATTGGAAACTGCTCAAATCTTCAACAACTTGAATTGTTTGATAATCTGCTATCCGGGAAAATCCCTGCAGCAATAGGCCAGTTGT…
PgRLK522	2101	CAAAAGTTCCCATGACACGAGTTGATATGTGTCTGTTTTCCTCATCCAATGCAGTTCGAGCCAAACCAAAATCAGACACTTTTGGTGTAAAATCATGTTCTAATAAGATGTTGCTAGACTTAAAGTCCCTGTGTATGACACGTGGACTTGAATCTTCATGCAGATAGGCTAGACCACGAGCTGCACCAAGGGCTATCTTCAAACGGGCACCCCAATCAAGTGGAGTATCTTCATTGTCAACTCCATGTAAATGAGATTCCACACTCCCGTTTGGAATTAGTTCATATACTAAGCAGCGTGCACGCTCCTCTGTACATATGCCAATCAACCTGACCAAGTTTCTGTGATGAAGGCGGCTAAGCATCTCGACTTCAGCCAAGAATTCACGACCACCCTGTT…
PgRLK523-01	312	GAAAAGGAATTGAGCAGCTCAACCCACTTGACACCTTCGAATCAACAAGGCTTGCCTACTTGCATGAAGCTATTGAACCAAAAGTTGTTCACCGAGACATAAAATCTAGCAATATTCTGATTGATCACGAATTCAATTCCAAAGTTTTTGACTTTGGATTGGCCAAGCTCTTGGATTCAGGAGAAAGTCACATAACTACCAGAGTAATGGGAACGTTTGGTTATGTGGCTCCAGAATAGCGTAGTCGTGGAATGCCACCGGATGCTGCAACTTCACAAATAGTTAAAACAAATGGAGGATCAGTTCAAGACT
PgRLK523-02	233	GAAAAGGAATTGAGCAGCTCAACCCACTTGACACCTTCGAATCAACAAGGAATTCAATTCCAAAGTTTCTGACTTTGGATTGGCCAAGCTCTTGGATTCAGGAGAAAGTCACATAACTACCAGAGTAATGGGAACGTTTGGTTACGTGGCTCCAGAATAGCATAGTCGTGGAATGCCACCGGATGCTGCAACTTCACAAATAGTTAAAACAAATGGAGGATCAGTTCAAGACT
PgRLK524	1404	CAGGGGGCACAGGACTGTTACTCTAAATAAGCATCTATTTAAGGTCATAGAAGACATCCTTGTAGTGACGTCTGATTTTTTTGAGAATTGACCCCACATAAAGTACTCCGGATCAAAGTACCCATGTACATATGTACCTGTAATGACATTTCCACTATCAGCATGGTAGGAGTCAGAGCAGTTGCAATACCCAAGTCCTGATATTTTAGGTACCCAGTTCTCGTCCAGCAGAATTGCAGTTGGCGTCACGTCTCCGTGGACTACTGTTAGACCCGCCACACCTGTGTGGAGGTAGCTCAATCCTCTGGCAGCACCAATGCAGATTTGGATCCTTTGCTTCCATGGTAAGGGGTCATTGCAATAAAGATGATCATGGAGGGAACCATTGGACATGTACTC…
PgRLK525	667	AAGTGGGGCTACCCCAAGTCCAAGCCCAAGCTCATTGGGCTGTTCGCCTTATTATGCACCGGAGTCCCTTAGGAGTCTGAAGCCCAATATAAAGTGGGATGTGTATTCATTTGGAGTGGTGTTCCTCGAATTGTTGACTGGGAAGGTCATTGTCTCGGACGAGCTGGGGCTTAATGCCGTGATCGGTGCTGCCACGCTGGCAGACGAAGACAAGAGTAAGGTATTGAGGATGGCTGACATGGCAATACGTGCTGACGTGGAGGGGAAGGAGGAGTCCTTGTTGGCATTATTGAGATTAGGGTATAGTTGTATATCTCCAATACCACAAAAGAGACCACCTATGAAAGAGGCCCTTCAAATTCTTGACAAGTTCCCATCTTCTTCACCATCATACATATA…
PgRLK526	593	TATCAGGCCGATGGTTTGGATCCCTTGCAGTGCAATGCCCAGCTAGTTCAGCTATAGTGGAAATGCTTTCAAAAATTTCTTCCTTTGAATCAAAAGTAGGGTCAACGGCAGCAATTAGTTTCTCCCTGTCCGATTTTATCTGCCAAAACCACTCAGCCAAATACCTGCTTTCTTCAGAACGGTGTTCGTCAAGTGCCATTAATCCAGTCAAAAGTTCCATCAACACAACTCCAAAGCTAAAGACATCGGCTTTAGTAGTGATTTTTCCCGTCACAGCATATTCAGGTGCAAGGTATCCAAATGTCCCAGCAAGCCTAGTTACAACAGACCTCTCTCTATCAGGAGCCAGTTTCACTAACCCAAAATCAGAAACTTTCGCTCTAAAATCATCACCTAGAA…
PgRLK527	2166	CGTGATTAACTCAAGAAGCAATATCCCAAATCCAAATACATCAGTTTTTCCTGATGATTGGCCTGTTGACAAATACTCTGGAGCAATGTGGCCAACAGTACCACGAACGGCCGTGGTCACATGAGACTCCCGGTGATCCAACAGCTTTGCCAACCCAAAATCACCAACAACTGCTTCAAATTCTTCATCCAACAAAATGTTGGCTGCCTTAACATCACGATGGATAATTCTGGGGTCACATTGCTCGTGTAAATATAATAGCCCCCGTGCTGTACCTAAAGCTATCCTTTTTCGCCTTGACCAATCTAAGATTGGCCTGCCAAGGACATGATCTCTTAGTCTAGATGCTACACTCCCATTTGGCATATACGGATAAACAAGAAGCCTTTCATTTTCAGT…
PgRLK528	1153	ATCCGCTAGACTTACTAGCGGATGGAGATTCTGTGTCCTCGGAAACCCATTTCTCCAGTCTTGAGTCTTGTCGTGAGTTATCTTTAGCAGCGTCATCTTCAGATCAACAAGGAAGGCCGGATCCACAAAATCAAGCTGTTTCTCGATCTACAAGTGATAGCAAGAAAAGTAGTAGCGGATTCAATTCAATTGAGATTGCATCCATAACATCTGCATCAGCCATTGTGTTAGTTCTGCTTGCTCTCATTGTCTTATTCTTCTACACTAGAAAATGGCACCCAAAGCCTAGAGTTGTTGCGGCTGCAAGGAAGGAAGTTACTGTATTCACTGACATAGGGGTTCCGCTGACATTCGAGAATGTAGTGCGGGCCACAGGGAGTTTTAATGCAAGCAACTGCA…
PgRLK529-01	308	CAATAAGCTTGGAGAGGGCGGCTTTGGACCTGTTTACAAGGGCATGCTGGATGATGGACAAGAAATAGCAGTGAAAAGGCTATCAGATAATTCTAGACAAGGAATAGATGAATTCAAGAACGAAGTTTCATGTATTGTCAAACTACAACACCGAAATCTTGTGGCGCTTCTCGGGTGCTGCACTGATAAAGGGGAAAGGATATTGATCTATGAATACATGCCCAATAAAAGTTTAGATTATTTTATTTTCGATGAAAAATTAAGCAAGTCACTGGATTGGTCAACGCGCTACAACATTATAAATGGCA
PgRLK529-02	789	CTTCTCCCACAACAATAAGCTTGGAGAGGGCGGCTTTGGACCTGTTTACAAGGTGATAGTTTGCTAAACACCGTATATGCACTAGAAGGCACCAAAAGAGTATTCGTCTGTATTTTACTAGCAAAAACATTTTTCAACTTAAAGCACAACACTACATTATAGTTAACGTTTACTTACTGACTCAGAATTAGTAGAAATGTCTCTACCTCGAAATAAATATTATTAATAAAACGAAAATATATGTTTAAACGATTAAAATTATATTTTCATGTGTGAAGTGCATGTAACAGATAAAATATTGATACACATCATGTTTGGCTCCAATGGAGATGTGTTGTTACTGTAATATGGAAGTTATCAGGTGTATGAAATGTGCATCTTTGATAATGTAGCCAACTT…
PgRLK529-03	306	CTTCTCCCACAACAATAAGCTTGGAGAGGGCGGCTTTGGACCTGTTTACAAGGGCATGTTGGATGATGGACAAAAGACTGTCAGATAATTCGAGTCAAGGAGTAGATGAATTCAAGAACGAAGTTTCATTTATTGCCAAACTACAACACCGAAATCTTGTGGCGCTTCTCGGGTGCTGCACTGATAAAGGGGAAAGGATATTGATCTATGAATACATGCCCAATAAAAGTTTAGATTATTTTATTTTCGATGAAAAATTAAGCAAGTCACTGGATTGGTCAACGCGCTACAACATTATAAATGGCA
PgRLK530	251	TCTCCCAGCCACCGCGTCGCCGGTTATCGTGCGCCGGAGATGATCGAGACCCGGAAAGTCACCTTCAAGTCTGACGTATACAGTTTCGGAGTTCTGTTGTTGGAATTACTGACCGGAAAAGCGCCTAATCAGGCCTCATTGGGCGATGAGGGGATAGATTTGCCGAGGTGGATTCAGTCGGTGGTCAGTGAAGAATGGACGGCGGAGGTTTTCGATTCAGAGCTGATGAGGTACGACAACATTGAAGAGGA
PgRLK531-01	411	CTACGTAAGAATCATTCTTCATTCATAAATTTTATGTTAAATAGATCTATCTCTTATTAAGTGGGAAATTGGTACATAAACCTTAGTCGGAGAATAATGTATTTAAATCAGAAAAAGGGAAAACAGAATTAAGAAATGAATTGATTATTATTATTACACTTACAATGTTCCAGCAAATTTAGTGCTAAGATGACTTTGATCCTCAGGGAGAAGCCTTGCCAAACCAAAATCTGCGATTTTGGGCTGAAATTCTTCATCAAGTAAAATGTTGCTGGACTTTATATCTCGATGTATGATTGTCACATGAAATTGTTCGTGTAGATAGGCAAGCCCCCTAGCGGTGCCAAAGATTATGTCAAACCGTTGTTTCCAATTGAGAATCCCACGTTTTTCACCATA…
PgRLK531-02	815	TGAATAGTAAGTGGGGTCCACCTCATGTGAGAAAGGACCTTGTAGAACTATCAAATTTACTTGTGAAAATATCCATTCTCTTCGAGTACCCTAACGACCTGTAAATGCTGTAAAAGTGACCGTGGCATTAGTGGTTGATGATCCATTAGAAGTAGATGAATCCCCAGGTACCCTCTTATCCAAATCGAATAAATCAGGCCGGTTTCGGCTTGGTATTCTTTGTTCTACTGATCCATCACTTAAAAGCATAACAACAACTTCAGACATTGTTGGTCTCAATGCAACTGTAGGCTCGGTACACATTAACGCAATCTCTATGGTCTTCTTCACAGCTTCTACTCTATATTCACTTGGATCTATCGCCCCGTCGATCAAATTCAAATGCATGTTATTCTCATA…
PgRLK531-03	807	TGAATAGTAAGTGGGGTCCACCTCATGTGAGAAAGGACCTTGTAGAACTATCAAATTTACTTGTGAAAATATCCATTCTCTTCGAGTACCCTAACGACCTGTAAATGCTGTAAAAGTGACCGTGGCATTAGTGGTTGATGATCCATTAGAAGTAGATGAATCCCCAGGTACCCTCTTATCCAAATCGAATAAATCAGGCCGGTTTCGGCTTGGTATTCTTTGTTCTACTGATCCATCACTTAAAAGCATAACAACAACTTCAGACATTGTTGGTCTCAATGCAACTGTAGGCTCGGTACACATTAACGCAATCTCTATGGTCTTCTTCACAGCTTCTACTCTATATTCACTTGGATCTATCGCCCCGTCGATCAAATTCAAATGCATGTTATTCTCATA…
PgRLK531-04	419	CTACGTAAGAATCATTCTTCATTCATAAATTTTATGTTAAATAGATCTATCTCTTATTAAGTGGGAAATTGGTACATAAACCTTAGTCGGAGAATAATGTATTTAAATCAGAAAAAGGGAAAACAGAATTAAGAAATGAATTGATTATTATTATTACACTTACAATGTTCCAGCAAATTTAGTGCTAAGATGACTTTGATCCTCAGGGAGAAGCCTTGCCAAACCAAAATCTGCGATTTTGGGCTGAAATTCTTCATCAAGTAAAATGTTGCTGGACTTTATATCTCGATGTATGATTGTCACATGAAATTGTTCGTGTAGATAGGCAAGCCCCCTAGCGGTGCCAAAGATTATGTCAAACCGTTGTTTCCAATTGAGAATCCCACGTTTTTCACCTCT…
PgRLK532-01	452	ACACCATAGAGTGATCAGTGCTGACATACTGCGGACTCCATCCGGAACCGAAATTAGATGTTTTGGTGGAAAGTGTAGTGGCCTGACTAATATCTTCTTCCATCGGAACCATCGACGGCCACACAAAAGCCGGCTTGAAGGGCGGTACGTGCGGCAAGGGCACGGACCCTGATAGAATCTGTACTATAGTATGCGTTTTAGGCCTTTCACTTGCTATTGGGTGTGAACATGCCAGCCCTAATAACAAGATTCTTTCTGCTTCCTCAGCTACATAATCTTCCCCTAGTCTTTTGTCGACAGCTTCAACTATACGACCTTCGCGATACAAAGACCATACCCAATCCACTAAGAACTGGAAACCGCCGATCTTGGTCCCGGGTCTCTGTCCACAAGCTACTT…
PgRLK532-02	2329	ACACCATAGAGTGATCAGTGCTGACATACTGCGGACTCCATCCGGAACCGAAATTAGATGTTTTGGTGGAAAGTGTAGTGGCCTGACTAATATCTTCTTCCATCGGAACCATCGACGGCCACACAAAAGCCGGCTTGAAGGGCGGTACGTGCGGCAAGGGCACGGACCCTGATAGAATCTGTACTATAGTATGCGTTTTAGGCCTTTCACTTGCTATTGGGTGTGAACATGCCAGCCCTAATAACAAGATTCTTTCTGCTTCCTCAGCTACATAATCTTCCCCTAGTCTTTTGTCGACAGCTTCAACTATACGACCTTCGCGATACAAAGACCATACCCAATCCACTAAGAACTGGAAACCGCCGATCTTGGTCCCGGGTCTCTGTCCACAAGCTACTT…
PgRLK532-03	2168	ACACCATAGAGTGATCAGTGCTGACATACTGCGGACTCCATCCGGAACCGAAATTAGATGTTTTGGTGGAAAGTGTAGTGGCCTGACTAATATCTTCTTCCATCGGAACCATCGACGGCCACACAAAAGCCGGCTTGAAGGGCGGTACGTGCGGCAAGGGCACGGACCCTGATAGAATCTGTACTATAGTATGCGTTTTAGGCCTTTCACTTGCTATTGGGTGTGAACATGCCAGCCCTAATAACAAGATTCTTTCTGCTTCCTCAGCTACATAATCTTCCCCTAGTCTTTTGTCGACAGCTTCAACTATACGACCTTCGCGATACAAAGACCATACCCAATCCACTAAGAACTGGAAACCGCCGATCTTGGTCCCGGGTCTCTGTCCACAAGCTACTT…
PgRLK533	627	GTTTCATACGTCACAAGATGGTGAGCTTGGGAATGTAAAAAGTTTTACGAGTGAGATCCGTGTTTTAACAGAAATACGCCATCGTAATATTGTAAAGTTTTATGGATTCTGTTCACATTCAATGCACTCACTTTTGGTATATGACTTCTTGGAAGGAGGAAGCTTGGAAAAGTTATTGAGCAACAATGAAGAAGCCGAGAAATTCGATTGGAAGAAGAGGCTAAATTTTGTTGAGGGTGTTGCAAATGCGTTGTCGTATATGCACCATGATTGTTCGCCTTCAATTGTTCATCGAGATATATCGAGCAAGAATGTATTGTTAGATTCAAACTATGAGGCCCATGTATCTGATTTTGGCACGGCTAAACTTTTGAAGCCTGACTCAACTAATTGGTCTTC…
PgRLK534	390	GCTACATGGCGCCGGAGTACGCCCTGCACGGCATCTTCTCCGCCAAATCGGACGTGTACAGCTACGGCGTCCTGGTACTAGAGATCATCGCGGGTCGCCGCAACAATTTCGCCCAATATCCGGGCACTAATGGCGAAGATCTTCTGACCACGGTCTGGAGGCACTGGAACCGTGGGAGCGTGTCCGGGTTGCTCGATGGCTGCTCGGCCGACGGGCTCCAGCCGACGGAGATGCTGCGGTGCATCCACGTGGGGCTGCTCTGCGTCCAGGAGGACGCGCACCTCCGGCCAGGCATGGCGGCGGTCGTCGTCATGCTCAACAGCCGCTCGATTACGCTCCCTGTGCCGACGCCGCCGGCCTACGTCGTTTCGGGCCGCGCGGGTGCGTTGG
PgRLK535	260	GTGTTCTTCATAATCCAAACAGCAACTCTTCCTTGTCGTGGGATGATTGCTTAAGAATTGCTATAGAAGCAGCTGGAGCACTTTCTTACCTTCATTCAGCTGCTTCTGTATCAATCTTTCATCGTGATGTGAAGTCGACAAACATACTCCTGGATGGGAATTATACAGCAAAGGTATCAGACTTTGGTGCTTCGAGGTTGGTTCCTATTGACCAGACCCATGTTATGACGAATATACAAGGTACATTTGGGTACTTGGAT
PgRLK536	261	GGCCTAAACTGTATATGTCTGACTGAGCCGAGATTTCACCTCTGTAAAGATATTCTGGAGCCATGTACCCATATGATCCGACAACTGTTTGTGTGCACAGTCGGGTTTGTTCTTGGCCAAAGACCCTTGAGAGTGCAAAATCCGCGATCTTTGGCACCATATTTGCATCCAACAGTATATTTTCAGGCTTCAAATCCATATGGACATTGGGAATATCCAACTTGTGTAGAAAAAATAAGCCTTGGCAAATCCCCTTGATTA
PgRLK537	397	GCCCAGGGACTAGCATACCTCCATGACGGTGTCCGGCCTCATGTTGTCCACCGGGACATCAAAGCTAGCAATATACTTCTGGACCAGGATCTTACCCCGAAAATTTCCGATTTTGGCTTAGCGAAGCTTCTACCTTCGGATGTATCACATATTAGCACAAGAGTCGCAGGAACGCTAGGTTACCTAGCTCCTGAATACGCCATACGAGGACAAGTGACCCGGAAATCAGATGTCTACAGCTTCGGCGTTCTGCTGATAGAAATAGTCAGTGGAAGATGCAACACTGACACAAAACTACCCTACGAAGATCAGATTCTTCTTGAGAAGACGTGGGCATACTACGACCAGGGGCAGCTGGACGAGATCATCGACAGCTCCCTGGGCGACAGATCGGAAG
PgRLK538	311	AATTAATAGCTTTTCATTCCCCTCTATGCCACAACTCAAGAGTCTCACAAGGTTTCTGTGTTGAAGTTTTGCTATTAGTATTATTTCATTCTTGAACTCCTCTATTCCTTGCCATGACTTCCTCGACAATCTTTTGACTGCAATTTCCATCCCATTTGGTAATACACCCTTATAAACAGTGCCAAAACCACCTTGTCCAAGCTTACGGCGGTCCAAAAAATTCTCTGTAGCTGCCTTTAAGATAGCCAGCTCCATGAAGGGCAAATCCTGAGAACTAAAAATATTACTTTCCTCTGTTATCGTAACTCTGG
PgRLK539	374	CACATACGGTTACATGTCCCCTGAATATGTTTTGAAAGGAGTGTTTTCTGTCAAGTCTGATGTATATAGCTTTGGAGTTTTACTACTGGAGATTGTGAGTGGCTCAAAGATCAGCTCTGTGCACCTAAAAGCAGACTTCAGCAGCATTATAGCCTATGCATGGAGATTATGGAAGGATGGGAACACACAGGATTTTGTTGACTCGTCAATTGTGGGGAGCTGCTCACTTAATGAAACTTCACGGTGCATCCATATCGGACTCTTATGTGTTCAAGGCAGACCAAATGCGCGGCCACTAGTGTCATCAATCGTGTCCTTCCTGGAAAATGGAGATATATCCCTTCCAACTCCAAAAGAGCCCATGTATTTTGCAG
PgRLK540	504	GCTTTGAGCAGCTTTCCGTCGTCGTACAGCCGGCGTACCCAATCCAGCATGAAGATTTGGTCGTCGGGGTACGCCAGATCGACCGCCCGGCGTCCGGTGGCTACCTCCAGGAGCACAATCCCGAAGCTGAACACGTCGGACTTGGCCGTGGCCGCGCCCCTGCGCTGGAAACTCTCCGGAGGGAGGTACCCGATGGTGCCGCCGATCCTGCTCGTGTCGATCAGCCGGAACTGGTAGTTGGCCGACGAGGAAAACGACGACGTCGACCGCACGGAAGGCGGCGACGGCAGCAGCTCGAGCTTCTTCGTGGGCGGCGCGTCCTCGACGGCGTGCTCGAGCCAGCGGGCGAGGCCGAAGTCCCCCAGGCGGGCGTTGTACTCCGAATCAAGCATGACGTTG…
PgRLK541	259	ATCATTCCATAACTATAAACATCAGACTTGCTACTTACTGCTCCATATCGCTTCGAATAAACCTCTGGGGCAATATAGCCTATTGTTCCTCTTGCACCACCAATGGAAATAGCACTTTCTTTATTGAGGCACAGCTTGGCTAGTCCGAAATCAGAGATCTTTGGACAGAAGTTTTGATCCAATAGAATGTTGTGGGGCTTGATATCAAAATGCACTATGCGAGTGTTGCATCCTCTGTGGAGATATTCGAGGCCTCGAG
PgRLK542	802	GGCGGGGTACGGCTGGCGTGGCCGGCGCGGCTCCGCGTGGCGGTGGGCATCGCGTCGGGGCTGGAGTACCTGCACGTGCTGCAGCAGCCGCAGATCATCCACCGCGACCTGAAGCCGGCCAACATCCTGCTGGACGACGACATGGAGGCCCGCATCGCGGACTTCGGGCTGGCCAAGGCGATGCCGGACGCGCACACCCACGTGTCGACGTCGCACGTAGCAGGCACCATGGGTTACATCGCGCCGGAGTACCACCAGTCGCTCAAGTTCACGGCCAAGTGCGACATCTACAGCTTCGGGGTGATCCTGGCGGTGCTGGCGACGGGGAAGGAGCCGACGGACCAGTTCTTCGTGACGGAGGTGGAGGAGGTCGGGCTGGTCAAGTGGCTGCGCCGGGTG…
PgRLK543	343	CTGGCTTATCTTCACCTTGAATGCAGTCCACGAATAATCCACAGGGATGTGAAGTCAAAGAATATCCTCCTAGACAAAGACTACGAGGCTCATCTTGCTGACTTTGGTATTGCCAAGAGCTTGTGTGTGTCGAAGACGCACACATCAACGTACGTGATGGGCACCATTGGCTACATTGACCCTGAGTATGCACGGACATCCCGGATCAACGAGAAATCGGATGTGTACAGCTACGGCATTGTCTTGCTGGAGCTGCTTACCGGCAAAAAGCCTGTCGACGACGAGTGCAACCTTCACCACTTGATCCTATCCAAAGCCGCAGAGAACACGGTCATGGAGACGG
PgRLK544	482	CAGGCCACCCCGCCCCTCAGCACCGGCGGCTCGTCCTCCTCGGGGTCCTCCGGCCTGCGCGGGTGGGTCGTGGCGCTGGTCGTCCTCGGCGTGGTGTCCGGGCTGGTCCTCGCCGAGTGGGCGCTGTGGTGGGCGTTCTGCCGGAACAGCCCGAAGTACGGGCCGGCGTCTGCGCAGTACGCGCTGCTGGAGTACGCGTCCGGCGCGCCGGTGCAGTTCTCGTACCGCGAGCTGCAGCGGTCGACCAAGGGGTTCAAGGAGAAGCTGGGCGCGGGCGGGTTCGGCGCCGTGTACCGCGGCGTGCTGGCGAACCGGACGGTGGTGGCGGTGAAGCAGCTGGAGGGGATCGAGCAGGGGGAGAAGCAGTTCCGGATGGAGGTGGCCACCATCAGCAGCACG…
PgRLK545	208	AAATATTTTATTAGATGAAGACTTTGAAGCTGTAGTGGGGGATTTTGGTTTGGCCAAACTAATGGATTACAAGGATACCCATGTAACAACTGCTGTGCGTGGAACAATTGGGCATATTGCACCAGAATATCTTTCAACAGGAAAATCCTCAGAGAAAACTGATGTATTCGTTTATGGAATTATGCTTTTGGAGCTTATTACAGGACAG
PgRLK546	283	GGGTGGCCTTGAGTTTAAAACTGAAATTGAGCTTCTTTCCAGGGTTCATCATAAAAATGTGGTCAGTCTAGTGGGTTTTTGTTTTGAGCAAGGTGAACAGATACTGGTGTATGAGTATATTCCAAATGGAACTCTGAAAGAAAGTCTTTCAGGTAAGTCTGGAATCAGATTGGATTGGATAAGAAGACTTCGAATAGCCCTGGGAGCAGCCAAAGGTATACAATATCTGCATGACCTAGCCAACCCTCCCATTATACACAGGGACATCAAATCAAACAATATC
PgRLK547	578	GCTTTCTGCATCCAATTCGGAGATCGCAGTGAAGAGGGTGTCACATGATTCAAGGCAAGGAATACGAGAGTTCATAGCCGAGGTGGTGAGCATTGGCCGTCTCCGACACCGGAATCTTGCACAGTTGCTGGGCTACTGCCGGCGCAAGGACCAGCTTCTTTTGGTTTATGACTACATGCCAAATGATAGTCTTGACAAGTATTTGCACCATCCACATATGCCCGCAATATTTTGGCCCGAAAGGTACTGGATCATCAAAGGTGTTGCATCAGGCCTATTGTATCTTCACGAGGACCGGAAAAAAATTGTGATTCACAGAGATATAAAAGCAAGCAATGTGCTCTTAGACGAACAGATGAATGGACGCCTGGGAGATTTTGGCCTAGCAAAATTATATGA…
PgRLK548	510	TCCTCTAGATTGGTATACTAGGATGAGAATAGCAAAAGAAGCAGCACAAGGGCTAGAGTATTTGCATGATACTGCCAACCCTCCAATTATTTATCGCGACTTTAAAGCATCCAACATATTGTTGGATAACGAATTCAATCCTAAGCTCTCCGATTTTGGACTTGCTAAGTTAGGTCCAACAGGAGAACAAGACCACGTGTCTACGAGGGTGATGGGAACCTATGGCTATTGTGCACCGGAGTATGCAAAGACAGGACAGCTGACAACTAAGTCCGATGTCTATAGCTTTGGGGTTGTGTTTTTGGAGATAATATCAGGAAGAAGAGCAATTGACACTACAAGACCAACGGAAGAACAAAACTTGGTTAATTGGGCAACCCCAATGTTTAAAGACAGAAA…
PgRLK549	338	AGATGTGAAGGCAAGCAATATTCTTCTGGACGGCGAGATGAATGGGCGGTTAGGGGATTTCGGGCTTGCAAGGCTGTACGATCATGGGACGGACGCCCATACAACACATGTGGTTGGTACCATGGGCTACCTAGCTCCTGAGCTCGGACACACCGGCAAGGCAAACCCGTCGACCGATGTGTTCGCCTTCGGTGCATTCCTTCTGGAAATCACGTGTGGGCGGAGACCAATCGAGCAAAACGAGCACGACAACCGCATCGTGCTCGTCGATTGGGTGATCGAGCAATGGCGCAAGGGTTTGATCATTGGCGTAGTGGATACGAGGATTCCAAGTGGGA
PgRLK550	228	GTCTGGAATTCATTTACTCCTTGTTCCGAAGATGGATTTGATCTCTTAATAGCCACCTTCACATCGCCATCAATCACACCTTTGTAGACCTTACCAAAACCACCAACCCCAATAACATGGGACTCGTCGAAGTTTTTGGTGGCCTGCTTGATCTCCGCCAGAGAGAAATACCGACAATTGCACGCTGCGTCCGATGAAATAGTGGTGCTACCGTGGCTCTTGCCGGAG
PgRLK551	297	GCAGAAGCGGCTGCGGATAGCACAGGGTTCGGCAAGGGGGTTGGCATACCTGCACATGTCATGTGAGCCACACATACTGCACCGAGACATCAAGTCAAGCAACATCCTCCTGGATGAGAACTTTGAAGCTCACCTGGCAGATTTCGGACTGGCGAGGCTTGTCTGCGCGTACGACACCCACGTCACCACGGATGTCGTTGGGACCCTGGGCTACATTCCTCCAGAGTATGCCCAGTCGCCCATCGCGACTTACAAGGGCGACATCTACAGCTTCGGCATCGTGCTGCTGGAGCTGCT
PgRLK552	437	GTACGAGGCCTCTCATTTCTACGGTGCCCAGCCCATGCTAAGCCTGCCGTCGACGCCGCCGGGGACGACTCCGACTCCGACCAAACGCAGGAGCATGCTGTGGGTGATTCCCGTAGCTGTAGTTCCTCTAGCGGCAGCAGCGTTCTTCTTCTTCATCTGTTACTGTCGCCGGCTCAAAAGACAAAGAAAAGTATCAAGAGGTGCTCACAGTTTAGAGTGGCAAGGGAAGAATTCGGACTTCTCTTTGTTTGAGTTTGAACAGCTACTGGAGGCCACAAATAATTTCTCAGAAGAAAGTAAACTTGGGCAAGGTGGCTTTGGCGCTGTCTACAAGGGCCAGCTTGCAGATGGGTCGGAGATAGCAGTTAAGAGGCTTGCTTCACATTCAGGACAAGGTTT…
PgRLK553	283	TGATGTCTACAGCTTTGGAGTTGTCATGCTTGAACTATTGACAGGACGTAGACCATTTGACAGCTCTAGACCCAGGTCAGAGCAGTCACTTGTGCGGTGGGCAACACCCCAGCTGCATGACATCGACGCATTGGACAGGATGGTCGATCCTGCACTCAAGGGTCTATACCCAGCCAAATCTCTATCCCGATTTGCTGATGTCCTTGCCCTGTGTGTCCAGCCTGAACCAGAATTCAGGCCACCAATGTCAGAGGTGGTGCAAGCATTGGTTCGACTTGTGCAG
PgRLK554	417	TCCGACTTCGGCCTCGCCAAGCTCATCAACCCCAAGGACCACCGGCACCGGACGCTCACCAGCGTGCGCGGCACCAGGGGGTACCTCGCGCCGGAGTGGCTCGCCAACCTGCCCATCACCGTCAAGTCGGACGTGTACAGCTACGGCATGGTGCTGCTCGAGACGGTGAGCGGCCACCGCAACTTCGACATCTCGGAGGAGACGAACCGGAAGAAGTTCTCGGTGTGGGCGTACGAGGAGTACGAGAAGGGGAACCTCCTGCCCATCGTGGACCGGCGGCTGGCCGGGGAGGGTGTGGACATGGCGCAGGTGGAGCGCGCGCTGCAGGTGAGCTTCTGGTGCATCCAGGAGCAGCCGTCGCAGCGGCCGAGCATGGGCAAGGTGGTGCAGATGCTGGAG…
PgRLK555	211	AGTCCACCGCCTCCATCACCGTGTTGTCGTCAGCTCTCGACATTATCAACTGGTGCAGGTTGGAATCGTTGTCGACAGCCTTCATTCCGGTGAGCAACTCCAGGAGGACGATACCGAAGCTGTACACATCAGATTTCTCGTTCAGCCTGGACGTCCGGGCGTACTCTGGATCGATGTAGCCGATGGTTCCTAGCACATAGGTGGACGCGTG
PgRLK556	359	AAAGAAACGGGCTAAGAAGCTTGTCTCCCAGAATAATCCTTTTGCTTCATGGGGATCAACGCCGGAAGATATTGGTGAAGCGCCAAAACTCAAGAGCGCTAGAGCCTTCACACTGGAAGAGCTCAAGCTTAGCACGAATGACTTCAAACAAATCAATGCAATTGGAGAAGGAGGCTATGGAACGGTGTACCGAGGAAAACTTATGGATGGACAGCTCATAGCCATCAAGAGGTCCAAGCAAGGGTCCATGCAGGGTGGGCTTGAGTTCAAGACAGAAATCGAGCTCCTTTCGAGGGTGCATCACAACAACTTGGTTGGGCTAGTTGGTTTCTGCTTCGAGAAGGGCGAAAAGATGCTGG
PgRLK557	306	GCAATTGTGGGAGATTTCGGACTGGCAAAACTTTTGGATCACCAGGAGACCCATGTTACCACAGCAGTGCGTGGTACTGTGGGGCACATAGCTCCAGAGTATTTGTCAACTGGGCAGTCATCGGAGAAGACAGATGTGTTTGGGTTTGGAGTCCTGTTGGTTGAGTTGATCACTGGCCAGAAAGCATTAGATTTTGGAAGACTAGCAAATCAGAAGGGCGGAGTGCTTGATTTGGTAAAGAAGCTCCATCAGGAAAAGCAGCTGAACATGATGGTGGACAAAGATCTGGGCAGCAACTACGACAGG
PgRLK558	483	AAGACACAAATCGCTGGTTCGTCTGTACATTGTTCAAGAGCGCATTCCATTTTGTGAGCACAAAACGTTACCGTCAGGATGTTCATACAAAGAATTTGCGTATGCTCTGGTCGTGGTTAAAGAGCAAATGATTTCACACTCTCCTGACGCTCTTCCCATACTCTTTCCTGATCTCCCACAGCTGCTCCCCGACCTCCTTCATCGTCGGACGGTCCTCCCGCGTGGGAGCGGCGCACTGGAACGCCAAACTCAGAAGCTTCTCCAGCACCTCCTCGTCCACACGATCTTCCAGCAGCGGGTCCAGTATCTCTCTCATGTTGCCTTCATTGAATTTCTTGAAAGTCCATCTGATAGTAATCCTCTCTTCAGCAGCCCGCTTCAGCTCTACGGGTCGACGGG…
PgRLK559	348	GGCGGGGGAGCGAGGCACGTGTCGACGCAGGTCAAGGGCACCGCGGGGTACCTCGACCCGGAGTACCTCAAGACGTGCCAGCTCACGGACCGGAGCGACGTCTACTCCTTCGGCGTCCTCCTCGTCGAGATGGTGTCCGGGCGCCGCCCCATCGAGCCCAAGCGGGAGATGAAGGAGCGGCTGACGGCGCGGTGGGCGATGCGCAAGCTCGTCGAGGGGAAGGCGGCGGAGGAGGTGCTGGACCCGTGCCTGCTGCGGACCGGCGCGACGGCCACGGCCGTGGAGGCCGTGCTGGAGCTGGAGTTCCGGTGCATGGGGCCCGTCCGTGACGAGAGGCCCAGCATGGAC
PgRLK560	248	AGACAAGGCATAGGGGAATTTAAAACTGAGCTTATACTAATAGCAAAGTTACAACACCGAAATCTTGTTAGACTGCTTGGTTGTTGCATCGAAGGGGAAGAAAAGTTGTTGATCTATGAATTCATGCCTAATAAAAGTTTGGACTCATTCCTATTTGGTTTGTTATAATCACCCTTCAGTATAAGTTTTCATTATTCACCGTCTTATGTTACTTTGTTAAGCATGTTTTGATAGAGGCTTGTTGGCAG
PgRLK561	385	ATTTTAGAAACGAAGTAGTTCTTATTGCAAAACTGCAGCACAGAAACTTAGTTAGACTTCTTGGTTACTGCATCCATGGAGCTGAGAAGCTTCTTATTTACGAATACTTACCCAACAAAAGCTTAGACTACTCCCTATTTGATGATGCTAAAAGATCTATGCTTGATTGGCCAACAAGGTTTAGCATAATCAAAGGGATAGCTAGAGGACTTGTGTACCTCCACCATGATTCGAGAATGACGATAATTCACAGAGATCTGAAAGCAAGCAACATCTTGTTGGATGAGGAGATGAGACCCAAAATATCAGATTTTGGCATGGCTAGAATTTTTGGAGGAGATCAGAAAGAAGGAAACACAAGGAGAATAGTTGGGACATATGGTTA
PgRLK562	797	AACCAGGAGTCCCTCTGAATGTAGTCATAACTCGGCTAAAATCCCTTCCCACAAACGCAGCCAACCCAAAGTCTGCGATTTTAGGAACAAATGATGCATCCACGAGTATGTTTCCTGGCTTAATGTCACAATGTATGATGCATTTGTGACAACTCTCATGCAAGTAGCACAATCCTTTGGCAACTCCTAGGGCTATTTGATATCTGGTGTTCCAATCTAGGACAGGAGAACTGCTCTTCTCAAATAGATGACCCTCAAGAGACCCATTTAACATGTGTTCGTATACAAGTAATCTGTGATCACCTTCGCAGCAGAAACCAATCAATTTGACAAGATTGATATGTTGGATCAGTCCAATTGAGCTCACCTCGGCCCTGAATTGCTTCTCTCCTTGACGGG…
PgRLK563	457	GCTCTGCATTATGCCAAAAGAAGTTCCATCCCAAAAATTTCCGAGCGGCAACTTTGCCCATGAGATCTGTGAATCATCGAGCTGTCTGTTACTCTAATTCCTCACGAGAAGCATTCACAATGCTAGTTATGTCCTGGACAACTGCAGACACCGGTGGCCTGAATTCTGGCTCCCTCTGGATACAGCGGCTGATTATGTCAGCAAACCGCGACAATACTTTCTCGGAGCACTGCCCTCGAATAGAAGGGTCCACCATCTTGGAAAGGGATTCAATGTCATGGAGCTGACAACCGGCCCATCTAACAAGATGCTGTTCATGGCGTGGGCGTGAACTATCGTATGGTTTACGCCCGGTAAGAAGTTCTAGCATCACTACTCCAAAACTGTAAACATCGCCTC…
Average	1595.81
