# Supplementary material for: Evolution, functional differentiation, and co-expression of the RLK gene family revealed in Jilin ginseng, Panax ginseng C.A. Meyer
Source: Mol Genet Genomics. 2018 Feb 21;293(4):845–59. doi: 10.1007/s00438-018-1425-6 (PMC6061065; doi:10.1007/s00438-018-1425-6)
Supplement: Supplementary file 7 — Supplementary material 7 (XLSX 28 KB) [file 438_2018_1425_MOESM7_ESM.xlsx]

## Sheet: Sheet1
Table S2 The conserved motifs of PgRLK genes. For detail of the motifs, see Fig. 1.
Gene name	P-value	Motif
PgRLK001	4.17e-118	1,2,3,4,5
PgRLK002	1.06e-128	1,2,3,4,5
PgRLK003	4.66e-131	1,2,3,4,5
PgRLK004	5.04e-119	1,2,3,4,5
PgRLK005	2.07e-113	1,2,3,4,5
PgRLK006	1.22e-112	1,2,3,4,5
PgRLK007	1.1e-121	1,2,3,4,5
PgRLK008	5.02e-118	1,2,3,4,5
PgRLK009	5.83e-104	1,2,3,4,5
PgRLK010	9.77e-97	1,2,3,4,5
PgRLK011-01	1.37e-86	1,2,3,4,5
PgRLK011-02	1.37e-86	1,2,3,4,5
PgRLK012	1.24e-75	1,3,4,5
PgRLK013	none	none
PgRLK014-01	1.26e-96	1,3,4,5
PgRLK014-02	1.56e-72	1,3,4,6
PgRLK015-01	4.45e-138	1,2,3,4,5
PgRLK015-02	7.06e-122	1,2,3,4,5
PgRLK016	3.18e-112	1,2,3,4,5
PgRLK017	4.07e-87	1,2,3,4,5
PgRLK018	1.74e-70	1,3,4,5
PgRLK019-01	1.58e-122	1,2,3,4,5
PgRLK019-02	1.66e-122	1,2,3,4,5
PgRLK020	2.64e-107	1,2,3,4,5
PgRLK021-01	1.9e-115	1,2,3,4,5
PgRLK021-02	2.54e-107	1,2,3,4,5
PgRLK021-03	1.9e-115	1,2,3,4,5
PgRLK021-04	3.97e-114	1,2,3,4,5
PgRLK021-05	3.97e-114	1,2,3,4,5
PgRLK022	1.7e-76	1,3,4,5
PgRLK023-01	1.19e-124	1,2,3,4,5
PgRLK023-02	3e-143	1,2,3,4,5
PgRLK023-03	7.44e-145	1,2,3,4,5
PgRLK024-01	1.89e-113	1,2,3,4,5
PgRLK024-02	6.25e-112	1,2,3,4,5
PgRLK025-01	8.9e-114	1,2,3,4,5
PgRLK025-02	8.9e-114	1,2,3,4,5
PgRLK026	4.37e-132	1,2,3,4,5
PgRLK027	4.41e-90	1,3,4,5
PgRLK028	4.18e-128	1,2,3,4,5
PgRLK029	1.73e-75	1,3,4,5
PgRLK030-01	3e-104	1,3,4,5
PgRLK030-02	2.03e-104	1,3,4,5
PgRLK031-01	1.41e-181	1,2,3,4,5
PgRLK031-02	4.57e-181	1,2,3,4,5
PgRLK031-03	4.57e-181	1,2,3,4,5
PgRLK031-04	4.57e-181	1,2,3,4,5
PgRLK032	7.66e-120	1,2,3,4,5
PgRLK033-01	7.42e-137	1,2,3,4,5
PgRLK033-02	7.42e-137	1,2,3,4,5
PgRLK034	8.49e-86	1,2,3,4,5
PgRLK035	4.12e-77	1,2,3,4
PgRLK036	1.85e-107	1,2,3,4,5
PgRLK037	4.93e-95	1,3,4,5
PgRLK038-01	3.64e-99	1,2,3,4,5
PgRLK038-02	2.06e-99	1,2,3,4,5
PgRLK038-03	2.06e-99	1,2,3,4,5
PgRLK038-04	5.3e-110	1,2,3,4,5
PgRLK039-01	2.1e-127	1,2,3,4,5
PgRLK039-02	2.69e-129	1,2,3,4,5
PgRLK039-03	3.26e-127	1,2,3,4,5
PgRLK039-04	1.52e-127	1,2,3,4,5
PgRLK039-05	9.79e-128	1,2,3,4,5
PgRLK039-06	1.26e-129	1,2,3,4,5
PgRLK040	2.25e-78	1,3,4
PgRLK041-01	4.79e-128	1,2,3,4,5
PgRLK041-02	5.5e-128	1,2,3,4,5
PgRLK042-01	1.88e-203	1,2,3,4,5
PgRLK042-02	1.88e-203	1,2,3,4,5
PgRLK042-03	1.88e-203	1,2,3,4,5
PgRLK042-04	1.88e-203	1,2,3,4,5
PgRLK042-05	1.88e-203	1,2,3,4,5
PgRLK042-06	1.88e-203	1,2,3,4,5
PgRLK043	9.43e-98	1,3,4,5
PgRLK044-01	1.16e-105	1,2,3,4,5
PgRLK044-02	5.14e-108	1,2,3,4,5
PgRLK045	7.6e-171	1,2,3,4,5
PgRLK046-01	3.2e-68	1,3,5
PgRLK046-02	1.09e-102	1,2,3,5
PgRLK046-03	5.63e-103	1,2,3,5
PgRLK047	2.93e-154	1,2,3,4,5
PgRLK048-01	1.85e-120	1,2,3,4,5
PgRLK048-02	1.85e-120	1,2,3,4,5
PgRLK049-01	3.54e-133	1,3,4,5
PgRLK049-02	8.42e-133	1,3,4,5
PgRLK049-03	9.31e-105	1,3,4,5
PgRLK050	7.02e-112	1,2,4,5
PgRLK051	3.54e-138	1,2,3,4,5
PgRLK052-01	1.33e-75	1,2,3,4,5
PgRLK052-02	7.91e-77	1,2,3,4,5
PgRLK052-03	7.3e-77	1,2,3,4,5
PgRLK053	5.82e-125	1,2,3,4,5
PgRLK054	2.93e-110	1,3,4,5
PgRLK055	7.65e-127	1,2,3,4,5
PgRLK056	3.6e-165	1,2,3,4,5
PgRLK057	3.93e-107	2,3,4,5
PgRLK058	9.61e-114	1,2,3,4,5
PgRLK059-01	1.25e-117	1,2,3,4,5
PgRLK059-02	6.29e-117	1,2,3,4,5
PgRLK060-01	6.03e-135	2,3,4,5
PgRLK060-02	none	none
PgRLK060-03	6.03e-135	2,3,4,5
PgRLK061	1.91e-147	1,2,3,4,5
PgRLK062-01	3.09e-93	2,3,5
PgRLK062-02	3.09e-93	2,3,5
PgRLK063-01	3.98e-132	1,2,3,4,5
PgRLK063-02	3.98e-132	1,2,3,4,5
PgRLK063-03	3.98e-132	1,2,3,4,5
PgRLK064-01	6.76e-169	1,2,3,4,5
PgRLK064-02	1.32e-169	1,2,3,4,5
PgRLK065	1.74e-148	1,2,3,4,5
PgRLK066-01	1.06e-125	1,3,4,5
PgRLK066-02	4.38e-94	3,4,5
PgRLK066-03	9.2e-161	1,2,3,4,5
PgRLK066-04	4.61e-160	1,2,3,4,5
PgRLK066-05	2.72e-93	3,4,5
PgRLK066-06	1.03e-91	3,4,5
PgRLK067-01	1.62e-124	1,2,3,4,5
PgRLK067-02	1.62e-124	1,2,3,4,5
PgRLK068	4.69e-157	1,2,3,4,5
PgRLK069-01	9.03e-192	1,2,3,4,5
PgRLK069-02	2.06e-190	1,2,3,4,5
PgRLK069-03	9.03e-192	1,2,3,4,5
PgRLK069-04	2.06e-190	1,2,3,4,5
PgRLK070	6.48e-173	1,2,3,4,5
PgRLK071	5.63e-119	1,3,4,5
PgRLK072	5.4e-132	1,2,3,4,5
PgRLK073	2.84e-160	1,2,3,4,5
PgRLK074-01	1.18e-115	1,2,3,4,5
PgRLK074-02	3.4e-118	1,2,3,4,5
PgRLK075	2.88e-125	1,2,3,4,5
PgRLK076-01	1.26e-123	1,2,3,4,5
PgRLK076-02	1.26e-123	1,2,3,4,5
PgRLK077-01	7.19e-105	1,2,3,4,5
PgRLK077-02	7.65e-139	1,2,3,4,5
PgRLK078-01	1.7e-197	1,2,3,4,5
PgRLK078-02	1.86e-197	1,2,3,4,5
PgRLK078-03	1.7e-197	1,2,3,4,5
PgRLK079-01	1.69e-141	1,2,3,4,5
PgRLK079-02	3.76e-142	1,2,3,4,5
PgRLK079-03	4.61e-143	1,2,3,4,5
PgRLK079-04	1.03e-143	1,2,3,4,5
PgRLK079-05	3.76e-142	1,2,3,4,5
PgRLK080-01	3.23e-163	1,2,3,4,5
PgRLK080-02	3.23e-163	1,2,3,4,5
PgRLK081	2.28e-51	2,3,4,5
PgRLK082	1.56e-115	1,2,3,4,5
PgRLK083-01	1.63e-174	1,2,3,4,5
PgRLK083-02	3.3e-175	1,2,3,4,5
PgRLK083-03	3.3e-175	1,2,3,4,5
PgRLK083-04	2.48e-162	1,2,3,4,5
PgRLK083-05	2.48e-162	1,2,3,4,5
PgRLK083-06	2.48e-162	1,2,3,4,5
PgRLK084	2.32e-169	1,2,3,4,5
PgRLK085-01	2.25e-192	1,2,3,4,5
PgRLK085-02	2.25e-192	1,2,3,4,5
PgRLK085-03	2.25e-192	1,2,3,4,5
PgRLK086	8.36e-163	1,2,3,4,5
PgRLK087-01	9.66e-293	1,2,3,4,5
PgRLK087-02	9.66e-293	1,2,3,4,5
PgRLK087-03	4.17e-275	1,2,3,4,5
PgRLK087-04	4.17e-275	1,2,3,4,5
PgRLK087-05	4.34e-292	1,2,3,4,5
PgRLK087-06	4.17e-275	1,2,3,4,5
PgRLK087-07	9.66e-293	1,2,3,4,5
PgRLK087-08	2.05e-274	1,2,3,4,5
PgRLK087-09	9.66e-293	1,2,3,4,5
PgRLK087-10	4.17e-275	1,2,3,4,5
PgRLK088	1.14e-203	1,2,3,4,5
PgRLK089-01	7.68e-179	1,2,3,4
PgRLK089-02	7.68e-179	1,2,3,4
PgRLK090	3.42e-141	1,2,3,4,5
PgRLK091-01	none	none
PgRLK091-02	none	none
PgRLK091-03	none	none
PgRLK091-04	none	none
PgRLK092	2.85e-164	1,2,3,4,5
PgRLK093	3.77e-164	1,2,3,4,5
PgRLK094-01	5.21e-217	1,2,3,4
PgRLK094-02	5.21e-217	1,2,3,4
PgRLK094-03	5.21e-217	1,2,3,4
PgRLK094-04	5.21e-217	1,2,3,4
PgRLK094-05	5.21e-217	1,2,3,4
PgRLK095-01	1.56e-123	1,2,3,4,5
PgRLK095-02	1.56e-123	1,2,3,4,5
PgRLK095-03	1.56e-123	1,2,3,4,5
PgRLK096-01	1.5e-123	1,2,3,4,5
PgRLK096-02	1.5e-123	1,2,3,4,5
PgRLK096-03	1.5e-123	1,2,3,4,5
PgRLK097-01	2.39e-246	1,2,3,4,5
PgRLK097-02	2.39e-246	1,2,3,4,5
PgRLK097-03	2.39e-246	1,2,3,4,5
PgRLK097-04	2.39e-246	1,2,3,4,5
PgRLK097-05	4.24e-246	1,2,3,4,5
PgRLK097-06	2.39e-246	1,2,3,4,5
PgRLK098-01	4.56e-194	2,3,4,5
PgRLK098-02	4.56e-194	2,3,4,5
PgRLK098-03	1.72e-174	1,2,3,4,5
PgRLK098-04	5.55e-194	1,2,3,4,5
PgRLK098-05	3.4e-195	1,2,3,4,5
PgRLK098-06	4.13e-195	1,2,3,4,5
PgRLK098-07	2.74e-175	1,2,3,4,5
PgRLK098-08	1.93e-175	1,2,3,4,5
PgRLK098-09	1.67e-193	1,2,3,4,5
PgRLK098-10	4.13e-195	1,2,3,4,5
PgRLK098-11	5.55e-194	1,2,3,4,5
PgRLK099-01	9.15e-195	1,2,3,4,5
PgRLK099-02	1.24e-195	1,2,3,4,5
PgRLK099-03	4.51e-32	2
PgRLK100	1.58e-25	2
PgRLK101	1.86e-83	1,2,3,4
PgRLK102	1.44e-31	2
PgRLK103	2.31e-49	1,2,3
PgRLK104	4.4e-122	1,2,3,4,5
PgRLK105	7.77e-20	2
PgRLK106	1.87e-60	1,2,3
PgRLK107	none	none
PgRLK108	1.63e-67	1,2,3
PgRLK109	4.02e-118	1,2,3,4,5
PgRLK110	4.42e-27	2
PgRLK111	none	none
PgRLK112	2.03e-70	1,2,3,4
PgRLK113	1.89e-26	2
PgRLK114	1.41e-98	1,2,3,4
PgRLK115	3.46e-24	2
PgRLK116	2.18e-22	2
PgRLK117	none	none
PgRLK118	5.32e-125	1,2,3,4,5
PgRLK119	2.61e-26	2
PgRLK120	2.19e-28	2
PgRLK121	9.67e-85	1,2,3,4
PgRLK122	5.24e-52	2
PgRLK123	1.03e-118	1,2,3,4,5
PgRLK124	2.42e-36	4,5
PgRLK125	none	none
PgRLK126	none	none
PgRLK127-01	4.6e-88	1,2,3
PgRLK127-02	6.36e-73	1,2,3
PgRLK128-01	7.91e-38	2
PgRLK128-02	1.69e-89	1,2,3
PgRLK129	9.24e-68	1,2,3,4
PgRLK130	none	none
PgRLK131-01	none	none
PgRLK132	1.18e-22	2
PgRLK133	1.26e-77	1,2,3,4
PgRLK134	1.22e-71	1,2,3
PgRLK135	3.95e-77	1,2,3,4
PgRLK136	4.47e-66	1,3,4,5
PgRLK137	1.49e-78	1,2,3
PgRLK138-01	1.72e-138	1,2,3,4,5
PgRLK138-02	2.75e-139	1,2,3,4,5
PgRLK138-03	1.38e-135	1,2,3,4,5
PgRLK138-04	2.2e-136	1,2,3,4,5
PgRLK139	1.34e-86	1,2,3,4,5
PgRLK140	1.05e-70	1,2,3,4,5
PgRLK141	8.72e-56	1,2,4
PgRLK142	2.05e-80	1,2,4,5
PgRLK143	4.39e-35	1,2
PgRLK144	1.33e-113	1,2,3,4,5
PgRLK145	none	none
PgRLK146	2.17e-20	1,4
PgRLK147-01	none	none
PgRLK148	none	none
PgRLK149	1.28e-112	1,2,3,4,5
PgRLK150-01	1.36e-68	4,5
PgRLK150-02	2.3e-211	1,2,3,4,5
PgRLK150-03	3.98e-189	1,3,4,5
PgRLK150-04	7.47e-191	1,3,4,5
PgRLK150-05	7.08e-69	4,5
PgRLK150-06	7.08e-69	4,5
PgRLK150-07	7.47e-191	1,3,4,5
PgRLK150-08	1.17e-209	1,2,3,4,5
PgRLK150-09	1.36e-68	4,5
PgRLK150-10	5.42e-230	1,2,3,4,5
PgRLK151-01	2.57e-94	1,3,4,5
PgRLK151-02	2.57e-94	1,3,4,5
PgRLK151-03	2.57e-94	1,3,4,5
PgRLK151-04	2.57e-94	1,3,4,5
PgRLK151-05	5.78e-123	1,3,4,5
PgRLK152	4.44e-91	1,2,3,4
PgRLK153-01	1.2e-85	1,2,3
PgRLK153-02	8.07e-86	1,2,3
PgRLK153-03	1.2e-85	1,2,3
PgRLK154	3.62e-123	1,2,3,4,5
PgRLK155-01	1.85e-93	1,2,3
PgRLK155-02	8.29e-83	1,2
PgRLK155-03	7.99e-94	1,2,3
PgRLK155-04	1.85e-93	1,2,3
PgRLK155-05	7.99e-94	1,2,3
PgRLK155-06	3.19e-83	1,2
PgRLK156	3.59e-38	2
PgRLK157-01	2.16e-107	1,2,4,5
PgRLK157-02	1.91e-60	1,2
PgRLK157-03	1.91e-60	1,2
PgRLK157-04	2.16e-107	1,2,4,5
PgRLK158	1.17e-99	1,2,3,4,5
PgRLK159-01	2.78e-32	2
PgRLK159-02	none	none
PgRLK160-01	none	none
PgRLK160-02	none	none
PgRLK161	none	none
PgRLK162	5.26e-29	2
PgRLK163-01	2.26e-62	1,2,3
PgRLK163-02	2.13e-64	1,2,3
PgRLK163-03	2.13e-64	1,2,3
PgRLK164-01	1.94e-156	1,2,3,4,5
PgRLK164-02	1.8e-156	1,2,3,4,5
PgRLK164-03	2.81e-137	1,2,3,4,5
PgRLK164-04	1.94e-156	1,2,3,4,5
PgRLK165	7.18e-127	1,2,3,4,5
PgRLK166	none	none
PgRLK167	1.34e-102	1,2,3,4
PgRLK168-01	1.53e-37	1,3
PgRLK168-02	1.53e-37	1,4
PgRLK169-01	none	none
PgRLK169-02	5.64e-123	1,2,3,4
PgRLK169-03	5.64e-123	1,2,3,4
PgRLK169-04	8.77e-54	4
PgRLK170	1.46e-71	1,2,5
PgRLK171	4.24e-49	1,2
PgRLK172-01	none	none
PgRLK172-02	none	none
PgRLK172-03	2.54e-63	1,3,5
PgRLK172-04	none	none
PgRLK172-05	none	none
PgRLK172-06	1.08e-63	1,3,5
PgRLK172-07	1.16e-55	1,3,5
PgRLK173	1.28e-83	1,2,3
PgRLK174-01	5.58e-90	1,2,3,4
PgRLK174-02	8.36e-34	1
PgRLK175-01	8.34e-67	1,3,4,5
PgRLK175-02	4.92e-22	2
PgRLK176	4.17e-62	1,2,3,5
PgRLK177-01	8.09e-73	3,4,5
PgRLK177-02	1.85e-72	3,4,5
PgRLK177-03	1.85e-72	3,4,5
PgRLK177-04	3.5e-68	1,3,4
PgRLK178	6.41e-76	1,2,3
PgRLK179-01	8.38e-117	1,2,3,4
PgRLK179-02	8.38e-117	1,2,3,4
PgRLK179-03	3.31e-117	1,2,3,4
PgRLK180-01	1.03e-142	1,2,3,4,5
PgRLK180-02	1.03e-142	1,2,3,4,5
PgRLK181-01	5.2e-32	2
PgRLK181-02	2.46e-17	2
PgRLK181-03	1.41e-77	1,3,4,5
PgRLK181-04	5.44e-32	2
PgRLK181-05	2.46e-17	2
PgRLK182-01	1.15e-16	1
PgRLK182-02	8.09e-64	1,2
PgRLK182-03	1.29e-28	2
PgRLK183-01	1.72e-89	1,3,4
PgRLK183-02	1.72e-89	1,3,4
PgRLK183-03	1.72e-89	1,3,4
PgRLK183-04	1.72e-89	1,3,4
PgRLK184	5.09e-66	1,2,4
PgRLK185	1.3e-114	1,2,3,4,5
PgRLK091-05	2.74e-67	1,2
PgRLK186-01	2.5e-57	1,2,3
PgRLK186-02	1.5e-40	1,3
PgRLK186-03	2.3e-57	1,2
PgRLK187	3.08e-69	1,2,3
PgRLK188-01	2.73e-151	1,2,3,4,5
PgRLK188-02	1.13e-150	1,2,3,4,5
PgRLK188-03	2.73e-151	1,2,3,4,5
PgRLK188-04	1.13e-150	1,2,3,4,5
PgRLK189-01	1.76e-36	2
PgRLK189-02	8.98e-110	1,2,3,4,5
PgRLK189-03	2.83e-12	2
PgRLK189-04	5.18e-27	2
PgRLK190	none	none
PgRLK191	2.81e-26	2
PgRLK192	7.32e-27	2
PgRLK193-01	1.52e-116	1,2,3,4,5
PgRLK194-01	1.26e-115	1,2,3,4,5
PgRLK194-02	1.06e-134	1,2,3,4,5
PgRLK194-03	5.24e-138	1,2,3,4,5
PgRLK194-04	5.24e-138	1,2,3,4,5
PgRLK195-01	1.04e-107	1,2,4,5
PgRLK196	1.41e-152	1,2,3,4,5
PgRLK197	1.98e-144	1,2,3,4,5
PgRLK198-01	4.24e-207	1,2,3,4,5
PgRLK198-02	5.94e-207	1,2,3,4,5
PgRLK198-03	1.17e-79	4,5
PgRLK198-04	5.24e-80	4,5
PgRLK131-02	2.52e-200	1,2,3,4,5
PgRLK199-01	9.22e-104	1,2,3,5
PgRLK200	1.83e-123	1,3,4,5
PgRLK201-01	4.45e-188	1,2,3,4,5
PgRLK201-02	1.94e-216	1,2,3,4,5
PgRLK201-03	4.03e-154	1,3,4,5
PgRLK201-04	2.07e-153	1,3,4,5
PgRLK201-05	3.62e-153	1,3,4,5
PgRLK202-01	7.28e-181	1,2,3,4,5
PgRLK203-01	1.47e-86	4,5
PgRLK203-02	1.47e-86	4,5
PgRLK203-03	3.35e-138	1,3,4,5
PgRLK203-04	3.55e-55	2
PgRLK203-05	5.83e-54	2
PgRLK204-01	none	none
PgRLK204-02	none	none
PgRLK204-03	none	none
PgRLK204-04	none	none
PgRLK098-12	1.34e-194	1,2,3,4,5
PgRLK098-13	9.83e-198	1,2,3,4,5
PgRLK098-14	4.68e-195	1,2,3,4,5
PgRLK098-15	2.81e-197	1,2,3,4,5
PgRLK098-16	9.43e-197	1,2,3,4,5
PgRLK098-17	5.73e-196	1,2,3,4,5
PgRLK205	none	none
PgRLK206	none	none
PgRLK207	none	none
PgRLK208	1.05e-27	2
PgRLK209	9.69e-41	4,5
PgRLK210	1.36e-62	2
PgRLK211-01	5.21e-89	1,2,5
PgRLK211-02	1.01e-89	1,2,5
PgRLK212	6.62e-54	2
PgRLK213	6.69e-83	1,2,5
PgRLK214-01	none	none
PgRLK214-02	none	none
PgRLK215	1.28e-83	1,2
PgRLK131-03	9.07e-113	1,2
PgRLK131-04	none	none
PgRLK131-05	none	none
PgRLK131-06	4.32e-135	1,2,3
PgRLK131-07	9.07e-113	1,2
PgRLK131-08	4.66e-59	4,5
PgRLK216-01	2.48e-51	4,5
PgRLK216-02	1.74e-168	1,2,3,4,5
PgRLK216-03	1.15e-103	1,3,4,5
PgRLK217-01	2.74e-128	2
PgRLK217-02	2.47e-124	2
PgRLK217-03	2.24e-182	1,2,3
PgRLK217-04	2.24e-182	1,2,3
PgRLK217-05	1.55e-178	1,2,3
PgRLK217-06	2.47e-124	2
PgRLK217-07	2.74e-128	2
PgRLK218	8.96e-90	1,3,4,5
PgRLK219	none	none
PgRLK220-01	3.84e-105	1,2,3
PgRLK220-02	7.61e-145	1,2,3
PgRLK220-03	3.83e-105	1,2,3
PgRLK220-04	6.85e-143	1,2,3
PgRLK220-05	3.83e-105	1,2,3
PgRLK220-06	1.46e-39	4,5
PgRLK220-07	3.84e-105	1,2,3
PgRLK220-08	1.37e-72	2
PgRLK220-09	7.85e-33	2
PgRLK220-10	7.61e-145	1,2,3
PgRLK220-11	1.53e-63	2
PgRLK220-12	3.43e-46	2
PgRLK220-13	1.31e-130	1,2,3
PgRLK220-14	1.31e-130	1,2,3
PgRLK220-15	1.45e-148	1,2,3
PgRLK220-16	1.31e-130	1,2,3
PgRLK220-17	1.31e-130	1,2,3
PgRLK220-18	1.39e-160	1,2,3,4,5
PgRLK220-19	1.97e-62	2
PgRLK220-20	5.6e-131	1,2,3
PgRLK220-21	2.72e-160	1,2,3,4,5
PgRLK220-22	1.31e-130	1,2,3
PgRLK220-23	7.57e-161	1,2,3,4,5
PgRLK220-24	1.31e-130	1,2,3
PgRLK220-25	1.52e-160	1,2,3,4,5
PgRLK221	4.29e-83	1,3,4,5
PgRLK201-06	1.28e-63	1,3,4
PgRLK201-07	none	none
PgRLK201-08	none	none
PgRLK201-09	none	none
PgRLK201-10	1.28e-63	1,3,4
PgRLK202-02	4.68e-75	1,2,3
PgRLK202-03	3.37e-23	5
PgRLK202-04	3.37e-23	5
PgRLK202-05	3.37e-23	5
PgRLK202-06	3.37e-23	5
PgRLK203-06	none	none
PgRLK203-07	9.96e-36	1,3
PgRLK203-08	4.23e-83	1,2,3
PgRLK203-09	6.34e-84	1,3,4,5
PgRLK222	4.99e-115	1,2,3,4,5
PgRLK223	3.11e-99	1,2,3,5
PgRLK224-01	4.41e-148	1,2,3,4,5
PgRLK224-02	3.67e-148	1,2,3,4,5
PgRLK224-03	6.37e-152	1,2,3,4,5
PgRLK224-04	6.99e-152	1,2,3,4,5
PgRLK225	none	none
PgRLK226	2.84e-51	4,5
PgRLK227	4.93e-137	1,2,3,4,5
PgRLK228	none	none
PgRLK229	5.74e-98	1,2,3,4
PgRLK230	8.19e-56	2,4
PgRLK231-01	5.71e-63	2,4
PgRLK231-02	4.83e-63	2,4
PgRLK231-03	0	1,2,3,4,5
PgRLK231-04	0	1,2,3,4,5
PgRLK231-05	0	1,2,3,4,5
PgRLK231-06	0	1,2,3,4,5
PgRLK231-07	0	1,2,3,4,5
PgRLK231-08	0	1,2,3,4,5
PgRLK232	3.73e-87	1,2,3,4
PgRLK233	none	none
PgRLK234	2e-42	1,3
PgRLK235-01	9.7e-79	1,3,4
PgRLK235-02	6.4e-123	1,2,3,4
PgRLK235-03	6.4e-123	1,2,3,4
PgRLK235-04	9.7e-79	1,3,4
PgRLK235-05	none	none
PgRLK235-06	none	none
PgRLK231-09	6.52e-139	1,2,3,4
PgRLK231-10	4.12e-152	1,2,3,4
PgRLK231-11	4.12e-152	1,2,3,4
PgRLK231-12	6.52e-139	1,2,3,4
PgRLK231-13	6.52e-139	1,2,3,4
PgRLK236	2.4e-21	5
PgRLK237-01	7.15e-160	1,2,3,4,5
PgRLK237-02	6.36e-160	1,2,3,4,5
PgRLK237-03	7.15e-160	1,2,3,4,5
PgRLK237-04	6.36e-160	1,2,3,4,5
PgRLK195-02	2.98e-15	5
PgRLK195-03	2.93e-84	1,2,3
PgRLK195-04	2.29e-48	2
PgRLK195-05	1.56e-128	1,2,3,4,5
PgRLK195-06	1.57e-58	1,2,3
PgRLK195-07	2.93e-84	1,2,3
PgRLK195-08	1.48e-17	2
PgRLK195-09	3.38e-19	5
PgRLK238	4.57e-104	1,2,3,4,5
PgRLK193-04	1.03e-120	1,2,3,4,5
PgRLK237-05	4.11e-156	1,2,3,4,5
PgRLK237-06	4.11e-156	1,2,3,4,5
PgRLK239	1.69e-150	1,2,3,4,5
PgRLK240	5.27e-149	1,2,3,4,5
PgRLK241	1.6e-135	1,2,3,4,5
PgRLK242	1.24e-193	1,2,3,4,5
PgRLK243	6.53e-111	4,5
PgRLK244	none	none
PgRLK245-01	1.48e-125	4,5
PgRLK246	5.6e-163	1,2,3,4,5
PgRLK247-01	none	none
PgRLK247-02	none	none
PgRLK248	9.56e-86	4,5
PgRLK249-01	3.19e-204	1,2,3,4,5
PgRLK249-02	3.31e-204	1,2,3,4,5
PgRLK249-03	1.39e-204	1,2,3,4,5
PgRLK249-04	1.34e-204	1,2,3,4,5
PgRLK250-01	3.21e-123	4,5
PgRLK250-02	9.35e-107	4,5
PgRLK251-01	3.52e-180	1,2,3,4,5
PgRLK251-02	3.52e-180	1,2,3,4,5
PgRLK252-01	1.58e-184	1,2,3,4,5
PgRLK252-02	5.14e-185	1,2,3,4,5
PgRLK253-01	4.13e-166	1,2,3,4,5
PgRLK253-02	6.75e-150	1,2,3,4,5
PgRLK189-05	1.29e-203	1,2,3,4,5
PgRLK189-06	1.29e-228	1,2,3,4,5
PgRLK254	3.74e-152	1,2,3,4,5
PgRLK255	8.6e-41	2
PgRLK256	4.9e-32	4
PgRLK257	none	none
PgRLK258	9.18e-36	4
PgRLK259-01	none	none
PgRLK260	2.02e-62	1,3
PgRLK261	none	none
PgRLK262	5.74e-44	2
PgRLK263	1.16e-47	2
PgRLK264	6.84e-37	2
PgRLK265	none	none
PgRLK266-01	1.01e-61	2
PgRLK266-02	1.01e-61	2
PgRLK267-01	4.52e-69	1,3
PgRLK267-02	1.7e-120	1,3,4,5
PgRLK198-05	1.4e-152	1,2,3,4,5
PgRLK268	2.06e-31	2
PgRLK269-01	none	none
PgRLK270	none	none
PgRLK271	1.93e-153	1,2,3,4,5
PgRLK272-01	none	none
PgRLK272-02	none	none
PgRLK272-03	none	none
PgRLK245-02	none	none
PgRLK245-03	1.94e-68	4,5
PgRLK273	2.22e-51	2
PgRLK247-03	none	none
PgRLK247-04	none	none
PgRLK274-01	5.48e-98	1,2,3
PgRLK274-02	6.56e-51	2
PgRLK275	none	none
