# Supplementary material for: Evolution, functional differentiation, and co-expression of the RLK gene family revealed in Jilin ginseng, Panax ginseng C.A. Meyer
Source: Mol Genet Genomics. 2018 Feb 21;293(4):845–59. doi: 10.1007/s00438-018-1425-6 (PMC6061065; doi:10.1007/s00438-018-1425-6)
Supplement: Supplementary file 9 — Supplementary material 9 (XLSX 23 KB) [file 438_2018_1425_MOESM9_ESM.xlsx]

## Sheet: Sheet1
Table S4 The cloned genes used as the evolutionary controls for the PgRLK gene family phylogenetic analysis
Species	Gene	GenBank accession No.	Length (aa)	Amino acids sequence	Type
Solanum lycopersicum	SlRLK001	NP_001233773	626	MFESRPRSVLSLGVFVILVYLSSVPLPVNSQCNRGCDLALASFYVWRGSNLTLISEMFSTSIADIVSYNNRDNIPNQDSVIAGTRINIPFRCDCLNDGEVLGHAFPYRVKSGDTYDLVARNYSDLTTAQWMMKFNSYPENNIPNTVNLSVVVNCSCGNSDVSKDFGLFVTYPVRAEDNLTSVASAANVSEDIIRRYNPAAVSILDIGQGIIYIPGRDRNGNFPPLPTSTDGLSGGAKAGISIGAIGVVLLLAGLVYVGCYRNKTRKISLLRSEDHLHQYGHGPEGSTTVKAADSGRLADGNSPVLSGITVDKSVEFTYEELATATNDFSIANKIGQGGFGAVYYAELRGEKAAIKKMDMEATREFLAELKVLTNVHHLNLVRLIGYCVEGSLFLVYEYV…	LysM
Solanum lycopersicum	SlRLK002	NP_001233883	669	MSVAYRYSNHNRHHHHHHLLILFVLLLQVIVPIKSDNNEAEILLRFSKSLQKNDATANWNTKVSPCDKKTDRPNWDNVICENGFVFGLQLENKGLSGTIDVDALKDLPNFRTISVMNNNFEGPIPNLSKLAGLKTAYFTNNKFSGQIDNSFFEGMHWLKKLHLGNNQISGKIPSVFGQLPKLTELRLENNKFEGQIPDFNQERLIDMNFANNSLQGPIPHGLASLKPSAFEGNNLCDGPFSKCTSEPKVALWTIILVVIAVAAAVAAIVVVIIILRRGKQTPETETRPIPTPSGAAAGGATNQTGAPSAAELNKMEQGSNQAIAARDQSPEGTAVLNTNKRPEVQAVQQKLLFLKDDIEKFDLPDLLKASAEILGSGVFGSTYKAALSRGRVMVVKRFR…	LRR
Solanum lycopersicum	SlRLK003	XP_010319435	670	MDSSLLYEGSAPPTDNAPPTSSPPPTPSSPPVSSPPPPSSSPPPSSPPPASSSPPPSSPPPESTSPPPSSPPPKSSSPPPASPPPAPTPPPPVSSPPPTSSPPPALSPPPHVQNPEPPPAPQSHGNSSPPQSPEPKKGSSSSSPPSPPSSNSPGDGGRGGDTPPSPTSKSSENSPPSPALGPSKDSPPSPATLSPSNSPSSDSPSNSSTPTSVIQWSPPPPSSNGAQSSLSPPSSQVPSNHNSGNRSTESPKPAGGNSSGTAESASIGIVIVLLLVGIIGAVVWCIRKRKKKNSVHCSGYVKPISTCSSPKSDPGGFNNAKTWFTYQELVEATNDFSAKNELGKGGFGSVYKGYLADGRYVAVKQLNIGGSQGEREFRAEVEIISRIHHRHLVSLVGYC…	pro
Solanum lycopersicum	SlRLK004	NP_001269003	616	METLHDFIVQNKSATYDMNTNAPDIYGMVKCHNDLSHDDCKLCFEEAKTKLTKCIPAPGGSVHLDGCFLRYEDYTFFDESIQNNSSVYVCGAPTDITNDQYMKRDFAAGVDRAIVNVTSTSIVNGGFGATIVKSGLLAIYALGQCWDYLQPEICTKCLNDAGDMLRKCLPAADGKAMNAGCYLRYSSNKFFEDGALVLADKGPTKSKNVWVIAAIVLSSILGIFAILGAFLGYRRYSQDKGGANRIHKIPLALETSKLNFKYEMLEEATGGFDPSNKLGQGGSGSVYKGILPDGKTIAVKKLLYNTRQWAEEFFNEVNLISGIQHKNVVKLLGCSIEGPESLLVFDHVSNRNLDQLLFDKNKRQFLSWKERFDIILGIAEGIAHLHEGSKATIIHRDIK…	cys
Solanum lycopersicum	SlRLK005	NP_001297254	430	MEKESSGLIIGISIGVVIGVLLAIAAFFCFRRYHRRRPQIGNSSSRRAATVPIRANGVDTCTVLSDSSIGTESPKSIQNGMSFWLGSVRKSNVVSASGILEYSYKDLQRATYNFTTLIGQGAYGPVYKAQMSTGETVAVKVLATDSKQGEKEFQTEVMLLGRLHHRNLVNLVGYCAEKGQHMLIYVYMSRGSLASHLYDEKLEPLRWELRVQIALDVARGLEYLHDGAVPPVVHRDIKSSNILLDQSMSARVADFGLSREEMVSKHASNIRGTFGYLDPEYISTRSFTKKSDVYSFGVLLFELIAGKNPLQGLIEYIELAAMTTDGKGGWEEIADSRLDGKYDLQELNDVAALAYKCVNRAAKKRPSMRDTVQVLSRILKSRHERKRQKRSLSATAEEI…	cal
Solanum lycopersicum	SlRLK006	XP_004228922	805	MAKVSLLLSHFLLNLLILSPNFAFSQTKNDVRIGSSLIAGDDKTSPWISPNEDFAFGFQQLGDENQFIVSIWYNKIPEKTIIWYANGDNPCPKGSRIELLADRGLVLTSPQQDEASISDPLIGIVAYGTMKDTGNFVLVNRHSDSLWQSFNQTKDTILPTQEFREGFKISSRRSETSFSKGRFLLRMFQNGNIGIASLNLPSEYINENFYLIRSIDQLNATNYVMKFNESGSILLLVNNSQEFVLSQGEIGSSARFYHRATLNYDGVFALYQRLKDSKNDVWSTVWSVPDNICYSFPSEKGSGVCGYNRICRLSIDKRPDCQCPRAFTLVDPEDDYRGCIPDYVQDCGNNQEDAGSQVEMETITNIDWPTSDYELLQPLDEEKCKNACLNDCMCAVSII…	Lec
Solanum tuberosum	StRLK001	XP_006364308	993	MFLQILVTLLLPTLIFSLNQEGLYLHNVKLGFDDPDNVLSNWNEYDDTPCNWFGVSCDQLTRTVTSLDLSNANVAGPFPTLLCRLKKLRYISLYNNSVNSTLLDDLSGCEAVEHLDLAQNFLVGTLPASLSELPNLKYLDLSGNNFTGDIPASFGSFQQLEVLGLVGNLLDGSIPAFLGNVTTLKQLNLSYNPFTTGRIPPELGNLTNLEVLWLSDCNLIGEVPDTLGSLKKIVDLDLAVNYLDGPIPSWLTELTSAEQIELYNNSFTGEFPVNGWSKMTALRRIDVSMNRVTGTIPRELCELPLESLNLYENQMFGELPQGIATSPNLYELRLFHNRFNGSLPKHLGKNSPLLWIDVSENNFSGEIPENLCGKGLLLELLMINNLLSGEIPASLSECR…	LRR
Solanum tuberosum	StRLK002	XP_015166250	480	MLVFLISCCKRKRRRPRDQMGYYRDNSHGGNSTDYYNSGPYGNWHNNNNIQSTDHMVKMPNPQAPSTNVSSELSWPIAPPPPPPMMSSSELSSAAFSGPQQPPLPPPHPSMALGFNQSSFTYDDLSTATGGFVKSNLLGQGGFGFVHKGVLPNGKDIAVKSLKANSGQGEREFQAEVEIISRVHHRHLVSLVGYCIAGSQRLLVYEFVPNGTLEYHLHGTGRPVMDFPTRLKIALGSAKGFAYLHEDCHPRIIHRDIKAANILLDHNCEAKVADFGLAKLSNDTNTHVSTRIMGTFGYLAPEYASSGKLTEKSDVYSYGVMLLELITGRRPIDISSDDDTLVEWARPILIRATEGGNYDELIDPRLEGNFDAQEMLCMVACAAASIRHSARRRPKMSQI…	pro
Solanum tuberosum	StRLK003	XP_015164737	594	RARGYGVAVTGTRPGATYGISQCYGDLSLLDCVLCFSEARTVLPQCFPYNGRIYLDGCFMRVENYMFYDQYLGPEDMHVCGNRTTKGTLFQQNARQAIQQAVVNAPTNNGTARAQVSVPGPSNETAYVLADCWKTLSANSCAACLQNASASMLGCLPWSEGRALYTGCFMRYSDTNFLNAISASGGSSSTGKVVVIVIVVVSSVVVSGAAAFVGFSVWKNKQIQKKRKGANDVKKLVKILDQNNLNFKYSTLDKATGSFDEANKLGQGGFGTVYKGVLADGREIAVKRLFFNNKHTAADFYNEVNIISSVQHKNLTRLLGCSCSGTENLLVYELLPNQSLDRYIFDPIKGKTLNWKKRFEIIIGTAEGLVYLHENTETRIIHRDIKASNILLDLRLRAK…	cys
Solanum tuberosum	StRLK004	XP_006365004	550	MILMAVKPLFPLFLLTCFLLHLCASTSVPNKTLDSQIVSSSGNQSHDDGRCDPGWFSSPNGKKCFKYNATSLQWNESETYCNGFGGNLAAIASSEELNFVQKLCGNDSNGCWVGGRSINTTAGLGWKWSDNASSWNESIAPKTTLDSSCKNFSCYGFKSVDLCTSITNGAIIAERCNVTHASICTLDAGSKCRHMRCHREYLIILAVVSGLILCTTLAIVIWLLVFRRSKRRKRSSRASLALVPPSWKIFNRDEVKSMTKNFSEANRLLGDAKTGGTYSGLLPDGSRVAVKRLKRCGIQRKKEFYSEIGRVARLHHSNLVSIKGCCYHHGDRYILYEFIINGPLDRWLHHIPRGGRSLDWSMRMKVATTLAQGIAFLHDKMKPQVVHRDIRASNVLLDE…	Lec
Solanum tuberosum	StRLK005	XP_006362183	626	MITRPIFVFSLLLFLSFIFNQNIICYAQEPPSITGYTCNPNQFNPCQTYVLYRARGPDFLDLASIGDLFSVSRLMIANPSNISNPNTTLVNDQPLFIPITCSCNNINTTYGSISYAGFNYTFKSGDTMYGISTSKYQNLTTYQSVEAVNPTVVATNIDVGQTIKFPIFCKCPNTTQNQPRLLISYVFQPNDNISSVASRFRVTPQSITQINGNNTKILDTLFIPLSNLPNLTQPASSNTPPPPPAPAPVIQENDRKETVIGLAIGLGVCGLLLILILGLFYKEKTVKKEKYGDVERQKSLYLGSKKKSFVDKDVEVNLLADLSECLDKYKMYKMVQLWEATNGFDEGCLIQGSVFKGTIDEEVFAIKKMKWNAREELKILQKVNHGNLVKLEGFCIDPK…	LysM
Solanum tuberosum	StRLK006	XP_006358670	437	MKSPNTQFSGGGRRSSSGAVSMSSSSVGSRTSDRLPHSPSSSNYSSTTTAISQKSNSGRNPVIFAVKSIAEAFASCFTPPEPKSSSTNFGDSDSFKAPSVASDGGRKKRHSSSSSRGRSIYGSENNSIHTKEAGSIKFNMEDIYKATKNFSPSLKIGQGGFGIVYKGCLPDGTVVAIKRAKNNIHDKHSGAEFRSEVRTLEKIEHLNLVKFYGFLEHGEEKILVVEYVPNGTLREHLDSVSGNVLDFASRLDIGIDVGHAITYLHMYTDHPIIHRDIKSSNILLTENLRAKVADFGFARLAADTESGATHVSTQVKGTAGYLDPEYLSTYQLTEKSDVYSFGVLLVELVTGRRPIESKKEIKERITARWAMKKFTSGDAILTLDPRLERSAANSLAMEK…	cal
Daucus carota	DcRLK001	AAL99366	732	MISHAKGLVRPLITKPVQPLSSHRNLFDNCILFLSALFLTLSEAVCNLQDREFLIWFSGCVSSSVSHGNWNLSIDCCSWAQITCDDSSDSHVTVISLPSRDLSGTLASSVQNIHRLSLLDLSYNRLSGPVPPGFLSTLDQLMSLNLSYNKFNGERYELPHEQAFGNESNRFFSIHTLMLSSNLLEGEILDSSVYLQGFINLISFNVSFNSFNGPIPSFKCLSSPQLNKLDDSYNDFSGHISQELGRCLRLTVLQAGFNNLSLDIPSVIYNLSLLEQLFLPNNQLTGKIMNNITRLHKLTSLALYSNMLCGEIPMDIGNLSSLRSLQLHINNIWGTVPLSLANCTKDVKLNLRVWQLGGGLTHLEFSQLQSVKVLDLGNNSFTGALPDKIFHCKSLTAIR…	LRR
Daucus carota	DcRLK002	XP_017227328	731	MATSPSPNSSPSADPPIATTAPPPQAFSPSSFQPNATSTTPTTQAPPPSTNSTSSPPVLQAVPPALSPPPADSPPPSSNSPPPTPISASPPTPILLPPTSASSTPPPSPSAPPPTPPGNPPTPPKSPPTAPPLSPPRPPASPPPPAASPLLPPSSPPPPTASPPRPSASPPLPSTSPPPQQASPPTSPASLPKPAASPPKPAASPPKSAASPPSSPTKPESPPSLPPPIPPSDPPKNPSPPPSLNSPPNLTPPPSIGPPSIPSPPSPSRVQIQPSGNPSTNNSNTPSTSKSEGNGGIGIGGTVAIVLVLGLVLLSLFGTVIWCVRKRKKKFAGSSGGHIIPTSQSSSPKSDSGLLKLHASVVNGGSGNDSRYVYSPREPGGLSNSRAWYSYEELLDATN…	PERK
Daucus carota	DcRLK003	XP_017225735	557	MLKLNSLLCSFLIMVTLFYTIKVDSKKCHGECTALASYYLWGGANLTLITDAFSTNYSNIMGYNPQIFNIDNISGGERVNVPFQCGCLRGSDSEFLGHRFSFKSKTGNSYKMIADIVYSGLTRVEWLVEFNDFNANQRIEKNQSLNVPVICSCGHKKVSKDYGLFITYPLRPGENLSSVAKGVELSDKLLMDYNPGVDFSSGKGLVFIPGKDLTRTYPPLKTRSSGLRGVVIEGLSVPGATGTLALAACFYFGVYRRKNSKKSSFSQTSYDGHPIENNIGSGIDLQKNLGPRPSEGGVPPKLMGITVDKSLEFTYNELAEATGNFSLANKIGQGGFGSVYYAELRGQKVAIKKMDMQASKVFLAELKVLTNVYHLNLVRLIGYSVERSLIIVYEFIENG…	LysM
Daucus carota	DcRLK004	XP_017225119	652	MRPLYAHKSTQLKLVSTIWCTLSINPCCVKMGRNMSKKMIILLGRVFLIFLMNIGGVLSDPQTKLLKEDCSQFAIGIEMSEFLSNFNKTFGDIRKQLLTDSSIHFATAVEMNVYGMVQCRNYLSSADCVACLDVAWTRIRRNCPSGDGGHVIYQGCFLRYEARNFFTQSILITFESSAGVCSTKKSKYDSGIFSPVVEGLLTDLVAATPKIKGFFAATTRPVLNGGATGSVYAVAQCIETISRKDCQSCLTIGYNNIQSCPPASEASSADAGCFLRYSDASFFADKRVTNITPYLGKRNMRSKTAITWGVVGSLCFLLLIFGVFLWYQLVRRPNMADRGDIVGVDKLQGPVIYNFKDLKSATRSFSEDSKIGEGAFGDVYKGIMKNGDIVAVKKLSVTT…	cys
Daucus carota	DcRLK005	XP_017254856	433	MKALSSGLIIGVSIGVVIGVLLAICAFFCFRIHSKRSQIGNSSSRRAATLPIRTNGADSCTVLSDSSFGTADSPKISVNNNGMSSWLGGLKKANVLSASGILEYSYKDLQKATCNFTALIGQGAFGPVYKAQMSTGEVVAVKMLATDSKQGEKEFHTEVILLGRLHHRNLVNLIGYCAEKGQHMLIYVYMSKGSLASHLYGEKHEPLSWNLRVQIALDVARGVEYLHDGAVPSVIHRDIKSSNILLDQSMGARVADFGLSREDMINRHASNVRGTFGYLDPEYISSRTFTKKSDVYSFGVLLFELIAGRNPQQGLMEYVELAAMNTDGKVGWEEIVDPNLGGKFDDQELNDVAALAYKCVNAVSKKRPSMRDNVQVLSRILKHRHGRNHLKHSLSTAAD…	cal
Daucus carota	DcRLK006	XP_017243248	648	MSASPPGASPAPTSPPSTNSTAPPPTTTTPPPAPATSTSPPPSATTSPPSPSTPAPSTSPPAPINAPPPVTPSSPSPPAPAAPSTPGSTPATRSPPVSSRSSPPPPPKTQSSTPTPSSSSSSSSVSSGLVIGVAIGGVVILVLITLVFICCRRKKRRDYGPPPNYYFPPTSAPPKEDPYGGPQQQWQNNAPPPGDHVISMAPKPSPTPIVSRPPQSPLRSPSPQPPPPPPFMSSSGGSGSNYSGSTNPLPPPSPGMALAFAKSTFNYQELAMATDGFSDANLLGQGGFGYVHRGVLPNGKEVAIKRLKAGSGQGEREFQAEVEIISRVHHKHLVSLVGYCMTGAERLLVYEFVPNNTLEFHLHGKGRPTMEFTTRLRIALGAAKGLAYLHEDCNPKIIH…	pro
Oryza sativa	OsRLK001	AF100765_1	670	MAIHGVFIALLLLSAVISVLCLLAVLVPDAGGRHHRHGCPPFTCGNLSSVSSPFRRRGDPSECGVLSYELNCADDKATIQIDNGTYYVTGINYTDSTFLIVDADISDSPSSCPLPRWNSLREPRFQVLWTRIASFVNCSQEIKNSSWIMYMPVACLSTSRSFVYVLTGQNPALIQSLEPSCGYLAMTPLGGRDSVAPVNESLSLSYADVVKSMRKGFRVQFPFRYSFKQCPMDSIPTGKTNWFGTILSADTNFQLCIPVHQIPSRYRMPLGIMLYVIAYAFQIWKMIAATCRFLLTPLAVLVFLAHKYWKTRVTIDAVEKFLRMQQMLGPTRYAYTDITAITGHFREKLGQGGYGSVYKGVLLPGDLHVAVKMLNGNSNCNGEEFISEVATIGMIHHVN…	LRR
Oryza sativa	OsRLK002	XP_015616468	550	MNPTNVAYQLLEEITDGFSEERKLGEGGYGTVYKGKHKNGDKIAVKILHDTQDFDDKKLQNEFGNLMMVNHPNIVQLVGYCYEIKHTHGQVKGRPVLVATIHRALCFEYMPRGSLENYLSDKVDGLDWPIRYKIIKGTCEGLKHLHVEMKPPIYHLDLKPANILLDNNMVPKIADFGLSRFITKDKTMTTKTLVGTIPYLPREYIERKEISNKLDIFSLGVVMLEIIAGPGPTGHFRSTEIPSQEFTDQVLGNWKTRLETGRNGSLLEAYCQQVKTCTEIALKCMETDRENRPNIVEIINQINEKEAIIGELPIDHALEKLPSHNNESVTLESKLPSHLNLNETKENHEADHHNSSCSKEKEEDREEDQIIPMEHPDFPIDVHPSEPWILTSNMFGSVD…	pro
Oryza sativa	OsRLK004	AAP92126	835	MASSSPLCCYLLLFVVVVVLTGSCRARDTVVPGRPLAANETLVSGGDANFVLGFFTRPGANSTYVGVWYNKVSVRTVVWVANREDPLPGDVADNPDATLSVSPTGTLAIVAGNSTVVWSVTPAAKLASPTARIMDSGNLVIADGAGGGVAWQGFDYPTDTLLPEMRLGVDYVKGRNRTLTAWKSPSDPSPGPVVMAMDTSGDPQVFIWNGAEKVWRSGPWDGVQFTGVPDTVTYSGFTFSFINNAKEVTYSFQVHNVSIISRLGLNSTGSYGLLQRSTWVEAAGTWNLYWYAPKDQCDEVSPCGANGVCDTNNLPVCSCLRGFTPKSPEAWALRDGRAGCVRSTPLDCQNGTDGFVAVEHAKVPDTERSVVDLGLSLEQCRKACLMNCSCTAYASANVS…	S
Oryza sativa	OsRLK005	AAL78101	548	MLTTFVYHALGSFSCVCLLCFASSLVSVADAGGAPVLQALECTSTAAGNYTQDGAYAANLGRLLAMLPNETVSKNGGFFNGTVGNGTATVYGLAMCAADFSRADCMDCLVAAGISAGGVVKRCPGSTTVSAMFDQCLLRYSDSSFFGTAHISTQLRIVYFQYNIRFGRGDLDRQAASSPARFARVVPCMWDACSELCLACRKCTRDLPPDACKGCLDALAANVSATFPATARGERKSYSCRVRYDVNTSFMVVPFNLSTGSAGTPTSSLAGPGSVNSAKNNGPVMIGSIVAAVVFVVLVSVVVWLCVRHRAIKKVALAGPRSYSYEELYTATNGFSDERKLGQGAFGAVYRGVLSDPSQTLVAVKKIQRMSEAAWQEFVAVITIVTQLKHRNIVDLMGW…	cys
Oryza sativa	OsRLK006	XP_015615644	684	MAQSRSHAMAAFAFVVVFLLSGAPGARSQQPYGSQVADCPNKHNDTGLLGYFCSSGGGGGGAPSSSSSSCQTYLTFHATPRYPDLAAIASLLGADASSLAAANSAALPTAALAPGAKVLVPATCSCTGAAYYQRNATYVAVAGDTLLVIANDTFQGLSTCQAVQEQALGDAPARSLLAGQRVTVPLRCACPSAAQAAAGVRYLVTYLVDEFDEVGAIAARFGVDAGNISAANEMAITDTIYPFTTLLIPVKSKPDVSQLRSPPPPPPPPPAAPAPTTNRKNHTGVYVGIGAAAVAVLAVVTAVVAALAVRARRQRRRATAAVAAAGGKGGKGNDKASPAFTGGEVSVSISEAFSGLSDIKSSLKVFTYAELAAATDGFSPDRRVGGSVYRAVFNGDAAA…	LysM
Oryza sativa	OsRLK007	XP_015612301	526	MASFPLFPALLLLLCSSSLALDSVSEPTLSWTCGDDQVAILDTSDGGRNLSVNGELVQDRVLGCQKLRSYYVSRCLRCGQQSEAWRGAWKHYCREGSESSNAQNIPRKLLRQPSMNDAKIEDDPCKNMGIHGHNQDDNDSLEGQDHLLAVPGVILLCCGLMIPCFHAEKKEVSRHNTTSIQRNAVESIASLDVSTSSEKVPPTPHRIPPSPSRFAQSPQIARVGSVNLTVQQILRATQNFSPSFKLGEGGFGTVYRAVLPDGQVVAVKRAKKDQFAGPRDEFSNEVELLAKIDHRNLVRLLGFTDKGHERIIITEYVPNGTLREHLDGQYGRTLDFNQRLEIAIDVAHALTYLHLYAEKTIIHRDVKSSNILLTESYRAKVSDFGFARSGPSDTEKTHI…	cal
Arabidopsis thanliana	AtRLK001	NP_199777	966	MRLKNFPFFVLFFFFCFNSNQSWGLMSSNQQPQFFKLMKNSLFGDALSTWNVYDVGTNYCNFTGVRCDGQGLVTDLDLSGLSLSGIFPDGVCSYFPNLRVLRLSHNHLNKSSSFLNTIPNCSLLRDLNMSSVYLKGTLPDFSQMKSLRVIDMSWNHFTGSFPLSIFNLTDLEYLNFNENPELDLWTLPDSVSKLTKLTHMLLMTCMLHGNIPRSIGNLTSLVDLELSGNFLSGEIPKEIGNLSNLRQLELYYNYHLTGSIPEEIGNLKNLTDIDISVSRLTGSIPDSICSLPNLRVLQLYNNSLTGEIPKSLGNSKTLKILSLYDNYLTGELPPNLGSSSPMIALDVSENRLSGPLPAHVCKSGKLLYFLVLQNRFTGSIPETYGSCKTLIRFRVASNR…	LRR
Arabidopsis thanliana	AtRLK002	NP_200702	470	MPMRSKTPTPLRFSNGKHQRDDSEYSWTDVGTGEKARNVSVLGAIRRAAKKVFVIIFLGQRKLKPTECRSDPGESSTHDRESTLSGWTGYSSPSSFGRSTERKVSGQYRFSGSRFQSPGKDSSSSKSWHQGPVIFSFGELQRATANFSSVHQIGEGGFGTVFKGKLDDGTIVAIKRARKNNYGKSWLLEFKNEIYTLSKIEHMNLVKLYGFLEHGDEKVIVVEYVANGNLREHLDGLRGNRLEMAERLEIAIDVAHALTYLHTYTDSPIIHRDIKASNILITNKLRAKVADFGFARLVSEDLGATHISTQVKGSAGYVDPDYLRTFQLTDKSDVYSFGVLLVEILTGRRPIELKRPRKDRLTVKWALRRLKDDEAVLIMDPFLKRNRAAIEVAEKMLRL…	cal
Arabidopsis thanliana	AtRLK003	NP_189266	356	MSHHHHHETNPHFARIPSQNPHLKSGGASTSQTSSNQPHIPPIPHPKKSHHKTTQPHPVAPPGILIKTRGRHRENPIQEPKHSVIPVPLSPEERLPPRKTQNSSKRPLLLSPEDNQQQRPPPPQAPQRNGGGYGSTLPPIPKPSPWRTAPTPSPHHRRGPRLPPPSRETNAMTWSAAFCCAIFWVILILGGLIILIVYLVYRPRSPYVDISAANLNAAYLDMGFLLNGDLTILANVTNPSKKSSVEFSYVTFELYYYNTLIATQYIEPFKVPKKTSMFANVHLVSSQVQLQATQSRELQRQIETGPVLLNLRGMFHARSHIGPLFRYSYKLHTHCSVSLNGPPLGAMRARRCNTKR	pro
Arabidopsis thanliana	AtRLK004	NP_567677	659	MSAYTSLNFLFLLTFFIGSLRVSAQLQDPTYVGHVCTNRISRNSIYFSNLQTLLTSLSSNNAYFSLGSHSLTKGQNSDMVFGLYLCKGDLSPESCRECVIFAAKDTRSRCPGGKEFLIQYDECMLGYSDRNIFMDTVTTTTIITWNTQKVTADQSDRFNDAVLSLMKKSAEEAANSTSKKFAVKKSDFSSSQSLYASVQCIPDLTSEDCVMCLQQSIKELYFNKVGGRFLVPSCNSRYEVYPFYKETIEGTVLPPPVSAPPLPLVSTPSFPPGKGKNSTVIIIAIVVPVAISVLICVAVFSFHASKRAKKTYDTPEEDDITTAGSLQFDFKVIEAATDKFSMCNKLGQGGFGQVYKGTLPNGVQVAVKRLSKTSGQGEKEFKNEVVVVAKLQHRNLVKL…	cys
Arabidopsis thanliana	AtRLK005	NP_172602	830	MGCLLILLLTLICFSLRLCLATDVITFSSEFRDSETVVSNHSTFRFGFFSPVNSTGRYAGIWFNNIPVQTVVWVANSNSPINDSSGMVSISKEGNLVVMDGRGQVHWSTNVLVPVAANTFYARLLNTGNLVLLGTTNTGDEILWESFEHPQNIYLPTMSLATDTKTGRSLKLRSWKSPFDPSPGRYSAGLIPLPFPELVVWKDDLLMWRSGPWNGQYFIGLPNMDYRINLFELTLSSDNRGSVSMSYAGNTLLYHFLLDSEGSVFQRDWNVAIQEWKTWLKVPSTKCDTYATCGQFASCRFNPGSTPPCMCIRGFKPQSYAEWNNGNWTQGCVRKAPLQCESRDNNDGSRKSDGFVRVQKMKVPHNPQRSGANEQDCPESCLKNCSCTAYSFDRGIGCL…	S
Arabidopsis thanliana	AtRLK006	NP_175606	651	MNLTFYIFFLSLLPSFSSSKPMNCSDTTRLCSSFLAFKPNQNQSFSVIQSMFDVLPQDITADISGGYFFIKKNCSCLTTTHQYTTNTTFTIRQNVGYVYNVTVSAYSGLAFPPNTTRAARAGAVVSVQLLCGCSSGLWNYLMSYVAMAGDSVQSLSSRFGVSMDRIEDVNGILNLDNITAGDLLYIPLDSVPGEPYETSKINPPAPSPAPASSLANGNISDDQVNHTAKSGSHVPYIWIVGGLGVVLALLVLCILVCICLRSSSCSSSEEDGNGHNFQILRKSGFFCGSGRYNCCRSGDFRQTNGETQVVAIPKALGDGMFEIEKPMVFTYEEIRAATDEFSDSNLLGHGNYGSVYFGLLREQEVAVKRMTATKTKEFAAEMKVLCKVHHSNLVELIGY…	LysM
Arabidopsis thanliana	AtRLK007	NP_189098	652	MSTAPSPGTTPSPSPPSPPTNSTTTTPPPAASSPPPTTTPSSPPPSPSTNSTSPPPSSPLPPSLPPPSPPGSLTPPLPQPSPSAPITPSPPSPTTPSNPRSPPSPNQGPPNTPSGSTPRTPSNTKPSPPSDSSDGLSTGVVVGIAIGGVAILVILTLICLLCKKKRRRRHDDEAAYYVPPPPPSGPKAGGPYGGQQQYWQQQNASRPSDNHVVTSLPPPKPPSPPRKPPPPPPPPAFMSSSGGSDYSDLPVLPPPSPGLVLGFSKSTFTYEELSRATNGFSEANLLGQGGFGYVHKGILPSGKEVAVKQLKAGSGQGEREFQAEVEIISRVHHRHLVSLIGYCMAGVQRLLVYEFVPNNNLEFHLHGKGRPTMEWSTRLKIALGSAKGLSYLHEDCNPK…	PERK
