# Supplementary material for: Evolution, functional differentiation, and co-expression of the RLK gene family revealed in Jilin ginseng, Panax ginseng C.A. Meyer
Source: Mol Genet Genomics. 2018 Feb 21;293(4):845–59. doi: 10.1007/s00438-018-1425-6 (PMC6061065; doi:10.1007/s00438-018-1425-6)
Supplement: Supplementary file 10 — Supplementary material 10 (XLSX 51 KB) [file 438_2018_1425_MOESM10_ESM.xlsx]

## Sheet: Sheet1
Table S5 The classificaiton, annotation and GO functional categorization of the PgRLKgene transcripts
Gene	length (bp)	Type	Annotation	GO category	GO term
PgRLK001	3044	LRR	receptor like protein kinase	CC,MF	organelle,cell,catalytic activity
PgRLK002	2198	LRR	protein serine threonine kinase-like protein	MF	catalytic activity
PgRLK003	2317	LRR	protein serine threonine kinase-like protein	BP,MF	metabolic process,cellular process,binding,catalytic activity
PgRLK004	2253	LRR	protein kinase	BP,CC,MF	biological regulation,immune system process,signaling,single-organism process,metabolic process,response to stimulus,cellular process,organelle,cell,membrane,binding,catalytic activity
PgRLK005	3281	LRR	receptor-like protein kinase feronia	BP,CC,MF	growth,single-organism process,metabolic process,localization,cellular component organization or biogenesis,developmental process,response to stimulus,cellular process,reproduction,organelle,cell,extracellular region,membrane,binding,catalytic activity
PgRLK006	1467	LRR	receptor-like protein kinase	BP,CC,MF	single-organism process,metabolic process,cellular component organization or biogenesis,developmental process,cellular process,reproduction,organelle,cell,membrane,binding,catalytic activity
PgRLK007	2764	LRR	receptor-like protein kinase	CC,MF	organelle,cell,membrane,catalytic activity
PgRLK008	1797	LRR	receptor-like protein kinase	BP,CC,MF	metabolic process,cellular process,organelle,cell,binding,catalytic activity
PgRLK009	1476	LRR	receptor protein kinase-like protein	BP,CC,MF	metabolic process,cellular process,cell,membrane,catalytic activity
PgRLK010	2470	LRR	protein kinase	BP,CC,MF	immune system process,single-organism process,response to stimulus,cellular process,organelle,cell,membrane,catalytic activity
PgRLK011-01	1901	LRR	adenine nucleotide alpha hydrolase domain-containing protein kinase	CC,MF	cell,membrane,catalytic activity
PgRLK011-02	2240	LRR	adenine nucleotide alpha hydrolase domain-containing protein kinase	CC,MF	cell,membrane,catalytic activity
PgRLK012	2268	LRR	protein kinase rlk17	BP,CC,MF	metabolic process,cellular process,organelle,cell,binding,catalytic activity
PgRLK013	3521	LRR	receptor protein kinase - like protein	BP,CC,MF	metabolic process,response to stimulus,cellular process,cell,catalytic activity
PgRLK014-01	2602	LRR	leucine-rich repeat protein kinase family protein	BP,CC,MF	biological regulation,growth,signaling,single-organism process,metabolic process,developmental process,response to stimulus,cellular process,organelle,cell,membrane,binding,catalytic activity
PgRLK014-02	2065	LRR	leucine-rich repeat protein kinase family protein	BP,CC,MF	biological regulation,growth,signaling,single-organism process,metabolic process,developmental process,response to stimulus,cellular process,organelle,cell,membrane,binding,catalytic activity
PgRLK015-01	3136	LRR	receptor-like serine threonine kinase	MF	catalytic activity
PgRLK015-02	3226	LRR	receptor-like serine threonine kinase	MF	catalytic activity
PgRLK016	1745	LRR	receptor-like protein kinase	BP,CC,MF	developmental process,reproduction,organelle,cell,membrane,catalytic activity
PgRLK017	1718	LRR	receptor-like protein kinase-like protein	BP,CC,MF	metabolic process,cellular process,cell,membrane,binding,catalytic activity
PgRLK018	2234	LRR	af378890_1 at1g68400 t2e12_5	CC	cell,membrane
PgRLK019-01	3685	LRR	receptor-like protein kinase	BP,CC,MF	metabolic process,cellular process,organelle,cell,binding,catalytic activity
PgRLK019-02	3672	LRR	receptor-like protein kinase	BP,CC,MF	metabolic process,cellular process,organelle,cell,binding,catalytic activity
PgRLK020	2067	LRR	probable lrr receptor-like serine threonine-protein kinase	BP,CC,MF	metabolic process,response to stimulus,cellular process,organelle,cell,membrane,binding,catalytic activity
PgRLK021-01	2526	LRR	receptor-like serine-threonine protein kinase	BP,CC,MF	localization,cell,membrane,catalytic activity
PgRLK021-02	2422	LRR	receptor-like serine-threonine protein kinase	BP,CC,MF	localization,response to stimulus,organelle,cell,membrane,catalytic activity
PgRLK021-03	2520	LRR	receptor-like serine-threonine protein kinase	BP,CC,MF	localization,cell,membrane,catalytic activity
PgRLK021-04	2567	LRR	receptor-like serine-threonine protein kinase	BP,CC,MF	localization,cell,membrane,catalytic activity
PgRLK021-05	2573	LRR	receptor-like serine-threonine protein kinase	BP,CC,MF	localization,cell,membrane,catalytic activity
PgRLK022	2538	LRR	receptor-kinase isolog	BP,CC,MF	biological regulation,signaling,single-organism process,metabolic process,response to stimulus,cellular process,cell,membrane,binding,catalytic activity
PgRLK023-01	2600	LRR	ac009894_7 very receptor-like serine threonine kinase	MF	catalytic activity
PgRLK023-02	3609	LRR	ac009894_9 serine threonine kinases	CC,MF	organelle,cell,catalytic activity
PgRLK023-03	3778	LRR	ac009894_9 serine threonine kinases	CC,MF	organelle,cell,catalytic activity
PgRLK024-01	2187	LRR	lrr receptor-like serine threonine-protein kinase rkf3	BP,CC,MF	metabolic process,cellular process,cell,membrane,catalytic activity
PgRLK024-02	2291	LRR	lrr receptor-like serine threonine-protein kinase rkf3	BP,CC,MF	metabolic process,cellular process,cell,membrane,catalytic activity
PgRLK025-01	1783	LRR	lrr receptor protein kinase	BP,CC,MF	growth,immune system process,signaling,single-organism process,multi-organism process,metabolic process,developmental process,response to stimulus,cellular process,reproduction,extracellular region,catalytic activity
PgRLK025-02	1766	LRR	lrr receptor protein kinase	BP,CC,MF	growth,immune system process,signaling,single-organism process,multi-organism process,metabolic process,developmental process,response to stimulus,cellular process,reproduction,extracellular region,catalytic activity
PgRLK026	2716	LRR	receptor-like protein kinase	BP,CC,MF	growth,single-organism process,metabolic process,cellular component organization or biogenesis,developmental process,cellular process,reproduction,organelle,cell,membrane,binding,catalytic activity
PgRLK027	2738	LRR	leucine-rich repeat protein kinase family protein	BP,CC,MF	biological regulation,growth,signaling,single-organism process,metabolic process,localization,developmental process,response to stimulus,cellular process,organelle,cell,membrane,binding,catalytic activity
PgRLK028	3111	LRR	receptor-like protein kinase	BP,CC,MF	biological regulation,signaling,single-organism process,metabolic process,developmental process,response to stimulus,cellular process,reproduction,organelle,cell,binding,catalytic activity
PgRLK029	2010	LRR	receptor serine threonine kinase	MF	catalytic activity
PgRLK030-01	2296	LRR	leucine-rich repeat protein kinase-like protein	BP,CC,MF	biological regulation,signaling,single-organism process,metabolic process,response to stimulus,cellular process,cell,membrane,binding,catalytic activity
PgRLK030-02	2280	LRR	leucine-rich repeat protein kinase-like protein	BP,CC,MF	biological regulation,signaling,single-organism process,metabolic process,response to stimulus,cellular process,cell,membrane,binding,catalytic activity
PgRLK031-01	2290	LRR	receptor protein kinase-like	BP,CC,MF	metabolic process,cellular process,cell,binding,catalytic activity
PgRLK031-02	2264	LRR	receptor protein kinase-like	BP,CC,MF	metabolic process,cellular process,organelle,cell,binding,catalytic activity
PgRLK031-03	2449	LRR	receptor protein kinase-like	BP,CC,MF	metabolic process,cellular process,organelle,cell,binding,catalytic activity
PgRLK031-04	2412	LRR	receptor protein kinase-like	BP,CC,MF	metabolic process,cellular process,organelle,cell,binding,catalytic activity
PgRLK032	3381	LRR	nodulation receptor kinase	BP,MF	multi-organism process,metabolic process,cellular process,binding,catalytic activity
PgRLK033-01	3593	LRR	leucine-rich repeat receptor-like kinase	MF	catalytic activity
PgRLK033-02	3593	LRR	leucine-rich repeat receptor-like kinase	MF	catalytic activity
PgRLK034	2617	LRR	receptor-like serine threonine-protein kinase	BP,CC,MF	biological regulation,signaling,single-organism process,response to stimulus,cellular process,cell,membrane,catalytic activity
PgRLK035	2040	LRR	receptor-like serine threonine-protein kinase	BP,CC,MF	biological regulation,immune system process,signaling,single-organism process,metabolic process,localization,cellular component organization or biogenesis,response to stimulus,cellular process,cell,membrane,catalytic activity
PgRLK036	2374	LRR	receptor-like protein kinase	BP,CC,MF	biological regulation,signaling,single-organism process,metabolic process,developmental process,response to stimulus,cellular process,reproduction,cell,membrane,binding,catalytic activity
PgRLK037	2520	LRR	receptor-like kinase 902	BP,CC,MF	biological regulation,signaling,single-organism process,metabolic process,cellular component organization or biogenesis,developmental process,response to stimulus,cellular process,organelle,cell,macromolecular complex,membrane,structural molecule activity,binding,catalytic activity
PgRLK038-01	2207	LRR	receptor kinase	BP,MF	biological regulation,immune system process,signaling,single-organism process,metabolic process,response to stimulus,cellular process,binding,catalytic activity
PgRLK038-02	2250	LRR	receptor kinase	BP,MF	biological regulation,immune system process,signaling,single-organism process,metabolic process,response to stimulus,cellular process,binding,catalytic activity
PgRLK038-03	2332	LRR	receptor kinase	BP,MF	biological regulation,immune system process,signaling,single-organism process,metabolic process,response to stimulus,cellular process,binding,catalytic activity
PgRLK038-04	2289	LRR	receptor kinase	BP,MF	biological regulation,immune system process,signaling,single-organism process,metabolic process,response to stimulus,cellular process,binding,catalytic activity
PgRLK039-01	2536	LRR	serine threonine protein kinase-like	BP,CC,MF	metabolic process,cellular process,cell,membrane,binding,catalytic activity
PgRLK039-02	2536	LRR	serine threonine protein kinase-like	BP,CC,MF	metabolic process,cellular process,cell,membrane,binding,catalytic activity
PgRLK039-03	2432	LRR	serine threonine protein kinase-like	BP,CC,MF	metabolic process,cellular process,cell,membrane,binding,catalytic activity
PgRLK039-04	2599	LRR	serine threonine protein kinase-like	BP,CC,MF	metabolic process,cellular process,cell,membrane,binding,catalytic activity
PgRLK039-05	2703	LRR	serine threonine protein kinase-like	BP,CC,MF	metabolic process,cellular process,cell,membrane,binding,catalytic activity
PgRLK039-06	2703	LRR	serine threonine protein kinase-like	BP,CC,MF	metabolic process,cellular process,cell,membrane,binding,catalytic activity
PgRLK040	2181	LRR	receptor-like kinase 902	BP,CC	single-organism process,metabolic process,localization,cellular component organization or biogenesis,cellular process,organelle,cell,macromolecular complex,membrane
PgRLK041-01	3394	LRR	leucine-rich receptor-like protein kinase	BP,CC,MF	biological regulation,immune system process,signaling,single-organism process,metabolic process,localization,cellular component organization or biogenesis,developmental process,response to stimulus,cellular process,reproduction,cell,membrane,binding,catalytic activity
PgRLK041-02	3388	LRR	leucine-rich receptor-like protein kinase	BP,CC,MF	biological regulation,immune system process,signaling,single-organism process,metabolic process,localization,cellular component organization or biogenesis,developmental process,response to stimulus,cellular process,reproduction,cell,membrane,binding,catalytic activity
PgRLK042-01	3380	LRR	receptor protein kinase-like	BP,CC,MF	metabolic process,cellular process,organelle,cell,binding,catalytic activity
PgRLK042-02	3537	LRR	receptor protein kinase-like	BP,CC,MF	metabolic process,cellular process,organelle,cell,binding,catalytic activity
PgRLK042-03	3275	LRR	receptor protein kinase-like	BP,CC,MF	metabolic process,cellular process,organelle,cell,binding,catalytic activity
PgRLK042-04	3552	LRR	receptor protein kinase-like	BP,CC,MF	metabolic process,cellular process,organelle,cell,binding,catalytic activity
PgRLK042-05	3260	LRR	receptor protein kinase-like	BP,CC,MF	metabolic process,cellular process,organelle,cell,binding,catalytic activity
PgRLK042-06	3395	LRR	receptor protein kinase-like	BP,CC,MF	metabolic process,cellular process,organelle,cell,binding,catalytic activity
PgRLK043	2805	LRR	leucine-rich repeat transmembrane protein kinase-like protein	BP,CC,MF	biological regulation,signaling,single-organism process,metabolic process,cellular component organization or biogenesis,developmental process,response to stimulus,cellular process,reproduction,organelle,cell,membrane,binding,catalytic activity
PgRLK044-01	3308	LRR	receptor-like protein kinase	CC,MF	cell,membrane,catalytic activity
PgRLK044-02	2046	LRR	receptor-like protein kinase	CC,MF	cell,membrane,catalytic activity
PgRLK045	3388	LRR	leucine-rich repeat receptor-like protein kinase	BP,CC,MF	biological regulation,immune system process,signaling,single-organism process,metabolic process,developmental process,response to stimulus,reproduction,organelle,cell,membrane,binding,catalytic activity
PgRLK046-01	2421	LRR	pto kinase interactor	BP,CC,MF	biological regulation,immune system process,signaling,single-organism process,response to stimulus,cellular process,organelle,cell,binding,catalytic activity
PgRLK046-02	2079	LRR	pto kinase interactor	BP,CC,MF	biological regulation,immune system process,signaling,single-organism process,metabolic process,response to stimulus,cellular process,organelle,cell,binding,catalytic activity
PgRLK046-03	1772	LRR	pto kinase interactor	BP,CC,MF	biological regulation,immune system process,signaling,single-organism process,metabolic process,response to stimulus,cellular process,organelle,cell,binding,catalytic activity
PgRLK047	4017	LRR	receptor protein kinase	BP,CC,MF	biological regulation,growth,signaling,single-organism process,metabolic process,developmental process,response to stimulus,cellular process,reproduction,organelle,cell,membrane,binding,catalytic activity
PgRLK048-01	1777	LRR	leucine-rich repeat protein kinase-like protein	BP,CC,MF	biological regulation,signaling,single-organism process,metabolic process,response to stimulus,cellular process,organelle,cell,extracellular region,membrane,molecular transducer activity,binding,catalytic activity
PgRLK048-02	1912	LRR	leucine-rich repeat protein kinase-like protein	BP,CC,MF	biological regulation,signaling,single-organism process,metabolic process,response to stimulus,cellular process,organelle,cell,extracellular region,membrane,molecular transducer activity,binding,catalytic activity
PgRLK049-01	3960	LRR	serine threonine kinase	BP,CC,MF	biological regulation,signaling,single-organism process,metabolic process,localization,cellular component organization or biogenesis,response to stimulus,cellular process,organelle,cell,extracellular region,membrane,binding,catalytic activity
PgRLK049-02	4062	LRR	serine threonine kinase	BP,CC,MF	biological regulation,signaling,single-organism process,metabolic process,localization,cellular component organization or biogenesis,response to stimulus,cellular process,organelle,cell,extracellular region,membrane,binding,catalytic activity
PgRLK049-03	2927	LRR	leucine-rich repeat protein kinase-like protein	BP,CC,MF	biological regulation,signaling,single-organism process,metabolic process,localization,cellular component organization or biogenesis,response to stimulus,cellular process,organelle,cell,extracellular region,membrane,binding,catalytic activity
PgRLK050	2762	LRR	leucine-rich repeat protein kinase family protein	BP,CC,MF	biological regulation,signaling,single-organism process,metabolic process,developmental process,response to stimulus,cellular process,organelle,cell,membrane,binding,catalytic activity
PgRLK051	2910	LRR	protein kinase	BP,CC,MF	biological regulation,signaling,single-organism process,metabolic process,response to stimulus,cellular process,organelle,cell,membrane,binding,catalytic activity
PgRLK052-01	2239	LRR	protein kinase	MF	catalytic activity
PgRLK052-02	2262	LRR	protein kinase	MF	catalytic activity
PgRLK052-03	2251	LRR	protein kinase	MF	catalytic activity
PgRLK053	1908	LRR	serine threonine protein kinase	BP,CC,MF	growth,metabolic process,cellular process,organelle,cell,membrane,binding,catalytic activity
PgRLK054	3689	LRR	at1g73080 f3n23_28	MF	catalytic activity
PgRLK055	3744	LRR	receptor-like protein kinase	CC,MF	organelle,cell,membrane,catalytic activity
PgRLK056	3551	LRR	receptor like kinase	BP,CC,MF	biological regulation,immune system process,signaling,single-organism process,metabolic process,localization,cellular component organization or biogenesis,developmental process,response to stimulus,cellular process,reproduction,cell,membrane,catalytic activity
PgRLK057	4119	LRR	leucine-rich repeat protein kinase-like protein	BP,CC,MF	biological regulation,signaling,single-organism process,metabolic process,developmental process,response to stimulus,cellular process,organelle,cell,membrane,binding,catalytic activity
PgRLK058	3360	LRR	receptor-like protein kinase	CC,MF	organelle,cell,membrane,catalytic activity
PgRLK059-01	1894	LRR	lrr receptor-like serine threonine-protein kinase rfk1	BP,CC,MF	biological regulation,signaling,single-organism process,metabolic process,localization,response to stimulus,cellular process,cell,membrane,molecular transducer activity,binding,catalytic activity
PgRLK059-02	3307	LRR	receptor-like serine threonine kinase	MF	catalytic activity
PgRLK060-01	3941	LRR	leucine-rich repeat receptor-like tyrosine-protein kinase	BP,CC,MF	biological regulation,signaling,single-organism process,metabolic process,response to stimulus,cellular process,organelle,cell,membrane,binding,catalytic activity
PgRLK060-02	3925	LRR	leucine-rich repeat receptor-like tyrosine-protein kinase	BP,CC,MF	biological regulation,signaling,single-organism process,metabolic process,response to stimulus,cellular process,organelle,cell,membrane,binding,catalytic activity
PgRLK060-03	3911	LRR	leucine-rich repeat receptor-like tyrosine-protein kinase	BP,CC,MF	biological regulation,signaling,single-organism process,metabolic process,response to stimulus,cellular process,organelle,cell,membrane,binding,catalytic activity
PgRLK061	3882	LRR	ac084380_10 disease resistance protein	CC,MF	organelle,cell,catalytic activity
PgRLK062-01	4198	LRR	receptor-like protein kinase	CC	cell,membrane
PgRLK062-02	4196	LRR	receptor-like protein kinase	CC	cell,membrane
PgRLK063-01	3025	LRR	receptor-like protein kinase feronia	BP,CC,MF	growth,single-organism process,localization,cellular component organization or biogenesis,developmental process,response to stimulus,cellular process,reproduction,organelle,cell,extracellular region,membrane,binding,catalytic activity
PgRLK063-02	2956	LRR	pto-like serine threonine kinase	BP,CC,MF	metabolic process,cellular process,organelle,cell,binding,catalytic activity
PgRLK063-03	2680	LRR	receptor-like protein kinase feronia	BP,CC,MF	growth,single-organism process,metabolic process,localization,cellular component organization or biogenesis,developmental process,response to stimulus,cellular process,reproduction,organelle,cell,extracellular region,membrane,binding,catalytic activity
PgRLK064-01	2265	LRR	protein serine threonine kinase-like protein	BP,MF	metabolic process,cellular process,binding,catalytic activity
PgRLK064-02	2268	LRR	protein serine threonine kinase-like protein	BP,MF	metabolic process,cellular process,binding,catalytic activity
PgRLK065	3975	LRR	lrr receptor-like serine threonine-protein kinase rpk2	BP,CC,MF	biological regulation,signaling,single-organism process,metabolic process,cellular component organization or biogenesis,developmental process,response to stimulus,multicellular organismal process,cellular process,reproduction,cell,membrane,catalytic activity
PgRLK066-01	2173	LRR	strubbelig-receptor family 3	CC	cell,membrane
PgRLK066-02	2114	LRR	strubbelig-receptor family 3	BP,CC,MF	biological regulation,signaling,single-organism process,cellular component organization or biogenesis,developmental process,response to stimulus,multicellular organismal process,cellular process,reproduction,cell,membrane,molecular transducer activity,catalytic activity
PgRLK066-03	2098	LRR	strubbelig-receptor family 3	CC,MF	cell,membrane,catalytic activity
PgRLK066-04	2082	LRR	strubbelig-receptor family 3	CC,MF	cell,membrane,catalytic activity
PgRLK066-05	1468	LRR	strubbelig-receptor family 3	BP,CC,MF	biological regulation,signaling,single-organism process,cellular component organization or biogenesis,developmental process,response to stimulus,multicellular organismal process,cellular process,reproduction,cell,membrane,molecular transducer activity,catalytic activity
PgRLK066-06	1546	LRR	strubbelig-receptor family 3	BP,CC,MF	biological regulation,signaling,single-organism process,cellular component organization or biogenesis,developmental process,response to stimulus,multicellular organismal process,cellular process,reproduction,cell,membrane,molecular transducer activity,catalytic activity
PgRLK066-07	2220	--	strubbelig-receptor family 3	CC	cell,membrane
PgRLK066-08	1652	--	strubbelig-receptor family 3	CC	cell,membrane
PgRLK066-09	1574	--	strubbelig-receptor family 3	CC,MF	cell,membrane,catalytic activity
PgRLK067-01	3117	LRR	receptor-like protein kinase	BP,CC,MF	biological regulation,growth,single-organism process,cellular component organization or biogenesis,developmental process,cellular process,cell,membrane,catalytic activity
PgRLK067-02	3177	LRR	receptor-like protein kinase	BP,CC,MF	growth,single-organism process,cellular component organization or biogenesis,developmental process,cellular process,cell,membrane,catalytic activity
PgRLK068	3778	LRR	receptor-like protein kinase-like protein	BP,CC,MF	metabolic process,developmental process,cellular process,organelle,cell,membrane,catalytic activity
PgRLK069-01	3544	LRR	leucine-rich repeat-containing protein kinase family protein	BP,CC,MF	single-organism process,metabolic process,cellular component organization or biogenesis,developmental process,response to stimulus,multicellular organismal process,reproduction,cell,membrane,catalytic activity
PgRLK069-02	4017	LRR	leucine-rich repeat-containing protein kinase family protein	BP,CC,MF	single-organism process,metabolic process,cellular component organization or biogenesis,developmental process,response to stimulus,multicellular organismal process,reproduction,organelle,cell,membrane,catalytic activity
PgRLK069-03	3431	LRR	leucine-rich repeat-containing protein kinase family protein	BP,CC,MF	single-organism process,metabolic process,cellular component organization or biogenesis,developmental process,response to stimulus,multicellular organismal process,reproduction,cell,membrane,catalytic activity
PgRLK069-04	4130	LRR	leucine-rich repeat-containing protein kinase family protein	BP,CC,MF	single-organism process,metabolic process,cellular component organization or biogenesis,developmental process,response to stimulus,multicellular organismal process,reproduction,organelle,cell,membrane,catalytic activity
PgRLK070	4697	LRR	ac007651_22 leucine-rich receptor-like protein kinase	BP,CC,MF	biological regulation,signaling,single-organism process,metabolic process,developmental process,response to stimulus,cellular process,cell,membrane,catalytic activity
PgRLK071	2463	LRR	lrr receptor-like kinase 1	BP,MF	biological regulation,signaling,single-organism process,developmental process,response to stimulus,cellular process,catalytic activity
PgRLK072	3309	LRR	receptor-like protein kinase	BP,CC,MF	developmental process,organelle,cell,membrane,catalytic activity
PgRLK073	3635	LRR	leucine-rich receptor-like protein kinase	BP,CC,MF	biological regulation,immune system process,signaling,single-organism process,metabolic process,localization,cellular component organization or biogenesis,developmental process,response to stimulus,cellular process,reproduction,cell,membrane,binding,catalytic activity
PgRLK074-01	2549	LRR	lrr receptor-like serine threonine-protein kinase rkf3	CC,MF	cell,extracellular region,membrane,molecular transducer activity,catalytic activity
PgRLK074-02	2620	LRR	lrr receptor-like serine threonine-protein kinase rkf3	CC,MF	organelle,cell,extracellular region,membrane,molecular transducer activity,catalytic activity
PgRLK075	3154	LRR	probably inactive leucine-rich repeat receptor-like protein kinase	CC,MF	extracellular region,catalytic activity
PgRLK076-01	3173	LRR	receptor-like serine threonine-protein kinase ale2	BP,CC,MF	single-organism process,metabolic process,cellular component organization or biogenesis,developmental process,multicellular organismal process,cellular process,reproduction,organelle,cell,membrane,catalytic activity
PgRLK076-02	3144	LRR	receptor-like serine threonine-protein kinase ale2	BP,CC,MF	single-organism process,metabolic process,cellular component organization or biogenesis,developmental process,multicellular organismal process,cellular process,reproduction,organelle,cell,membrane,catalytic activity
PgRLK077-01	3326	LRR	leucine-rich repeat family expressed	CC,MF	cell,extracellular region,membrane,catalytic activity
PgRLK077-02	2683	LRR	protein kinase family protein	BP,CC,MF	metabolic process,cellular process,organelle,cell,membrane,binding,catalytic activity
PgRLK078-01	3775	LRR	receptor-like protein kinase 3 precursor	BP,CC,MF	biological regulation,growth,signaling,single-organism process,metabolic process,cellular component organization or biogenesis,developmental process,response to stimulus,cellular process,reproduction,organelle,cell,membrane,binding,catalytic activity
PgRLK078-02	3527	LRR	receptor-like protein kinase 3 precursor	BP,CC,MF	biological regulation,growth,signaling,single-organism process,metabolic process,cellular component organization or biogenesis,developmental process,response to stimulus,cellular process,reproduction,organelle,cell,membrane,binding,catalytic activity
PgRLK078-03	3536	LRR	receptor-like protein kinase 3 precursor	BP,CC,MF	biological regulation,growth,signaling,single-organism process,metabolic process,cellular component organization or biogenesis,developmental process,response to stimulus,cellular process,reproduction,organelle,cell,membrane,binding,catalytic activity
PgRLK079-01	2345	LRR	protein kinase	BP,CC,MF	metabolic process,cellular process,organelle,cell,membrane,binding,catalytic activity
PgRLK079-02	1448	LRR	protein kinase	BP,CC,MF	metabolic process,cellular process,organelle,cell,membrane,binding,catalytic activity
PgRLK079-03	2399	LRR	protein kinase	BP,CC,MF	metabolic process,cellular process,organelle,cell,membrane,binding,catalytic activity
PgRLK079-04	1752	LRR	protein kinase	BP,CC,MF	metabolic process,cellular process,organelle,cell,membrane,binding,catalytic activity
PgRLK079-05	1757	LRR	protein kinase	BP,CC,MF	metabolic process,cellular process,organelle,cell,membrane,binding,catalytic activity
PgRLK080-01	3775	LRR	leucine-rich repeat receptor-like protein kinase
PgRLK080-02	3689	LRR	leucine-rich repeat receptor-like protein kinase
PgRLK081	1884	LRR	leucine-rich repeat protein kinase family protein	BP,CC,MF	biological regulation,signaling,single-organism process,metabolic process,response to stimulus,cellular process,extracellular region,binding,catalytic activity
PgRLK082	3408	LRR	receptor-like protein kinase feronia	BP,CC,MF	growth,single-organism process,metabolic process,localization,cellular component organization or biogenesis,developmental process,response to stimulus,cellular process,reproduction,organelle,cell,extracellular region,membrane,binding,catalytic activity
PgRLK083-01	2650	LRR	strubbelig-receptor family 8 protein	BP,CC,MF	growth,metabolic process,developmental process,cellular process,reproduction,organelle,cell,extracellular region,membrane,binding,catalytic activity
PgRLK083-02	2214	LRR	strubbelig-receptor family 8 protein	BP,CC,MF	growth,metabolic process,developmental process,cellular process,reproduction,organelle,cell,extracellular region,membrane,binding,catalytic activity
PgRLK083-03	2207	LRR	strubbelig-receptor family 8 protein	BP,CC,MF	growth,metabolic process,developmental process,cellular process,reproduction,organelle,cell,extracellular region,membrane,binding,catalytic activity
PgRLK083-04	2619	LRR	strubbelig-receptor family 8 protein	BP,CC,MF	growth,metabolic process,developmental process,cellular process,reproduction,organelle,cell,extracellular region,membrane,binding,catalytic activity
PgRLK083-05	2643	LRR	strubbelig-receptor family 8 protein	BP,CC,MF	growth,metabolic process,developmental process,cellular process,reproduction,organelle,cell,extracellular region,membrane,binding,catalytic activity
PgRLK083-06	2626	LRR	strubbelig-receptor family 8 protein	BP,CC,MF	growth,metabolic process,developmental process,cellular process,reproduction,organelle,cell,extracellular region,membrane,binding,catalytic activity
PgRLK084	2669	LRR	leucine-rich repeat receptor-like kinase	BP,CC,MF	metabolic process,cellular process,organelle,cell,binding,catalytic activity
PgRLK085-01	4156	LRR	lrr receptor-like serine threonine-protein kinase rpk2	BP,CC,MF	signaling,single-organism process,metabolic process,cellular component organization or biogenesis,developmental process,response to stimulus,multicellular organismal process,cellular process,reproduction,cell,membrane,binding,catalytic activity
PgRLK085-02	3998	LRR	lrr receptor-like serine threonine-protein kinase rpk2	BP,CC,MF	biological regulation,signaling,single-organism process,metabolic process,cellular component organization or biogenesis,developmental process,response to stimulus,multicellular organismal process,cellular process,reproduction,cell,membrane,binding,catalytic activity
PgRLK085-03	3818	LRR	lrr receptor-like serine threonine-protein kinase rpk2	BP,CC,MF	biological regulation,signaling,single-organism process,metabolic process,cellular component organization or biogenesis,developmental process,response to stimulus,multicellular organismal process,cellular process,reproduction,cell,membrane,binding,catalytic activity
PgRLK086	2428	LRR	receptor-like protein kinase	BP,CC,MF	biological regulation,immune system process,signaling,single-organism process,metabolic process,response to stimulus,cellular process,organelle,cell,membrane,molecular transducer activity,binding,catalytic activity
PgRLK087-01	3813	LRR	leucine-rich repeat-containing protein kinase family protein	MF	catalytic activity
PgRLK087-02	3798	LRR	leucine-rich repeat-containing protein kinase family protein	MF	catalytic activity
PgRLK087-03	3414	LRR	leucine-rich repeat-containing protein kinase family protein	MF	catalytic activity
PgRLK087-04	3429	LRR	leucine-rich repeat-containing protein kinase family protein	MF	catalytic activity
PgRLK087-05	3580	LRR	leucine-rich repeat-containing protein kinase family protein	MF	catalytic activity
PgRLK087-06	3374	LRR	leucine-rich repeat-containing protein kinase family protein	MF	catalytic activity
PgRLK087-07	3758	LRR	leucine-rich repeat-containing protein kinase family protein	MF	catalytic activity
PgRLK087-08	3196	LRR	leucine-rich repeat-containing protein kinase family protein	MF	catalytic activity
PgRLK087-09	3773	LRR	leucine-rich repeat-containing protein kinase family protein	MF	catalytic activity
PgRLK087-10	3389	LRR	leucine-rich repeat-containing protein kinase family protein	MF	catalytic activity
PgRLK088	3869	LRR	leucine-rich repeat-containing protein kinase family protein	MF	catalytic activity
PgRLK089-01	4245	LRR	leucine-rich receptor-like protein kinase	BP,CC,MF	metabolic process,response to stimulus,cellular process,organelle,cell,membrane,catalytic activity
PgRLK089-02	3854	LRR	leucine-rich receptor-like protein kinase	BP,CC,MF	metabolic process,response to stimulus,cellular process,organelle,cell,membrane,catalytic activity
PgRLK090	3491	LRR	receptor-like protein kinase	BP,CC,MF	biological regulation,signaling,single-organism process,metabolic process,response to stimulus,cellular process,cell,membrane,catalytic activity
PgRLK091-01	3528	LRR	phytosulfokin receptor 1	BP,CC,MF	biological regulation,immune system process,signaling,single-organism process,metabolic process,response to stimulus,cellular process,organelle,cell,membrane,molecular transducer activity,binding,catalytic activity
PgRLK091-02	4178	LRR	phytosulfokin receptor 1	BP,CC,MF	biological regulation,immune system process,signaling,single-organism process,metabolic process,response to stimulus,cellular process,organelle,cell,membrane,molecular transducer activity,binding,catalytic activity
PgRLK091-03	3772	LRR	phytosulfokin receptor 1	BP,CC,MF	biological regulation,immune system process,signaling,single-organism process,metabolic process,response to stimulus,cellular process,organelle,cell,membrane,molecular transducer activity,binding,catalytic activity
PgRLK091-04	3122	LRR	phytosulfokin receptor 1	BP,CC,MF	biological regulation,immune system process,signaling,single-organism process,metabolic process,response to stimulus,cellular process,organelle,cell,membrane,molecular transducer activity,binding,catalytic activity
PgRLK091-05	848	LRR	receptor-like protein kinase	BP,CC,MF	biological regulation,immune system process,signaling,single-organism process,metabolic process,response to stimulus,cellular process,organelle,cell,membrane,molecular transducer activity,binding,catalytic activity
PgRLK091-06	544	--	receptor-like protein kinase	BP,CC,MF	biological regulation,immune system process,signaling,single-organism process,metabolic process,response to stimulus,cellular process,organelle,cell,membrane,molecular transducer activity,binding,catalytic activity
PgRLK091-07	886	--	pskr1_dauca ame: full=phytosulfokine receptor 1 short= 1 ame: full=phytosulfokine lrr receptor kinase 1 flags: precursor gi	BP,CC,MF	biological regulation,immune system process,signaling,single-organism process,metabolic process,response to stimulus,cellular process,organelle,cell,membrane,molecular transducer activity,binding,catalytic activity
PgRLK092	3394	LRR	probable lrr receptor-like serine threonine-protein kinase	BP,CC,MF	immune system process,localization,response to stimulus,organelle,cell,membrane,catalytic activity
PgRLK093	2365	LRR	receptor protein kinase-like protein	BP,CC,MF	response to stimulus,organelle,cell,membrane,catalytic activity
PgRLK094-01	4825	LRR	leucine-rich repeat receptor-like protein kinase
PgRLK094-02	4649	LRR	leucine-rich repeat receptor-like protein kinase
PgRLK094-03	5016	LRR	leucine-rich repeat receptor-like protein kinase
PgRLK094-04	4549	LRR	leucine-rich repeat receptor-like protein kinase
PgRLK094-05	3943	LRR	leucine-rich repeat receptor-like protein kinase
PgRLK095-01	2965	LRR	lrr receptor-like protein kinase	BP,CC,MF	biological regulation,immune system process,single-organism process,multi-organism process,metabolic process,developmental process,response to stimulus,cellular process,organelle,cell,extracellular region,membrane,molecular transducer activity,binding,catalytic activity
PgRLK095-02	3111	LRR	lrr receptor-like protein kinase	BP,CC,MF	biological regulation,immune system process,signaling,single-organism process,multi-organism process,metabolic process,developmental process,response to stimulus,cellular process,organelle,cell,extracellular region,membrane,molecular transducer activity,binding,catalytic activity
PgRLK095-03	1796	LRR	lrr receptor-like protein kinase	BP,CC,MF	biological regulation,immune system process,signaling,single-organism process,multi-organism process,metabolic process,developmental process,response to stimulus,cellular process,organelle,cell,extracellular region,membrane,molecular transducer activity,binding,catalytic activity
PgRLK095-04	867	--	lrr receptor-like protein kinase	BP,CC,MF	biological regulation,immune system process,signaling,single-organism process,multi-organism process,metabolic process,developmental process,response to stimulus,cellular process,organelle,cell,extracellular region,membrane,molecular transducer activity,binding,catalytic activity
PgRLK095-05	2126	--	lrr receptor-like protein kinase	BP,CC,MF	biological regulation,immune system process,signaling,single-organism process,multi-organism process,metabolic process,developmental process,response to stimulus,cellular process,organelle,cell,extracellular region,membrane,molecular transducer activity,binding,catalytic activity
PgRLK096-01	2445	LRR	protein kinase family protein	MF	catalytic activity
PgRLK096-02	2540	LRR	protein kinase family protein	MF	catalytic activity
PgRLK096-03	2461	LRR	protein kinase family protein	MF	catalytic activity
PgRLK097-01	5418	LRR	leucine-rich repeat receptor-like protein kinase	BP,CC,MF	biological regulation,signaling,single-organism process,metabolic process,developmental process,response to stimulus,cellular process,reproduction,cell,membrane,binding,catalytic activity
PgRLK097-02	5907	LRR	leucine-rich repeat receptor-like protein kinase	BP,CC,MF	biological regulation,signaling,single-organism process,metabolic process,developmental process,response to stimulus,cellular process,reproduction,cell,membrane,binding,catalytic activity
PgRLK097-03	5694	LRR	leucine-rich repeat receptor-like protein kinase	BP,CC,MF	biological regulation,signaling,single-organism process,metabolic process,developmental process,response to stimulus,cellular process,reproduction,cell,membrane,binding,catalytic activity
PgRLK097-04	4976	LRR	leucine-rich repeat receptor-like protein kinase	BP,CC,MF	biological regulation,signaling,single-organism process,metabolic process,developmental process,response to stimulus,cellular process,reproduction,cell,membrane,binding,catalytic activity
PgRLK097-05	5959	LRR	leucine-rich repeat receptor-like protein kinase	BP,CC,MF	biological regulation,signaling,single-organism process,metabolic process,developmental process,response to stimulus,cellular process,reproduction,cell,membrane,binding,catalytic activity
PgRLK097-06	5818	LRR	leucine-rich repeat receptor-like protein kinase	BP,CC,MF	biological regulation,signaling,single-organism process,metabolic process,developmental process,response to stimulus,cellular process,reproduction,cell,membrane,binding,catalytic activity
PgRLK098-01	2878	LRR	receptor-like serine-threonine protein kinase	CC,MF	cell,membrane,catalytic activity
PgRLK098-02	2899	LRR	receptor-like serine-threonine protein kinase	CC,MF	cell,membrane,catalytic activity
PgRLK098-03	1524	LRR	receptor-like serine-threonine protein kinase	CC,MF	cell,membrane,catalytic activity
PgRLK098-04	2950	LRR	receptor-like serine-threonine protein kinase	CC,MF	cell,membrane,catalytic activity
PgRLK098-05	2902	LRR	receptor-like serine-threonine protein kinase	CC,MF	cell,membrane,catalytic activity
PgRLK098-06	2953	LRR	receptor-like serine-threonine protein kinase	CC,MF	cell,membrane,catalytic activity
PgRLK098-07	1645	LRR	receptor-like serine-threonine protein kinase	CC,MF	organelle,cell,extracellular region,membrane,catalytic activity
PgRLK098-08	1594	LRR	receptor-like serine-threonine protein kinase	CC,MF	organelle,cell,extracellular region,membrane,catalytic activity
PgRLK098-09	2927	LRR	receptor-like serine-threonine protein kinase	BP,CC,MF	growth,single-organism process,metabolic process,localization,cellular component organization or biogenesis,developmental process,response to stimulus,cellular process,reproduction,cell,extracellular region,membrane,catalytic activity
PgRLK098-10	2974	LRR	receptor-like serine-threonine protein kinase	BP,CC,MF	growth,single-organism process,metabolic process,localization,cellular component organization or biogenesis,developmental process,response to stimulus,cellular process,reproduction,cell,extracellular region,membrane,catalytic activity
PgRLK098-11	2929	LRR	receptor-like serine-threonine protein kinase	CC,MF	cell,membrane,catalytic activity
PgRLK098-12	1199	cys	receptor-like serine-threonine protein kinase	CC,MF	cell,membrane,catalytic activity
PgRLK098-13	1225	cys	receptor-like serine-threonine protein kinase	BP,CC,MF	single-organism process,response to stimulus,cellular process,organelle,cell,membrane,catalytic activity
PgRLK098-14	1201	cys	receptor-like serine-threonine protein kinase	CC,MF	cell,membrane,catalytic activity
PgRLK098-15	1223	cys	receptor-like serine-threonine protein kinase	CC,MF	cell,membrane,catalytic activity
PgRLK098-16	1222	cys	receptor-like serine-threonine protein kinase	CC,MF	cell,membrane,catalytic activity
PgRLK098-17	1246	cys	receptor-like serine-threonine protein kinase	CC,MF	cell,membrane,catalytic activity
PgRLK098-18	308	--	receptor-like serine-threonine protein kinase	BP,CC,MF	immune system process,metabolic process,response to stimulus,cellular process,organelle,cell,extracellular region,membrane,binding,catalytic activity
PgRLK099-01	2893	LRR	receptor protein kinase-like protein	CC,MF	cell,membrane,catalytic activity
PgRLK099-02	2905	LRR	probable lrr receptor-like serine threonine-protein kinase	CC,MF	cell,membrane,catalytic activity
PgRLK099-03	450	LRR	ac022457_9 protein kinase	BP,CC,MF	metabolic process,cellular process,organelle,cell,membrane,catalytic activity
PgRLK100	749	LRR	af354500_1 pth-2	BP,CC,MF	growth,single-organism process,metabolic process,localization,cellular component organization or biogenesis,developmental process,response to stimulus,cellular process,reproduction,organelle,cell,extracellular region,membrane,binding,catalytic activity
PgRLK101	1258	LRR	receptor protein kinase-like	CC,MF	organelle,cell,catalytic activity
PgRLK102	670	LRR	protein kinase like protein	BP,CC,MF	metabolic process,cellular process,organelle,cell,binding,catalytic activity
PgRLK103	1094	LRR	leucine-rich repeat transmembrane protein kinase 1	BP,CC,MF	growth,metabolic process,developmental process,cellular process,reproduction,organelle,cell,extracellular region,membrane,binding,catalytic activity
PgRLK104	1704	LRR	receptor-like serine threonine expressed	BP,CC,MF	biological regulation,immune system process,signaling,single-organism process,metabolic process,response to stimulus,cellular process,organelle,cell,membrane,binding,catalytic activity
PgRLK105	752	LRR	receptor-like kinase	BP,CC,MF	metabolic process,response to stimulus,cellular process,cell,membrane,binding,catalytic activity
PgRLK106	1842	LRR	leucine-rich repeat protein kinase	BP,CC,MF	biological regulation,immune system process,signaling,single-organism process,metabolic process,localization,response to stimulus,cellular process,cell,membrane,binding,catalytic activity
PgRLK107	1248	LRR	probable lrr receptor-like serine threonine-protein kinase	BP,CC,MF	metabolic process,response to stimulus,cellular process,organelle,cell,membrane,catalytic activity
PgRLK108	1080	LRR	protein kinase superfamily protein	CC,MF	cell,membrane,catalytic activity
PgRLK109	1380	LRR	pti1-like tyrosine-protein kinase	CC,MF	cell,membrane,catalytic activity
PgRLK110	906	LRR	somatic embryogenesis receptor-like kinase2 precursor	BP,CC,MF	metabolic process,cellular process,organelle,cell,binding,catalytic activity
PgRLK111	848	LRR	somatic embryogenesis protein kinase 1	BP,CC,MF	metabolic process,cellular process,organelle,cell,binding,catalytic activity
PgRLK112	1210	LRR	receptor-like protein kinase feronia	BP,CC,MF	growth,single-organism process,metabolic process,localization,cellular component organization or biogenesis,developmental process,response to stimulus,cellular process,reproduction,organelle,cell,extracellular region,membrane,binding,catalytic activity
PgRLK113	918	LRR	pto kinase interactor	BP,CC,MF	biological regulation,immune system process,signaling,single-organism process,metabolic process,response to stimulus,cellular process,organelle,cell,binding,catalytic activity
PgRLK114	1228	LRR	leucine-rich repeat receptor-like protein kinase	CC,MF	organelle,cell,catalytic activity
PgRLK115	998	LRR	receptor protein kinase-like protein	BP,CC,MF	biological regulation,growth,signaling,single-organism process,metabolic process,developmental process,response to stimulus,cellular process,reproduction,cell,membrane,binding,catalytic activity
PgRLK116	496	LRR	lrr receptor-like serine threonine-protein kinase rkf3	CC,MF	organelle,cell,extracellular region,membrane,molecular transducer activity,catalytic activity
PgRLK117	1246	LRR	crk1 protein	BP,CC,MF	metabolic process,cellular process,organelle,cell,binding,catalytic activity
PgRLK118	1117	LRR	leucine-rich repeat transmembrane protein	BP,MF	metabolic process,cellular process,binding,catalytic activity
PgRLK119	908	LRR	receptor-like protein kinase feronia	BP,CC,MF	growth,metabolic process,developmental process,response to stimulus,cellular process,reproduction,cell,membrane,catalytic activity
PgRLK120	707	LRR	receptor-like protein kinase	BP,CC,MF	biological regulation,growth,signaling,single-organism process,metabolic process,developmental process,response to stimulus,cellular process,organelle,cell,membrane,binding,catalytic activity
PgRLK121	1274	LRR	receptor kinase	BP,CC,MF	biological regulation,immune system process,signaling,single-organism process,metabolic process,response to stimulus,cellular process,organelle,cell,molecular transducer activity,binding,catalytic activity
PgRLK122	985	LRR	leucine-rich repeat protein kinase-like protein	BP,CC,MF	biological regulation,signaling,single-organism process,metabolic process,localization,response to stimulus,cellular process,organelle,cell,extracellular region,membrane,binding,catalytic activity
PgRLK123	1441	LRR	protein kinase superfamily protein	CC,MF	cell,membrane,catalytic activity
PgRLK124	2490	LRR	leucine-rich repeat transmembrane protein	BP,MF	metabolic process,cellular process,binding,catalytic activity
PgRLK125	894	LRR	receptor-like protein kinase 2	BP,MF	biological regulation,signaling,single-organism process,metabolic process,localization,developmental process,response to stimulus,cellular process,reproduction,binding,catalytic activity
PgRLK126	850	LRR	serine threonine protein kinase-like	BP,CC,MF	metabolic process,cellular process,cell,membrane,binding,catalytic activity
PgRLK127-01	1570	LRR	leucine-rich repeat receptor-like kinase	BP,MF	metabolic process,cellular process,binding,catalytic activity
PgRLK127-02	937	LRR	leucine-rich repeat receptor-like kinase	BP,MF	metabolic process,cellular process,binding,catalytic activity
PgRLK128-01	1377	LRR	protein kinase domain containing expressed	BP,CC,MF	biological regulation,signaling,single-organism process,metabolic process,cellular component organization or biogenesis,response to stimulus,cellular process,organelle,cell,extracellular region,binding,catalytic activity
PgRLK128-02	2103	LRR	protein kinase domain containing expressed	BP,CC,MF	biological regulation,signaling,single-organism process,metabolic process,cellular component organization or biogenesis,response to stimulus,cellular process,organelle,cell,extracellular region,binding,catalytic activity
PgRLK129	1114	LRR	adenine nucleotide alpha hydrolase domain-containing protein kinase	BP,CC,MF	metabolic process,response to stimulus,cellular process,cell,membrane,binding,catalytic activity
PgRLK130	1233	LRR	receptor-like protein kinase	CC,MF	organelle,cell,catalytic activity
PgRLK131-01	2035	LRR	serine threonine kinase	BP,CC,MF	response to stimulus,organelle,cell,membrane,catalytic activity
PgRLK131-02	2850	cys	protein kinase	MF	catalytic activity
PgRLK131-03	4820	cys	cysteine-rich receptor-like protein kinase	MF	binding,catalytic activity
PgRLK131-04	3080	cys	cysteine-rich receptor-like protein kinase	MF	catalytic activity
PgRLK131-05	2591	cys	serine threonine kinase	BP,CC,MF	response to stimulus,organelle,cell,membrane,catalytic activity
PgRLK131-06	2061	cys	protein kinase	MF	catalytic activity
PgRLK131-07	4652	cys	cysteine-rich receptor-like protein kinase	MF	binding,catalytic activity
PgRLK131-08	3065	cys	cysteine-rich receptor-like protein kinase	CC,MF	organelle,cell,catalytic activity
PgRLK132	707	LRR	receptor like kinase	BP,CC,MF	metabolic process,cellular process,reproduction,organelle,cell,binding,catalytic activity
PgRLK133	1327	LRR	serine threonine kinase-like protein	BP,CC,MF	response to stimulus,cell,membrane,catalytic activity
PgRLK134	975	LRR	receptor protein kinase like protein	BP,MF	growth,single-organism process,metabolic process,developmental process,cellular process,reproduction,binding,catalytic activity
PgRLK135	1483	LRR	lrr receptor-linked protein kinase	BP,CC,MF	biological regulation,signaling,single-organism process,metabolic process,response to stimulus,cellular process,cell,membrane,binding,catalytic activity
PgRLK136	998	LRR	probable receptor-like serine threonine-protein kinase	CC,MF	organelle,cell,catalytic activity
PgRLK137	1020	LRR	receptor-like serine threonine kinase	BP,MF	metabolic process,cellular process,binding,catalytic activity
PgRLK138-01	1662	LRR	receptor-like kinase	CC,MF	organelle,cell,catalytic activity
PgRLK138-02	1787	LRR	receptor-like kinase	CC,MF	organelle,cell,catalytic activity
PgRLK138-03	1542	LRR	receptor-like kinase	CC,MF	organelle,cell,catalytic activity
PgRLK138-04	1667	LRR	receptor-like kinase	CC,MF	organelle,cell,catalytic activity
PgRLK139	1217	LRR	probable receptor-like protein kinase	BP,CC,MF	metabolic process,response to stimulus,organelle,cell,catalytic activity
PgRLK140	1162	LRR	receptor-like kinase	BP,CC,MF	metabolic process,cellular process,organelle,cell,membrane,binding,catalytic activity
PgRLK141	1621	LRR	receptor-kinase isolog	BP,CC,MF	biological regulation,signaling,single-organism process,metabolic process,response to stimulus,cellular process,cell,membrane,binding,catalytic activity
PgRLK142	2014	LRR	leucine-rich repeat protein kinase family protein	BP,CC,MF	biological regulation,signaling,single-organism process,metabolic process,response to stimulus,cellular process,cell,extracellular region,membrane,binding,catalytic activity
PgRLK143	851	LRR	flag-tagged protein kinase domain of mitogen-activated protein kinase kinase kinase	BP,CC,MF	metabolic process,response to stimulus,cellular process,organelle,cell,catalytic activity
PgRLK144	2123	LRR	receptor-like cytoplasmic kinase via5	BP,CC,MF	metabolic process,cellular process,organelle,cell,extracellular region,binding,catalytic activity
PgRLK145	946	LRR	receptor-like cytosolic serine threonine-protein kinase rbk2	BP,CC,MF	biological regulation,immune system process,signaling,single-organism process,metabolic process,response to stimulus,cellular process,organelle,cell,binding,catalytic activity
PgRLK146	2367	LRR	agc (camp- cgmp-dependent and protein kinase c) kinase family protein	BP,CC,MF	single-organism process,metabolic process,cellular component organization or biogenesis,cellular process,organelle,cell,membrane,binding,catalytic activity
PgRLK147-01	985	LRR	lysin motif receptor-like kinase	BP,CC,MF	immune system process,response to stimulus,organelle,cell,extracellular region,membrane,catalytic activity
PgRLK147-02	1140	--	containing receptor-like kinase	BP,CC,MF	immune system process,response to stimulus,organelle,cell,extracellular region,membrane,catalytic activity
PgRLK147-03	497	--	lysin motif receptor-like kinase	BP,CC,MF	immune system process,response to stimulus,organelle,cell,extracellular region,membrane,catalytic activity
PgRLK148	1751	LRR	probable leucine-rich repeat receptor-like serine threonine-protein kinase	BP,CC,MF	biological regulation,immune system process,signaling,single-organism process,metabolic process,localization,cellular component organization or biogenesis,response to stimulus,cellular process,cell,membrane,binding,catalytic activity
PgRLK149	1549	LRR	lrr receptor protein kinase	BP,CC,MF	growth,immune system process,signaling,single-organism process,multi-organism process,metabolic process,developmental process,response to stimulus,cellular process,reproduction,extracellular region,catalytic activity
PgRLK150-01	2650	LRR	brassinosteroid receptor	MF	catalytic activity
PgRLK150-02	2082	LRR	brassinosteroid receptor	BP,CC,MF	metabolic process,cellular process,organelle,cell,binding,catalytic activity
PgRLK150-03	2496	LRR	brassinosteroid receptor	BP,CC,MF	metabolic process,cellular process,organelle,cell,binding,catalytic activity
PgRLK150-04	2418	LRR	brassinosteroid receptor	BP,CC,MF	metabolic process,cellular process,organelle,cell,binding,catalytic activity
PgRLK150-05	2422	LRR	brassinosteroid receptor	MF	catalytic activity
PgRLK150-06	1852	LRR	brassinosteroid receptor	CC,MF	cell
PgRLK150-07	2652	LRR	brassinosteroid receptor	BP,CC,MF	metabolic process,cellular process,organelle,cell,binding,catalytic activity
PgRLK150-08	1926	LRR	brassinosteroid receptor	BP,CC,MF	metabolic process,cellular process,organelle,cell,binding,catalytic activity
PgRLK150-09	2158	LRR	brassinosteroid receptor	CC,MF	cell
PgRLK150-10	2136	LRR	brassinosteroid receptor	BP,CC,MF	metabolic process,cellular process,organelle,cell,binding,catalytic activity
PgRLK151-01	2262	LRR	receptor-like cytosolic serine threonine-protein kinase rbk2	BP,CC,MF	metabolic process,cellular process,organelle,cell,extracellular region,binding,catalytic activity
PgRLK151-02	2250	LRR	receptor-like cytosolic serine threonine-protein kinase rbk2	BP,CC,MF	metabolic process,cellular process,organelle,cell,extracellular region,binding,catalytic activity
PgRLK151-03	2066	LRR	protein kinase family protein	BP,CC,MF	metabolic process,cellular process,organelle,cell,extracellular region,binding,catalytic activity
PgRLK151-04	2188	LRR	receptor-like cytosolic serine threonine-protein kinase rbk2	BP,CC,MF	metabolic process,cellular process,organelle,cell,extracellular region,binding,catalytic activity
PgRLK151-05	2103	LRR	protein kinase family protein	BP,CC,MF	metabolic process,cellular process,organelle,cell,extracellular region,binding,catalytic activity
PgRLK152	2716	LRR	leucine-rich repeat protein kinase family protein	BP,CC,MF	biological regulation,immune system process,signaling,single-organism process,metabolic process,localization,cellular component organization or biogenesis,response to stimulus,cellular process,cell,membrane,binding,catalytic activity
PgRLK153-01	1482	LRR	receptor-like protein kinase homolog	MF	catalytic activity
PgRLK153-02	990	LRR	receptor-like protein kinase homolog	CC,MF	extracellular region,catalytic activity
PgRLK153-03	2164	LRR	receptor-like protein kinase homolog	MF	catalytic activity
PgRLK154	1218	LRR	receptor-like protein kinase	BP,CC,MF	biological regulation,signaling,single-organism process,metabolic process,developmental process,response to stimulus,cellular process,reproduction,organelle,cell,binding,catalytic activity
PgRLK155-01	1769	LRR	receptor protein kinase-like	CC,MF	organelle,cell,catalytic activity
PgRLK155-02	1120	LRR	receptor protein kinase-like	CC,MF	organelle,cell,catalytic activity
PgRLK155-03	1917	LRR	receptor protein kinase-like	CC,MF	organelle,cell,catalytic activity
PgRLK155-04	1954	LRR	receptor protein kinase-like	CC,MF	organelle,cell,catalytic activity
PgRLK155-05	1732	LRR	receptor protein kinase-like	CC,MF	organelle,cell,catalytic activity
PgRLK155-06	1083	LRR	receptor protein kinase-like	CC,MF	organelle,cell,catalytic activity
PgRLK156	1450	LRR	receptor protein kinase-like protein	CC,MF	organelle,cell,catalytic activity
PgRLK157-01	2799	LRR	receptor protein kinase	BP,CC,MF	biological regulation,growth,signaling,single-organism process,metabolic process,developmental process,response to stimulus,cellular process,cell,membrane,binding,catalytic activity
PgRLK157-02	1438	LRR	receptor protein kinase	BP,CC,MF	biological regulation,growth,signaling,single-organism process,metabolic process,developmental process,response to stimulus,cellular process,organelle,cell,membrane,binding,catalytic activity
PgRLK157-03	1439	LRR	receptor protein kinase	BP,CC,MF	biological regulation,growth,signaling,single-organism process,metabolic process,developmental process,response to stimulus,cellular process,organelle,cell,membrane,binding,catalytic activity
PgRLK157-04	2800	LRR	receptor protein kinase	BP,CC,MF	biological regulation,growth,signaling,single-organism process,metabolic process,developmental process,response to stimulus,cellular process,cell,membrane,binding,catalytic activity
PgRLK158	1977	LRR	receptor-like kinase	BP,CC,MF	metabolic process,response to stimulus,cellular process,organelle,cell,membrane,binding,catalytic activity
PgRLK159-01	749	LRR	serine threonine kinase - like protein	BP,CC,MF	biological regulation,immune system process,signaling,single-organism process,localization,cellular component organization or biogenesis,response to stimulus,cellular process,organelle,cell,membrane,catalytic activity
PgRLK159-02	1210	LRR	serine threonine kinase - like protein	BP,CC,MF	biological regulation,immune system process,signaling,single-organism process,localization,cellular component organization or biogenesis,response to stimulus,cellular process,organelle,cell,membrane,catalytic activity
PgRLK160-01	3016	LRR	probable receptor-like protein kinase	BP,CC,MF	metabolic process,cellular process,organelle,cell,membrane,binding,catalytic activity
PgRLK160-02	1696	LRR	probable receptor-like protein kinase	BP,CC,MF	metabolic process,cellular process,organelle,cell,membrane,binding,catalytic activity
PgRLK161	1938	LRR	receptor-like kinase	CC,MF	cell,membrane,catalytic activity
PgRLK162	726	LRR	leucine-rich repeat protein kinase-like protein	BP,CC,MF	biological regulation,signaling,single-organism process,metabolic process,localization,response to stimulus,cellular process,organelle,cell,extracellular region,membrane,binding,catalytic activity
PgRLK163-01	1100	LRR	leucine-rich repeat transmembrane protein kinase	BP,CC,MF	biological regulation,growth,signaling,single-organism process,metabolic process,cellular component organization or biogenesis,developmental process,response to stimulus,cellular process,organelle,cell,macromolecular complex,membrane,structural molecule activity,binding,catalytic activity
PgRLK163-02	1474	LRR	leucine-rich repeat transmembrane protein kinase	BP,CC,MF	biological regulation,growth,signaling,single-organism process,metabolic process,cellular component organization or biogenesis,developmental process,response to stimulus,cellular process,organelle,cell,macromolecular complex,membrane,structural molecule activity,binding,catalytic activity
PgRLK163-03	1450	LRR	leucine-rich repeat transmembrane protein kinase	BP,CC,MF	biological regulation,growth,signaling,single-organism process,metabolic process,cellular component organization or biogenesis,developmental process,response to stimulus,cellular process,organelle,cell,macromolecular complex,membrane,structural molecule activity,binding,catalytic activity
PgRLK164-01	1645	LRR	kinase domain-containing protein	BP,CC,MF	biological regulation,immune system process,signaling,single-organism process,metabolic process,response to stimulus,cellular process,organelle,cell,membrane,binding,catalytic activity
PgRLK164-02	1441	LRR	kinase domain-containing protein	BP,CC,MF	biological regulation,immune system process,signaling,single-organism process,metabolic process,response to stimulus,cellular process,organelle,cell,membrane,binding,catalytic activity
PgRLK164-03	1104	LRR	kinase domain-containing protein	BP,CC,MF	biological regulation,immune system process,signaling,single-organism process,metabolic process,response to stimulus,cellular process,organelle,cell,membrane,binding,catalytic activity
PgRLK164-04	1541	LRR	kinase domain-containing protein	BP,CC,MF	biological regulation,immune system process,signaling,single-organism process,metabolic process,response to stimulus,cellular process,organelle,cell,membrane,binding,catalytic activity
PgRLK165	1667	LRR	receptor protein kinase-like	BP,CC,MF	metabolic process,cellular process,organelle,cell,binding,catalytic activity
PgRLK166	280	LRR	protein kinase-like	BP,CC,MF	metabolic process,cellular process,cell,membrane,binding,catalytic activity
PgRLK167	1132	LRR	clv1-like receptor kinase	BP,MF	metabolic process,developmental process,cellular process,binding,catalytic activity
PgRLK168-01	647	LRR	receptor-like kinase	BP,CC,MF	metabolic process,cellular process,organelle,cell,membrane,binding,catalytic activity
PgRLK168-02	881	LRR	protein kinase-like protein	CC,MF	organelle,cell,membrane,catalytic activity
PgRLK169-01	1349	LRR	receptor-like protein kinase	CC	cell,membrane
PgRLK169-02	2468	LRR	receptor-like protein kinase	CC,MF	cell,membrane,catalytic activity
PgRLK169-03	3312	LRR	receptor-like protein kinase	CC,MF	cell,membrane,catalytic activity
PgRLK169-04	1370	LRR	receptor-like protein kinase	CC	cell,membrane
PgRLK170	1359	LRR	leucine rich repeat family expressed	BP,CC,MF	biological regulation,signaling,single-organism process,metabolic process,response to stimulus,cellular process,organelle,cell,membrane,binding,catalytic activity
PgRLK171	1626	LRR	receptor-like protein kinase feronia	BP,CC,MF	growth,single-organism process,metabolic process,localization,cellular component organization or biogenesis,developmental process,response to stimulus,cellular process,reproduction,organelle,cell,extracellular region,membrane,binding,catalytic activity
PgRLK172-01	2684	LRR	pto kinase interactor	BP,CC,MF	biological regulation,immune system process,signaling,single-organism process,response to stimulus,cellular process,organelle,cell,binding,catalytic activity
PgRLK172-02	2467	LRR	pto kinase interactor	BP,CC,MF	biological regulation,immune system process,signaling,single-organism process,response to stimulus,cellular process,organelle,cell,binding,catalytic activity
PgRLK172-03	2095	LRR	pto kinase interactor	BP,CC,MF	biological regulation,immune system process,signaling,single-organism process,response to stimulus,cellular process,organelle,cell,extracellular region,binding,catalytic activity
PgRLK172-04	2932	LRR	pto kinase interactor	BP,CC,MF	biological regulation,immune system process,signaling,single-organism process,response to stimulus,cellular process,organelle,cell,binding,catalytic activity
PgRLK172-05	2147	LRR	pto kinase interactor	BP,CC,MF	biological regulation,immune system process,signaling,single-organism process,response to stimulus,cellular process,organelle,cell,binding,catalytic activity
PgRLK172-06	1788	LRR	pto kinase interactor	BP,CC,MF	biological regulation,immune system process,signaling,single-organism process,response to stimulus,cellular process,organelle,cell,extracellular region,binding,catalytic activity
PgRLK172-07	2114	LRR	pto kinase interactor	BP,CC,MF	biological regulation,immune system process,signaling,single-organism process,response to stimulus,cellular process,organelle,cell,binding,catalytic activity
PgRLK173	850	LRR	leucine-rich receptor-like protein kinase bam3	BP,CC,MF	biological regulation,growth,signaling,single-organism process,metabolic process,cellular component organization or biogenesis,developmental process,response to stimulus,cellular process,reproduction,organelle,cell,membrane,binding,catalytic activity
PgRLK174-01	2050	LRR	protein kinase	BP,CC,MF	metabolic process,cellular process,cell,membrane,binding,catalytic activity
PgRLK174-02	621	LRR	protein kinase-like protein	BP,MF	metabolic process,cellular process,binding,catalytic activity
PgRLK174-03	1402	--	protein kinase	BP,CC,MF	metabolic process,cellular process,cell,membrane,binding,catalytic activity
PgRLK174-04	211	--	protein kinase	BP,CC,MF	metabolic process,cellular process,cell,membrane,binding,catalytic activity
PgRLK174-05	1439	--	protein kinase	BP,CC,MF	metabolic process,cellular process,cell,membrane,binding,catalytic activity
PgRLK174-06	267	--	serine threonine protein kinase-like	BP,CC,MF	metabolic process,cellular process,cell,membrane,binding,catalytic activity
PgRLK174-07	1315	--	receptor-like serine threonine-protein kinase	BP,CC,MF	metabolic process,cellular process,cell,membrane,binding,catalytic activity
PgRLK174-08	260	--	serine threonine protein kinase-like	BP,CC,MF	metabolic process,cellular process,cell,membrane,binding,catalytic activity
PgRLK175-01	1566	LRR	resistance-related receptor-like kinase	BP,CC,MF	metabolic process,cellular process,organelle,cell,binding,catalytic activity
PgRLK175-02	912	LRR	resistance-related receptor-like kinase	MF	catalytic activity
PgRLK176	2110	LRR	leucine-rich repeat transmembrane protein kinase	BP,CC,MF	biological regulation,growth,signaling,single-organism process,metabolic process,developmental process,response to stimulus,cellular process,organelle,cell,membrane,binding,catalytic activity
PgRLK177-01	1282	LRR	af480497_8 receptor protein kinase	BP,CC,MF	metabolic process,cellular process,organelle,cell,binding,catalytic activity
PgRLK177-02	2015	LRR	af480497_8 receptor protein kinase	BP,CC,MF	metabolic process,cellular process,organelle,cell,binding,catalytic activity
PgRLK177-03	2058	LRR	af480497_8 receptor protein kinase	BP,CC,MF	metabolic process,cellular process,organelle,cell,binding,catalytic activity
PgRLK177-04	1125	LRR	serine theronine protein kinase 2	BP,CC,MF	metabolic process,cellular process,organelle,cell,binding,catalytic activity
PgRLK178	925	LRR	leucine-rich repeat receptor-like protein kinase	BP,CC,MF	biological regulation,immune system process,signaling,single-organism process,metabolic process,developmental process,response to stimulus,cellular process,reproduction,organelle,cell,membrane,binding,catalytic activity
PgRLK179-01	2043	LRR	somatic embryogenesis protein kinase 1	BP,CC,MF	metabolic process,cellular process,organelle,cell,binding,catalytic activity
PgRLK179-02	2055	LRR	somatic embryogenesis protein kinase 1	BP,CC,MF	metabolic process,cellular process,organelle,cell,binding,catalytic activity
PgRLK179-03	1912	LRR	somatic embryogenesis protein kinase 1	BP,CC,MF	metabolic process,cellular process,organelle,cell,binding,catalytic activity
PgRLK180-01	1584	LRR	receptor-like protein kinase	BP,CC,MF	growth,single-organism process,cellular component organization or biogenesis,developmental process,cellular process,cell,membrane,catalytic activity
PgRLK180-02	1524	LRR	receptor-like protein kinase	BP,CC,MF	growth,single-organism process,cellular component organization or biogenesis,developmental process,cellular process,cell,membrane,catalytic activity
PgRLK181-01	1183	LRR	receptor-like protein kinase 2	BP,MF	biological regulation,signaling,single-organism process,metabolic process,localization,developmental process,response to stimulus,cellular process,reproduction,binding,catalytic activity
PgRLK181-02	419	LRR	lrr receptor-like kinase 2	BP,MF	biological regulation,signaling,single-organism process,metabolic process,localization,developmental process,response to stimulus,cellular process,reproduction,binding,catalytic activity
PgRLK181-03	1929	LRR	lrr receptor-like kinase 1	BP,MF	biological regulation,signaling,single-organism process,developmental process,response to stimulus,cellular process,catalytic activity
PgRLK181-04	780	LRR	lrr receptor-like kinase 2	BP,MF	biological regulation,signaling,single-organism process,metabolic process,localization,developmental process,response to stimulus,cellular process,reproduction,binding,catalytic activity
PgRLK181-05	329	LRR	lrr receptor-like kinase 2	BP,MF	biological regulation,signaling,single-organism process,metabolic process,localization,developmental process,response to stimulus,cellular process,reproduction,binding,catalytic activity
PgRLK182-01	430	LRR	receptor-like protein kinase	BP,CC,MF	metabolic process,cellular process,organelle,cell,membrane,binding,catalytic activity
PgRLK182-02	1269	LRR	protein kinase family protein	BP,CC,MF	metabolic process,cellular process,organelle,cell,membrane,binding,catalytic activity
PgRLK182-03	1072	LRR	protein kinase family protein	BP,CC,MF	metabolic process,cellular process,organelle,cell,membrane,binding,catalytic activity
PgRLK183-01	1546	LRR	receptor-like protein kinase feronia	BP,CC,MF	growth,single-organism process,metabolic process,localization,cellular component organization or biogenesis,developmental process,response to stimulus,cellular process,reproduction,organelle,cell,extracellular region,membrane,binding,catalytic activity
PgRLK183-02	1287	LRR	receptor-like protein kinase	CC,MF	extracellular region,catalytic activity
PgRLK183-03	1408	LRR	receptor-like protein kinase	CC,MF	extracellular region,catalytic activity
PgRLK183-04	1289	LRR	receptor-like protein kinase	CC,MF	extracellular region,catalytic activity
PgRLK184	1768	LRR	leucine-rich repeat protein kinase family protein	BP,CC,MF	biological regulation,signaling,single-organism process,metabolic process,response to stimulus,cellular process,extracellular region,binding,catalytic activity
PgRLK185	1592	LRR	leucine-rich repeat receptor-like protein kinase	BP,CC,MF	biological regulation,growth,signaling,single-organism process,metabolic process,developmental process,response to stimulus,multicellular organismal process,cellular process,reproduction,cell,membrane,binding,catalytic activity
PgRLK186-01	890	LRR	probable lrr receptor-like serine threonine-protein kinase	BP,CC,MF	immune system process,localization,response to stimulus,organelle,cell,membrane,catalytic activity
PgRLK186-02	564	LRR	receptor protein kinase-like protein	BP,CC,MF	immune system process,metabolic process,localization,response to stimulus,cellular process,organelle,cell,membrane,binding,catalytic activity
PgRLK186-03	1039	LRR	receptor protein kinase-like protein	BP,CC,MF	immune system process,localization,response to stimulus,organelle,cell,membrane,catalytic activity
PgRLK187	1173	LRR	receptor kinase	BP,CC,MF	biological regulation,immune system process,signaling,single-organism process,metabolic process,response to stimulus,cellular process,organelle,cell,molecular transducer activity,binding,catalytic activity
PgRLK188-01	2482	LRR	protein kinase family protein	MF	catalytic activity
PgRLK188-02	2333	LRR	protein kinase family protein	MF	catalytic activity
PgRLK188-03	2387	LRR	protein kinase family protein	MF	catalytic activity
PgRLK188-04	2256	LRR	protein kinase family protein	MF	catalytic activity
PgRLK189-01	906	LRR	receptor like kinase	CC,MF	organelle,cell,catalytic activity
PgRLK189-02	1261	LRR	receptor like kinase	MF	catalytic activity
PgRLK189-03	870	LRR	af224705_1 receptor-like protein kinase 4	BP,CC,MF	response to stimulus,cell,membrane,catalytic activity
PgRLK189-04	633	LRR	receptor like kinase	BP,CC,MF	metabolic process,cellular process,organelle,cell,membrane,binding,catalytic activity
PgRLK189-05	3188	S	receptor like kinase
PgRLK189-06	3089	S	receptor like kinase
PgRLK189-07	980	--	receptor like kinase	BP,CC,MF	metabolic process,cellular process,cell,membrane,binding,catalytic activity
PgRLK189-08	731	--	serine threonine kinase-like protein	CC,MF	cell,membrane,catalytic activity
PgRLK189-09	2528	--	receptor like kinase
PgRLK189-10	566	--	receptor like kinase
PgRLK190	974	LRR	leucine-rich repeat protein kinase-like protein	BP,CC,MF	biological regulation,signaling,single-organism process,metabolic process,developmental process,response to stimulus,multicellular organismal process,cellular process,reproduction,cell,membrane,binding,catalytic activity
PgRLK191	438	LRR	ac022457_9 protein kinase	BP,CC,MF	metabolic process,cellular process,organelle,cell,membrane,catalytic activity
PgRLK192	694	LRR	wall-associated kinase 4-like	CC,MF	organelle,cell,catalytic activity
PgRLK193-01	1802	cal	calcium calmodulin-regulated receptor-like kinase	BP,CC,MF	immune system process,metabolic process,developmental process,response to stimulus,cellular process,organelle,cell,membrane,binding,catalytic activity
PgRLK193-02	842	--	calcium calmodulin-regulated receptor-like kinase	BP,CC,MF	metabolic process,developmental process,response to stimulus,cellular process,organelle,cell,binding,catalytic activity
PgRLK193-03	736	--	calcium calmodulin-regulated receptor-like kinase	BP,CC,MF	metabolic process,developmental process,response to stimulus,cellular process,organelle,cell,binding,catalytic activity
PgRLK193-04	1677	PERK	calcium calmodulin-regulated receptor-like kinase	BP,CC,MF	immune system process,metabolic process,developmental process,response to stimulus,cellular process,organelle,cell,membrane,binding,catalytic activity
PgRLK194-01	2777	cal	calmodulin-binding receptor-like cytoplasmic kinase 3	BP,CC,MF	biological regulation,immune system process,signaling,single-organism process,metabolic process,response to stimulus,cellular process,cell,membrane,catalytic activity
PgRLK194-02	2038	cal	calmodulin-binding receptor-like cytoplasmic kinase 3	BP,CC,MF	biological regulation,immune system process,signaling,single-organism process,metabolic process,response to stimulus,cellular process,cell,membrane,catalytic activity
PgRLK194-03	2222	cal	calmodulin-binding receptor-like cytoplasmic kinase 3	BP,CC,MF	biological regulation,immune system process,signaling,single-organism process,metabolic process,response to stimulus,cellular process,cell,membrane,catalytic activity
PgRLK194-04	2065	cal	calmodulin-binding receptor-like cytoplasmic kinase 3	BP,CC,MF	biological regulation,immune system process,signaling,single-organism process,metabolic process,response to stimulus,cellular process,cell,membrane,catalytic activity
PgRLK195-01	2035	cal	calcium calmodulin-regulated receptor-like kinase	BP,CC,MF	metabolic process,developmental process,response to stimulus,cellular process,organelle,cell,binding,catalytic activity
PgRLK195-02	1291	PERK	calcium calmodulin-regulated receptor-like kinase	BP,CC,MF	biological regulation,immune system process,signaling,single-organism process,metabolic process,developmental process,response to stimulus,cellular process,organelle,cell,membrane,binding,catalytic activity
PgRLK195-03	2094	PERK	calcium calmodulin-regulated receptor-like kinase	BP,CC,MF	immune system process,metabolic process,developmental process,response to stimulus,cellular process,organelle,cell,membrane,binding,catalytic activity
PgRLK195-04	1415	PERK	calcium calmodulin-regulated receptor-like kinase	BP,CC,MF	immune system process,metabolic process,developmental process,response to stimulus,cellular process,organelle,cell,membrane,binding,catalytic activity
PgRLK195-05	1570	PERK	calcium calmodulin-regulated receptor-like kinase	BP,CC,MF	immune system process,metabolic process,developmental process,response to stimulus,cellular process,organelle,cell,membrane,binding,catalytic activity
PgRLK195-06	606	PERK	calcium calmodulin-regulated receptor-like kinase	BP,CC,MF	immune system process,metabolic process,developmental process,response to stimulus,cellular process,organelle,cell,membrane,binding,catalytic activity
PgRLK195-07	1996	PERK	calcium calmodulin-regulated receptor-like kinase	BP,CC,MF	immune system process,metabolic process,developmental process,response to stimulus,cellular process,organelle,cell,membrane,binding,catalytic activity
PgRLK195-08	375	PERK	calcium calmodulin-regulated receptor-like kinase	BP,CC,MF	immune system process,metabolic process,developmental process,response to stimulus,cellular process,organelle,cell,membrane,binding,catalytic activity
PgRLK195-09	1755	PERK	calcium calmodulin-regulated receptor-like kinase	BP,CC,MF	biological regulation,immune system process,signaling,single-organism process,metabolic process,developmental process,response to stimulus,cellular process,organelle,cell,membrane,binding,catalytic activity
PgRLK195-10	560	--	calcium calmodulin-regulated receptor-like kinase	BP,CC,MF	immune system process,metabolic process,developmental process,response to stimulus,cellular process,organelle,cell,membrane,binding,catalytic activity
PgRLK196	1648	cys	protein kinase domain containing expressed	BP,CC,MF	metabolic process,cellular process,organelle,cell,binding,catalytic activity
PgRLK197	1688	cys	ki domain interacting kinase 1-like protein	BP,CC,MF	single-organism process,response to stimulus,cellular process,cell,catalytic activity
PgRLK198-01	2256	cys	cysteine-rich receptor-like protein kinase 25	BP,CC,MF	single-organism process,metabolic process,localization,cellular component organization or biogenesis,response to stimulus,cellular process,cell,membrane,catalytic activity
PgRLK198-02	2428	cys	cysteine-rich receptor-like protein kinase 25	BP,CC	single-organism process,metabolic process,localization,cellular component organization or biogenesis,response to stimulus,cellular process,cell,membrane
PgRLK198-03	1780	cys	cysteine-rich receptor-like protein kinase 25	BP,CC	single-organism process,metabolic process,localization,cellular component organization or biogenesis,response to stimulus,cellular process,cell,membrane
PgRLK198-04	1952	cys	cysteine-rich receptor-like protein kinase 25	BP,CC	single-organism process,metabolic process,localization,cellular component organization or biogenesis,response to stimulus,cellular process,cell,membrane
PgRLK198-05	1707	S	s-receptor kinase-like protein 1	BP,CC,MF	single-organism process,cellular component organization or biogenesis,response to stimulus,cellular process,organelle,cell,membrane,catalytic activity
PgRLK199-01	2274	cys	ser thr protein kinase isolog	CC,MF	cell
PgRLK199-02	857	--	ser thr protein kinase isolog	CC,MF	organelle,cell,membrane,catalytic activity
PgRLK199-03	681	--	ser thr protein kinase isolog	BP,CC,MF	metabolic process,cellular process,organelle,cell,membrane,binding,catalytic activity
PgRLK200	2008	cys	cysteine-rich receptor-like protein kinase
PgRLK201-01	2652	cys	cysteine-rich receptor-like protein kinase 42	BP,CC,MF	metabolic process,response to stimulus,cellular process,cell,membrane,catalytic activity
PgRLK201-02	2674	cys	cysteine-rich receptor-like protein kinase 42	BP,CC,MF	metabolic process,response to stimulus,cellular process,cell,membrane,catalytic activity
PgRLK201-03	3119	cys	cysteine-rich receptor-like protein kinase 42	BP,CC,MF	metabolic process,response to stimulus,cellular process,cell,membrane,catalytic activity
PgRLK201-04	2710	cys	cysteine-rich receptor-like protein kinase 42	BP,CC,MF	metabolic process,response to stimulus,cellular process,cell,membrane,catalytic activity
PgRLK201-05	2775	cys	cysteine-rich receptor-like protein kinase 42	BP,CC,MF	metabolic process,response to stimulus,cellular process,cell,membrane,catalytic activity
PgRLK201-06	2510	cys	cysteine-rich receptor-like protein kinase 42	BP,CC,MF	metabolic process,response to stimulus,cellular process,cell,membrane,catalytic activity
PgRLK201-07	1128	cys	cysteine-rich receptor-like protein kinase 42	BP,CC,MF	biological regulation,immune system process,signaling,single-organism process,metabolic process,response to stimulus,cellular process,organelle,cell,extracellular region,membrane,molecular transducer activity,binding,catalytic activity
PgRLK201-08	1677	cys	cysteine-rich receptor-like protein kinase 42	BP,CC,MF	metabolic process,localization,response to stimulus,cellular process,organelle,cell,extracellular region,membrane,molecular transducer activity,binding,catalytic activity
PgRLK201-09	1781	cys	cysteine-rich receptor-like protein kinase 42	BP,CC,MF	metabolic process,localization,response to stimulus,cellular process,organelle,cell,extracellular region,membrane,molecular transducer activity,binding,catalytic activity
PgRLK201-10	2393	cys	cysteine-rich receptor-like protein kinase 42	BP,CC,MF	metabolic process,response to stimulus,cellular process,cell,membrane,catalytic activity
PgRLK202-01	2614	cys	protein kinase domain containing expressed	BP,CC,MF	metabolic process,response to stimulus,cellular process,organelle,cell,binding,catalytic activity
PgRLK202-02	1187	cys	receptor-like protein kinase	BP,CC,MF	metabolic process,cellular process,organelle,cell,binding,catalytic activity
PgRLK202-03	2323	cys	protein kinase domain containing expressed	BP,CC,MF	metabolic process,response to stimulus,cellular process,organelle,cell,membrane,binding,catalytic activity
PgRLK202-04	2703	cys	protein kinase domain containing expressed	BP,CC,MF	metabolic process,response to stimulus,cellular process,organelle,cell,membrane,binding,catalytic activity
PgRLK202-05	2484	cys	protein kinase domain containing expressed	BP,CC,MF	metabolic process,response to stimulus,cellular process,organelle,cell,membrane,binding,catalytic activity
PgRLK202-06	2317	cys	protein kinase domain containing expressed	BP,CC,MF	metabolic process,response to stimulus,cellular process,organelle,cell,membrane,binding,catalytic activity
PgRLK203-01	2974	cys	cysteine-rich receptor-like protein kinase 42	BP,CC,MF	metabolic process,response to stimulus,cellular process,cell,catalytic activity
PgRLK203-02	2787	cys	cysteine-rich receptor-like protein kinase 42	BP,CC,MF	metabolic process,response to stimulus,cellular process,cell,catalytic activity
PgRLK203-03	2643	cys	cysteine-rich receptor-like protein kinase 42	BP,CC,MF	metabolic process,response to stimulus,cellular process,cell,membrane,catalytic activity
PgRLK203-04	2057	cys	cysteine-rich receptor-like protein kinase 42	CC,MF	extracellular region,molecular transducer activity,catalytic activity
PgRLK203-05	1870	cys	cysteine-rich receptor-like protein kinase 42	MF	catalytic activity
PgRLK203-06	1450	cys	cysteine-rich receptor-like protein kinase 42	CC,MF	extracellular region,molecular transducer activity,catalytic activity
PgRLK203-07	831	cys	cysteine-rich receptor-like protein kinase 42	CC,MF	organelle,cell,extracellular region,molecular transducer activity,catalytic activity
PgRLK203-08	1869	cys	cysteine-rich receptor-like protein kinase 42	CC,MF	organelle,cell,extracellular region,molecular transducer activity,catalytic activity
PgRLK203-09	1726	cys	cysteine-rich receptor-like protein kinase 42	BP,CC,MF	metabolic process,response to stimulus,cellular process,cell,membrane,catalytic activity
PgRLK203-10	591	--	cysteine-rich receptor-like protein kinase 42	BP,CC,MF	metabolic process,localization,response to stimulus,cellular process,organelle,cell,extracellular region,membrane,molecular transducer activity,catalytic activity
PgRLK203-11	410	--	cysteine-rich receptor-like protein kinase 42	BP,CC,MF	metabolic process,localization,response to stimulus,cellular process,organelle,cell,extracellular region,membrane,molecular transducer activity,binding,catalytic activity
PgRLK204-01	2058	cys	cysteine-rich receptor-like protein kinase 2	BP,CC,MF	metabolic process,localization,response to stimulus,cellular process,organelle,cell,extracellular region,membrane,catalytic activity
PgRLK204-02	3187	cys	cysteine-rich receptor-like protein kinase 2	BP,CC,MF	metabolic process,localization,response to stimulus,cellular process,organelle,cell,extracellular region,membrane,catalytic activity
PgRLK204-03	1835	cys	cysteine-rich receptor-like protein kinase 2	BP,CC,MF	metabolic process,localization,response to stimulus,cellular process,organelle,cell,extracellular region,membrane,binding,catalytic activity
PgRLK204-04	3163	cys	cysteine-rich receptor-like protein kinase 2	BP,CC,MF	metabolic process,localization,response to stimulus,cellular process,organelle,cell,extracellular region,membrane,catalytic activity
PgRLK205	708	cys	serine threonine kinase-like protein	BP,CC,MF	single-organism process,metabolic process,localization,cellular component organization or biogenesis,response to stimulus,cellular process,cell,extracellular region,membrane,catalytic activity
PgRLK206	893	cys	protein kinase rlk17	BP,CC,MF	metabolic process,cellular process,organelle,cell,binding,catalytic activity
PgRLK207	419	cys	receptor kinase-like protein
PgRLK208	377	cys	ki domain interacting kinase 1-like protein	BP,CC,MF	metabolic process,cellular process,reproduction,organelle,cell,binding,catalytic activity
PgRLK209	777	cys	ki domain interacting kinase 1-like protein	BP,MF	metabolic process,cellular process,binding,catalytic activity
PgRLK210	929	cys	ki domain interacting kinase 1-like protein	BP,CC,MF	metabolic process,cellular process,reproduction,organelle,cell,binding,catalytic activity
PgRLK211-01	1409	cys	protein kinase domain containing expressed	MF	catalytic activity
PgRLK211-02	1428	cys	protein kinase domain containing expressed	CC,MF	organelle,cell,catalytic activity
PgRLK212	1166	cys	cysteine-rich receptor-like protein kinase 42	BP,CC,MF	metabolic process,localization,response to stimulus,cellular process,organelle,cell,extracellular region,membrane,molecular transducer activity,binding,catalytic activity
PgRLK213	1371	cys	protein kinase domain containing expressed	MF	catalytic activity
PgRLK214-01	628	cys	ac007259_1 receptor-like protein kinase	MF	catalytic activity
PgRLK214-02	551	cys	ac007259_1 receptor-like protein kinase	MF	catalytic activity
PgRLK215	1234	cys	cysteine-rich receptor-like protein kinase 16	BP,CC,MF	single-organism process,metabolic process,response to stimulus,cellular process,organelle,cell,binding,catalytic activity
PgRLK216-01	763	cys	serine threonine kinase - like protein	BP,CC,MF	biological regulation,immune system process,signaling,single-organism process,metabolic process,localization,cellular component organization or biogenesis,response to stimulus,cellular process,cell,membrane,binding,catalytic activity
PgRLK216-02	1595	cys	cysteine-rich receptor-like protein kinase 10	BP,CC,MF	biological regulation,immune system process,signaling,single-organism process,localization,cellular component organization or biogenesis,response to stimulus,cellular process,cell,membrane,catalytic activity
PgRLK216-03	985	cys	serine threonine kinase	BP,CC,MF	metabolic process,cellular process,cell,membrane,binding,catalytic activity
PgRLK217-01	1143	cys	receptor-like protein kinase rlpk1	BP,CC,MF	biological regulation,signaling,single-organism process,metabolic process,localization,response to stimulus,cellular process,cell,membrane,molecular transducer activity,binding,catalytic activity
PgRLK217-02	1134	cys	receptor-like protein kinase rlpk1	BP,CC,MF	biological regulation,signaling,single-organism process,metabolic process,localization,response to stimulus,cellular process,cell,membrane,molecular transducer activity,binding,catalytic activity
PgRLK217-03	1851	cys	receptor-like serine threonine kinase	BP,MF	metabolic process,cellular process,binding,catalytic activity
PgRLK217-04	1866	cys	receptor-like serine threonine kinase	BP,MF	metabolic process,cellular process,binding,catalytic activity
PgRLK217-05	1842	cys	receptor-like serine threonine kinase	BP,MF	metabolic process,cellular process,binding,catalytic activity
PgRLK217-06	1119	cys	receptor-like protein kinase rlpk1	BP,CC,MF	biological regulation,signaling,single-organism process,metabolic process,localization,response to stimulus,cellular process,cell,membrane,molecular transducer activity,binding,catalytic activity
PgRLK217-07	1158	cys	receptor-like protein kinase rlpk1	BP,CC,MF	biological regulation,signaling,single-organism process,metabolic process,localization,response to stimulus,cellular process,cell,membrane,molecular transducer activity,binding,catalytic activity
PgRLK217-08	203	--	receptor-like serine threonine kinase	BP,MF	metabolic process,cellular process,binding,catalytic activity
PgRLK218	1751	cys	resistance-related receptor-like kinase	BP,MF	metabolic process,cellular process,binding,catalytic activity
PgRLK219	1624	cys	receptor-like serine-threonine protein kinase	BP,CC,MF	single-organism process,metabolic process,response to stimulus,cellular process,cell,extracellular region,membrane,binding,catalytic activity
PgRLK220-01	2716	cys	receptor-like protein kinase	BP,CC,MF	metabolic process,cellular process,organelle,cell,membrane,binding,catalytic activity
PgRLK220-02	2491	cys	receptor-like protein kinase	BP,CC,MF	response to stimulus,cell,membrane,catalytic activity
PgRLK220-03	3457	cys	receptor-like protein kinase	CC,MF	organelle,cell,membrane,catalytic activity
PgRLK220-04	2736	cys	receptor-like protein kinase	BP,CC,MF	metabolic process,cellular process,organelle,cell,extracellular region,membrane,binding,catalytic activity
PgRLK220-05	2985	cys	receptor-like protein kinase	CC,MF	organelle,cell,membrane,catalytic activity
PgRLK220-06	1345	cys	serine threonine kinase	CC,MF	organelle,cell,catalytic activity
PgRLK220-07	3097	cys	receptor-like protein kinase	BP,CC,MF	metabolic process,cellular process,organelle,cell,membrane,binding,catalytic activity
PgRLK220-08	1381	cys	serine threonine kinase-like protein	BP,CC,MF	response to stimulus,cell,membrane,catalytic activity
PgRLK220-09	1677	cys	serine threonine kinase-like protein	BP,CC,MF	response to stimulus,cell,membrane,catalytic activity
PgRLK220-10	1864	cys	receptor-like protein kinase	BP,CC,MF	response to stimulus,cell,membrane,catalytic activity
PgRLK220-11	1132	cys	receptor-like protein kinase	CC,MF	organelle,cell,membrane,catalytic activity
PgRLK220-12	1428	cys	receptor-like protein kinase	BP,CC,MF	metabolic process,cellular process,organelle,cell,membrane,binding,catalytic activity
PgRLK220-13	3612	cys	receptor-like protein kinase	CC,MF	organelle,cell,membrane,catalytic activity
PgRLK220-14	3547	cys	receptor-like protein kinase	CC,MF	organelle,cell,membrane,catalytic activity
PgRLK220-15	2109	cys	receptor-like protein kinase	BP,CC,MF	metabolic process,cellular process,organelle,cell,extracellular region,membrane,binding,catalytic activity
PgRLK220-16	2405	cys	receptor-like protein kinase	CC,MF	organelle,cell,membrane,catalytic activity
PgRLK220-17	3279	cys	receptor-like protein kinase	CC,MF	organelle,cell,membrane,catalytic activity
PgRLK220-18	2010	cys	serine threonine kinase-like protein	BP,CC,MF	single-organism process,metabolic process,localization,cellular component organization or biogenesis,response to stimulus,cellular process,cell,extracellular region,membrane,catalytic activity
PgRLK220-19	887	cys	receptor-like protein kinase	BP,CC,MF	response to stimulus,cell,membrane,catalytic activity
PgRLK220-20	2535	cys	receptor-like protein kinase	BP,CC,MF	metabolic process,cellular process,organelle,cell,membrane,binding,catalytic activity
PgRLK220-21	2703	cys	serine threonine kinase-like protein	BP,CC,MF	single-organism process,metabolic process,localization,cellular component organization or biogenesis,response to stimulus,cellular process,cell,extracellular region,membrane,catalytic activity
PgRLK220-22	2676	cys	receptor-like protein kinase	CC,MF	organelle,cell,membrane,catalytic activity
PgRLK220-23	2188	cys	cysteine-rich receptor-like protein kinase 25	BP,CC,MF	single-organism process,metabolic process,localization,cellular component organization or biogenesis,response to stimulus,cellular process,cell,extracellular region,membrane,catalytic activity
PgRLK220-24	2586	cys	receptor-like protein kinase	CC,MF	organelle,cell,membrane,catalytic activity
PgRLK220-25	2638	cys	cysteine-rich receptor-like protein kinase 25	BP,CC,MF	single-organism process,metabolic process,localization,cellular component organization or biogenesis,response to stimulus,cellular process,cell,extracellular region,membrane,catalytic activity
PgRLK220-26	803	--	serine threonine kinase	BP,CC,MF	metabolic process,cellular process,reproduction,organelle,cell,binding,catalytic activity
PgRLK220-27	824	--	receptor-like protein kinase	BP,CC,MF	metabolic process,cellular process,reproduction,organelle,cell,binding,catalytic activity
PgRLK220-28	869	--	ac009894_10 serine threonine kinases	BP,CC,MF	metabolic process,cellular process,reproduction,organelle,cell,binding,catalytic activity
PgRLK220-29	231	--	receptor-like kinase	BP,CC,MF	single-organism process,metabolic process,localization,cellular component organization or biogenesis,response to stimulus,cellular process,organelle,cell,extracellular region,binding,catalytic activity
PgRLK220-30	1807	--	serine threonine kinase-like protein	BP,CC,MF	response to stimulus,cell,membrane,catalytic activity
PgRLK220-31	693	--	receptor-like protein kinase	BP,CC,MF	metabolic process,cellular process,reproduction,organelle,cell,binding,catalytic activity
PgRLK220-32	1255	--	serine threonine kinase	BP,CC,MF	metabolic process,cellular process,reproduction,organelle,cell,binding,catalytic activity
PgRLK220-33	1558	--	receptor-like protein kinase	BP,CC,MF	metabolic process,cellular process,organelle,cell,binding,catalytic activity
PgRLK220-34	2257	--	serine threonine kinase-like protein	BP,CC,MF	response to stimulus,cell,membrane,catalytic activity
PgRLK220-35	2008	--	receptor-like protein kinase	BP,CC,MF	metabolic process,cellular process,organelle,cell,membrane,binding,catalytic activity
PgRLK220-36	1000	--	receptor protein	BP,CC,MF	metabolic process,cellular process,reproduction,organelle,cell,binding,catalytic activity
PgRLK220-37	1061	--	receptor protein	BP,CC,MF	single-organism process,metabolic process,localization,cellular component organization or biogenesis,response to stimulus,cellular process,reproduction,organelle,cell,extracellular region,binding,catalytic activity
PgRLK221	1994	cys	cysteine-rich receptor-like protein kinase	BP,MF	localization,catalytic activity
PgRLK222	2363	Lec	concanavalin a-like lectin protein kinase family protein	BP,CC,MF	single-organism process,cellular component organization or biogenesis,cellular process,cell,membrane,catalytic activity
PgRLK223	2585	Lec	concanavalin a-like lectin kinase-like protein	BP,CC,MF	response to stimulus,cell,membrane,catalytic activity
PgRLK224-01	2355	Lec	lectin-like receptor kinase 7 2	BP,CC,MF	biological regulation,immune system process,signaling,single-organism process,metabolic process,localization,cellular component organization or biogenesis,developmental process,response to stimulus,cellular process,cell,extracellular region,membrane,binding,catalytic activity
PgRLK224-02	2397	Lec	lectin-like receptor kinase 7 2	BP,CC,MF	biological regulation,immune system process,signaling,single-organism process,metabolic process,localization,cellular component organization or biogenesis,developmental process,response to stimulus,cellular process,cell,extracellular region,membrane,binding,catalytic activity
PgRLK224-03	2411	Lec	lectin-like receptor kinase 7 2	BP,CC,MF	biological regulation,immune system process,signaling,single-organism process,metabolic process,localization,cellular component organization or biogenesis,developmental process,response to stimulus,cellular process,cell,extracellular region,membrane,binding,catalytic activity
PgRLK224-04	2473	Lec	lectin-like receptor kinase 7 2	BP,CC,MF	biological regulation,immune system process,signaling,single-organism process,metabolic process,localization,cellular component organization or biogenesis,developmental process,response to stimulus,cellular process,cell,extracellular region,membrane,binding,catalytic activity
PgRLK225	304	Lec	receptor-like protein kinase	BP,CC,MF	metabolic process,cellular process,organelle,cell,binding,catalytic activity
PgRLK226	1591	Lec	lectin-like receptor kinase 7 2	MF	catalytic activity
PgRLK227	1182	Lec	receptor-like protein kinase	BP,CC,MF	metabolic process,cellular process,organelle,cell,binding,catalytic activity
PgRLK228	1050	Lec	receptor-like kinase	BP,CC,MF	metabolic process,cellular process,organelle,cell,binding,catalytic activity
PgRLK229	1704	lysM	lysin motif receptor-like kinase	CC,MF	cell
PgRLK230	1558	lysM	protein kinase family protein	BP,CC,MF	cellular component organization or biogenesis,membrane,catalytic activity
PgRLK231-01	1692	lysM	protein kinase family protein	BP,CC,MF	cellular component organization or biogenesis,membrane,catalytic activity
PgRLK231-02	1714	lysM	protein kinase family protein	BP,CC,MF	cellular component organization or biogenesis,membrane,catalytic activity
PgRLK231-03	2461	lysM	protein kinase family protein	BP,CC,MF	metabolic process,cellular process,organelle,cell,binding,catalytic activity
PgRLK231-04	2617	lysM	protein kinase family protein	BP,CC,MF	immune system process,metabolic process,response to stimulus,cellular process,organelle,cell,binding,catalytic activity
PgRLK231-05	2448	lysM	protein kinase family protein	BP,CC,MF	metabolic process,cellular process,organelle,cell,binding,catalytic activity
PgRLK231-06	2630	lysM	protein kinase family protein	BP,CC,MF	metabolic process,cellular process,organelle,cell,binding,catalytic activity
PgRLK231-07	2279	lysM	protein kinase family protein	BP,CC,MF	metabolic process,cellular process,organelle,cell,binding,catalytic activity
PgRLK231-08	2448	lysM	protein kinase family protein	BP,CC,MF	immune system process,metabolic process,response to stimulus,cellular process,organelle,cell,binding,catalytic activity
PgRLK231-09	1275	lysM	protein kinase family protein	CC,MF	organelle,cell,catalytic activity
PgRLK231-10	1482	lysM	protein kinase family protein	BP,CC,MF	metabolic process,cellular process,organelle,cell,binding,catalytic activity
PgRLK231-11	1535	lysM	protein kinase family protein	BP,CC,MF	metabolic process,cellular process,organelle,cell,binding,catalytic activity
PgRLK231-12	1300	lysM	protein kinase family protein	CC,MF	organelle,cell,catalytic activity
PgRLK231-13	1469	lysM	protein kinase family protein	BP,CC,MF	metabolic process,cellular process,organelle,cell,binding,catalytic activity
PgRLK232	2404	lysM	lysin motif receptor-like kinase	BP,CC,MF	immune system process,response to stimulus,organelle,cell,extracellular region,membrane,catalytic activity
PgRLK233	1118	lysM	receptor protein kinase	BP,CC,MF	metabolic process,cellular process,organelle,cell,catalytic activity
PgRLK234	982	lysM	domain containing receptor-like kinase	BP,MF	metabolic process,cellular process,binding,catalytic activity
PgRLK235-01	1513	lysM	protein kinase family protein	CC,MF	organelle,cell,catalytic activity
PgRLK235-02	2009	lysM	protein kinase family protein	CC,MF	organelle,cell,catalytic activity
PgRLK235-03	1932	lysM	protein kinase family protein	CC,MF	organelle,cell,catalytic activity
PgRLK235-04	1590	lysM	protein kinase family protein	CC,MF	organelle,cell,catalytic activity
PgRLK235-05	2565	lysM	protein kinase family protein	CC,MF	organelle,cell,catalytic activity
PgRLK235-06	2146	lysM	protein kinase family protein	CC,MF	organelle,cell,catalytic activity
PgRLK236	1436	lysM	protein kinase family protein	BP,CC,MF	metabolic process,developmental process,cellular process,organelle,cell,membrane,catalytic activity
PgRLK237-01	2584	PERK	perk1-like protein kinase	BP,CC,MF	growth,single-organism process,metabolic process,cellular component organization or biogenesis,developmental process,response to stimulus,cellular process,cell,membrane,binding,catalytic activity
PgRLK237-02	2300	PERK	perk1-like protein kinase	BP,CC,MF	growth,single-organism process,metabolic process,cellular component organization or biogenesis,developmental process,response to stimulus,cellular process,cell,membrane,binding,catalytic activity
PgRLK237-03	2804	PERK	perk1-like protein kinase	BP,CC,MF	growth,single-organism process,metabolic process,cellular component organization or biogenesis,developmental process,response to stimulus,cellular process,cell,membrane,binding,catalytic activity
PgRLK237-04	2080	PERK	perk1-like protein kinase	BP,CC,MF	growth,single-organism process,metabolic process,cellular component organization or biogenesis,developmental process,response to stimulus,cellular process,cell,membrane,binding,catalytic activity
PgRLK237-05	1679	PERK	perk1-like protein kinase	BP,CC,MF	growth,single-organism process,metabolic process,cellular component organization or biogenesis,developmental process,response to stimulus,cellular process,cell,membrane,binding,catalytic activity
PgRLK237-06	1459	PERK	perk1-like protein kinase	BP,CC,MF	growth,single-organism process,metabolic process,cellular component organization or biogenesis,developmental process,response to stimulus,cellular process,cell,membrane,binding,catalytic activity
PgRLK238	1687	PERK	calmodulin-binding receptor-like cytoplasmic kinase 3	BP,CC,MF	biological regulation,immune system process,signaling,single-organism process,metabolic process,developmental process,response to stimulus,cellular process,organelle,cell,membrane,binding,catalytic activity
PgRLK239	3145	pro	protein kinase family protein	BP,CC,MF	metabolic process,cellular process,organelle,cell,binding,catalytic activity
PgRLK240	3184	pro	protein kinase family protein	BP,CC,MF	metabolic process,cellular process,organelle,cell,structural molecule activity,binding,catalytic activity
PgRLK241	1545	S	receptor-like protein kinase	CC,MF	organelle,cell,catalytic activity
PgRLK242	2248	S	s-domain class receptor-like kinase3 precursor	CC,MF	organelle,cell,catalytic activity
PgRLK243	3116	S	y1130_arath ame: full=g-type lectin s-receptor-like serine threonine-protein kinase at1g11300 flags: precursor gi
PgRLK244	2491	S	receptor-like kinase	MF	catalytic activity
PgRLK245-01	2079	S	receptor like kinase
PgRLK245-02	653	S	serine threonine kinase - like protein	BP,CC,MF	biological regulation,immune system process,signaling,single-organism process,metabolic process,localization,cellular component organization or biogenesis,response to stimulus,cellular process,reproduction,organelle,cell,membrane,binding,catalytic activity
PgRLK245-03	798	S	serine threonine kinase - like protein	BP,CC,MF	biological regulation,immune system process,signaling,single-organism process,metabolic process,localization,cellular component organization or biogenesis,response to stimulus,cellular process,organelle,cell,membrane,binding,catalytic activity
PgRLK246	3086	S	g-type lectin s-receptor-like serine threonine-protein kinase
PgRLK247-01	3003	S	s glycoprotein
PgRLK247-02	3522	S	s glycoprotein
PgRLK247-03	3144	S	s glycoprotein
PgRLK247-04	2625	S	s glycoprotein
PgRLK247-05	2875	--	receptor like kinase
PgRLK247-06	2356	--	receptor like kinase
PgRLK247-07	2734	--	receptor like kinase
PgRLK248	3197	S	receptor protein	MF	catalytic activity
PgRLK249-01	2842	S	receptor-like protein kinase
PgRLK249-02	3038	S	receptor-like protein kinase
PgRLK249-03	3044	S	receptor-like protein kinase
PgRLK249-04	2848	S	receptor-like protein kinase
PgRLK250-01	2294	S	serine threonine kinase	BP,CC,MF	single-organism process,cellular component organization or biogenesis,response to stimulus,cellular process,cell,membrane,catalytic activity
PgRLK250-02	2283	S	serine threonine kinase	BP,CC,MF	single-organism process,cellular component organization or biogenesis,response to stimulus,cellular process,cell,membrane,catalytic activity
PgRLK250-03	233	--	serine threonine kinase	BP,CC,MF	metabolic process,cellular process,reproduction,organelle,cell,binding,catalytic activity
PgRLK250-04	2364	--	serine threonine kinase	BP,CC,MF	single-organism process,cellular component organization or biogenesis,response to stimulus,cellular process,cell,membrane,catalytic activity
PgRLK250-05	2375	--	serine threonine kinase	BP,CC,MF	single-organism process,cellular component organization or biogenesis,response to stimulus,cellular process,cell,membrane,catalytic activity
PgRLK251-01	4039	S	receptor-like protein kinase like protein	BP,CC,MF	metabolic process,cellular process,cell,catalytic activity
PgRLK251-02	4015	S	receptor-like protein kinase like protein	BP,CC,MF	metabolic process,cellular process,cell,catalytic activity
PgRLK252-01	3490	S	g-type lectin s-receptor-like serine threonine-protein kinase sd2-5	BP,CC,MF	metabolic process,cellular process,organelle,cell,membrane,binding,catalytic activity
PgRLK252-02	2261	S	g-type lectin s-receptor-like serine threonine-protein kinase sd2-5	BP,CC,MF	metabolic process,cellular process,organelle,cell,membrane,binding,catalytic activity
PgRLK253-01	2715	S	Os03g0828800	MF	catalytic activity
PgRLK253-02	2837	S	cchc-type integrase	MF	catalytic activity
PgRLK254	1799	S	kinase interacting kinase1 precursor	BP,CC,MF	single-organism process,metabolic process,cellular component organization or biogenesis,response to stimulus,cellular process,reproduction,organelle,cell,membrane,binding,catalytic activity
PgRLK255	695	S	OSJNBa0028I23.14	BP,CC,MF	metabolic process,cellular process,reproduction,organelle,cell,binding,catalytic activity
PgRLK256	415	S	receptor-like kinase	BP,MF	metabolic process,cellular process,reproduction,binding,catalytic activity
PgRLK257	633	S	af403128_1 s-locus receptor-like kinase rlk11	BP,MF	metabolic process,cellular process,catalytic activity,
PgRLK258	305	S	g-type lectin s-receptor-like serine threonine-protein kinase sd1-1	BP,CC,MF	metabolic process,cellular process,cell,membrane,binding,catalytic activity
PgRLK259-01	845	S	s-domain class receptor-like kinase3 precursor	BP,CC,MF	metabolic process,cellular process,organelle,cell,binding,catalytic activity
PgRLK259-02	298	--	serine threonine protein kinase	BP,CC,MF	metabolic process,cellular process,reproduction,organelle,cell,binding,catalytic activity
PgRLK259-03	753	--	g-type lectin s-receptor-like serine threonine-protein kinase	CC,MF	cell
PgRLK260	896	S	s-receptor kinase -like	BP,CC,MF	metabolic process,cellular process,organelle,cell,molecular transducer activity,binding,catalytic activity
PgRLK261	614	S	g-type lectin s-receptor-like serine threonine-protein kinase b120	BP,CC,MF	biological regulation,immune system process,signaling,single-organism process,localization,cellular component organization or biogenesis,response to stimulus,cellular process,organelle,cell,membrane,catalytic activity
PgRLK262	743	S	af403129_1 s-locus receptor-like kinase rlk10	BP,CC,MF	metabolic process,cellular process,reproduction,organelle,cell,binding,catalytic activity
PgRLK263	843	S	af403128_1 s-locus receptor-like kinase rlk11	BP,CC,MF	metabolic process,cellular process,reproduction,organelle,cell,binding,catalytic activity
PgRLK264	844	S	s-domain class receptor-like kinase3 precursor	CC,MF	organelle,cell,membrane,catalytic activity
PgRLK265	873	S	receptor-like protein kinase	MF	catalytic activity
PgRLK266-01	757	S	g-type lectin s-receptor-like serine threonine-protein kinase sd1-1	BP,CC,MF	metabolic process,cellular process,organelle,cell,membrane,binding,catalytic activity
PgRLK266-02	740	S	g-type lectin s-receptor-like serine threonine-protein kinase sd1-1	BP,CC,MF	metabolic process,cellular process,organelle,cell,membrane,binding,catalytic activity
PgRLK267-01	851	S	resistance-related receptor-like kinase	BP,MF	metabolic process,cellular process,binding,catalytic activity
PgRLK267-02	1091	S	resistance-related receptor-like kinase	BP,MF	metabolic process,cellular process,binding,catalytic activity
PgRLK268	911	S	receptor like kinase	BP,CC,MF	metabolic process,cellular process,reproduction,organelle,cell,extracellular region,binding,catalytic activity
PgRLK269-01	693	S	af224705_1 receptor-like protein kinase 4	BP,CC,MF	response to stimulus,cell,membrane,catalytic activity
PgRLK269-02	706	--	serine threonine kinase-like protein	CC,MF	cell,membrane,catalytic activity
PgRLK269-03	694	--	af224705_1 receptor-like protein kinase 4	BP,CC,MF	response to stimulus,cell,membrane,catalytic activity
PgRLK269-04	627	--	serine threonine kinase-like protein	CC,MF	cell,membrane,catalytic activity
PgRLK270	538	S	receptor kinase	BP,MF	metabolic process,cellular process,reproduction,binding,catalytic activity
PgRLK271	1547	S	protein tyrosine	BP,CC,MF	metabolic process,cellular process,cell,membrane,binding,catalytic activity
PgRLK272-01	557	S	g-type lectin s-receptor-like serine threonine-protein kinase sd1-1	BP,CC,MF	metabolic process,cellular process,cell,binding,catalytic activity
PgRLK272-02	1276	S	g-type lectin s-receptor-like serine threonine-protein kinase sd1-1	BP,CC,MF	metabolic process,cellular process,cell,binding,catalytic activity
PgRLK272-03	1505	S	g-type lectin s-receptor-like serine threonine-protein kinase sd1-1	BP,CC,MF	metabolic process,cellular process,cell,binding,catalytic activity
PgRLK272-04	442	--	receptor like kinase	BP,CC,MF	metabolic process,cellular process,reproduction,organelle,cell,binding,catalytic activity
PgRLK273	864	S	g-type lectin s-receptor-like serine threonine-protein kinase b120	BP,CC,MF	single-organism process,cellular component organization or biogenesis,response to stimulus,cellular process,cell,membrane,catalytic activity
PgRLK274-01	1208	S	receptor like kinase	CC,MF	organelle,cell,catalytic activity
PgRLK274-02	931	S	g-type lectin s-receptor-like serine threonine-protein kinase sd1-1	BP,CC,MF	metabolic process,cellular process,cell,membrane,binding,catalytic activity
PgRLK275	1795	S	s-receptor kinase-like protein 1	MF	catalytic activity
PgRLK276	362	--	receptor-like protein kinase	BP,CC,MF	metabolic process,cellular process,organelle,cell,binding,catalytic activity
PgRLK277	230	--	leucine-rich repeat receptor-like kinase	BP,CC,MF	metabolic process,cellular process,organelle,cell,binding,catalytic activity
PgRLK278	242	--	receptor-like protein kinase	BP,CC,MF	metabolic process,cellular process,organelle,cell,binding,catalytic activity
PgRLK279	231	--	cysteine-rich receptor-like protein kinase 5	BP,CC,MF	immune system process,single-organism process,metabolic process,response to stimulus,cellular process,organelle,cell,extracellular region,catalytic activity
PgRLK280	326	--	s-locus receptor kinase	BP,CC,MF	metabolic process,cellular process,reproduction,organelle,cell,binding,catalytic activity
PgRLK281	326	--	receptor-like protein kinase
PgRLK282	241	--	s-receptor kinase	CC,MF	organelle,cell,catalytic activity
PgRLK283	262	--	leucine-rich repeat receptor-like protein kinase	BP,CC,MF	biological regulation,immune system process,signaling,single-organism process,metabolic process,developmental process,response to stimulus,cellular process,reproduction,organelle,cell,membrane,binding,catalytic activity
PgRLK284	560	--	serine threonine protein expressed	MF	catalytic activity
PgRLK285	543	--	receptor-like protein kinase ark1	BP,CC,MF	metabolic process,cellular process,reproduction,organelle,cell,membrane,binding,catalytic activity
PgRLK286	202	--	protein kinase family protein	CC,MF	organelle,cell,catalytic activity
PgRLK287	201	--	brassinosteroid insensitive 1-associated receptor kinase 1	BP,CC,MF	metabolic process,cellular process,organelle,cell,binding,catalytic activity
PgRLK288	261	--	af403126_1 s-locus receptor-like kinase rlk14	BP,CC,MF	metabolic process,cellular process,reproduction,organelle,cell,binding,catalytic activity
PgRLK289	274	--	protein kinase	BP,CC,MF	metabolic process,response to stimulus,cellular process,cell,membrane,binding,catalytic activity
PgRLK290	325	--	protein kinase domain containing expressed	BP,CC,MF	biological regulation,signaling,single-organism process,metabolic process,response to stimulus,cellular process,cell,membrane,binding,catalytic activity
PgRLK291	331	--	receptor protein kinase-like protein	BP,CC,MF	immune system process,metabolic process,localization,response to stimulus,cellular process,organelle,cell,membrane,binding,catalytic activity
PgRLK292	417	--	leucine-rich repeat transmembrane protein expressed	BP,CC,MF	biological regulation,signaling,single-organism process,metabolic process,response to stimulus,cellular process,organelle,cell,membrane,binding,catalytic activity
PgRLK293	457	--	protein kinase family expressed	BP,CC,MF	biological regulation,immune system process,signaling,single-organism process,metabolic process,localization,cellular component organization or biogenesis,response to stimulus,cellular process,cell,membrane,binding,catalytic activity
PgRLK294	499	--	kinase r-like protein	BP,MF	metabolic process,cellular process,binding,catalytic activity
PgRLK295	216	--	protein kinase	BP,CC,MF	metabolic process,response to stimulus,cellular process,cell,membrane,binding,catalytic activity
PgRLK296	322	--	leucine-rich repeat receptor-like kinase	BP,MF	metabolic process,cellular process,binding,catalytic activity
PgRLK297	218	--	ac009326_4 receptor ser thr protein kinase	BP,CC,MF	biological regulation,immune system process,signaling,single-organism process,metabolic process,response to stimulus,cellular process,cell,extracellular region,membrane,molecular transducer activity,binding,catalytic activity
PgRLK298	286	--	protein kinase	BP,CC,MF	metabolic process,cellular process,cell,membrane,binding,catalytic activity
PgRLK299	467	--	receptor-type protein kinase lrk1	BP,CC,MF	metabolic process,cellular process,organelle,cell,binding,catalytic activity
PgRLK300	318	--	wall-associated kinase 4-like	BP,CC,MF	immune system process,metabolic process,response to stimulus,cellular process,organelle,cell,membrane,binding,catalytic activity
PgRLK301	214	--	leucine-rich repeat protein kinase-like protein	BP,CC,MF	biological regulation,signaling,single-organism process,metabolic process,localization,response to stimulus,cellular process,organelle,cell,extracellular region,membrane,binding,catalytic activity
PgRLK302	217	--	probable lrr receptor-like serine threonine-protein kinase	BP,CC,MF	immune system process,metabolic process,localization,response to stimulus,cellular process,organelle,cell,membrane,catalytic activity
PgRLK303	277	--	serine threonine receptor protein kinase stk3	BP,CC,MF	metabolic process,cellular process,reproduction,organelle,cell,binding,catalytic activity
PgRLK304	511	--	tyrosine kinase	BP,CC,MF	growth,single-organism process,metabolic process,localization,cellular component organization or biogenesis,developmental process,response to stimulus,cellular process,reproduction,organelle,cell,extracellular region,membrane,binding,catalytic activity
PgRLK305	285	--	receptor-like protein kinase	BP,MF	biological regulation,signaling,single-organism process,metabolic process,developmental process,response to stimulus,cellular process,reproduction,binding,catalytic activity
PgRLK306	222	--	receptor-like protein kinase ark1	BP,CC,MF	metabolic process,cellular process,reproduction,organelle,cell,binding,catalytic activity
PgRLK307	407	--	cysteine-rich receptor-like protein kinase 42	BP,CC,MF	biological regulation,immune system process,signaling,single-organism process,metabolic process,response to stimulus,cellular process,extracellular region,molecular transducer activity,catalytic activity
PgRLK308	316	--	resistance-related receptor-like kinase	BP,CC,MF	metabolic process,cellular process,organelle,cell,binding,catalytic activity
PgRLK309	361	--	serine threonine protein kinase-like	BP,CC,MF	metabolic process,cellular process,cell,membrane,binding,catalytic activity
PgRLK310	269	--	af403128_1 s-locus receptor-like kinase rlk11	BP,MF	metabolic process,cellular process,reproduction,binding,catalytic activity
PgRLK311	277	--	resistance-related receptor-like kinase	BP,CC,MF	metabolic process,cellular process,organelle,cell,binding,catalytic activity
PgRLK312	233	--	receptor protein kinase like protein	BP,CC,MF	biological regulation,growth,signaling,single-organism process,metabolic process,cellular component organization or biogenesis,developmental process,response to stimulus,cellular process,reproduction,organelle,cell,membrane,binding,catalytic activity
PgRLK313	207	--	serine threonine protein kinase	BP,CC,MF	metabolic process,cellular process,reproduction,organelle,cell,binding,catalytic activity
PgRLK314	210	--	extra sporogenous cells	BP,CC,MF	single-organism process,metabolic process,developmental process,cellular process,reproduction,organelle,cell,binding,catalytic activity
PgRLK315	249	--	receptor-like protein kinase	BP,CC,MF	metabolic process,cellular process,reproduction,organelle,cell,binding,catalytic activity
PgRLK316	223	--	kinase r-like protein	BP,MF	metabolic process,cellular process,binding,catalytic activity
PgRLK317	323	--	ki domain interacting kinase 1-like protein	BP,CC,MF	metabolic process,cellular process,reproduction,organelle,cell,binding,catalytic activity
PgRLK318	228	--	adenine nucleotide alpha hydrolase domain-containing protein kinase	BP,CC,MF	metabolic process,response to stimulus,cellular process,cell,membrane,binding,catalytic activity
PgRLK319	418	--	leucine-rich repeat family expressed	BP,CC,MF	metabolic process,cellular process,organelle,cell,membrane,binding,catalytic activity
PgRLK320-01	213	--	benzothiadiazole-induced somatic embryogenesis receptor kinase 1	BP,CC,MF	metabolic process,cellular process,organelle,cell,binding,catalytic activity
PgRLK320-02	399	--	benzothiadiazole-induced somatic embryogenesis receptor kinase 1	BP,CC,MF	metabolic process,cellular process,organelle,cell,binding,catalytic activity
PgRLK321	288	--	receptor-like protein kinase	BP,MF	biological regulation,signaling,single-organism process,metabolic process,developmental process,response to stimulus,cellular process,reproduction,binding,catalytic activity
PgRLK322	300	--	leucine-rich repeat family expressed	BP,CC,MF	metabolic process,cellular process,organelle,cell,extracellular region,membrane,binding,catalytic activity
PgRLK323	345	--	receptor-like protein kinase ark1	BP,CC,MF	metabolic process,cellular process,reproduction,organelle,cell,binding,catalytic activity
PgRLK324	497	--	receptor like kinase
PgRLK325	219	--	protein serine threonine kinase-like protein	BP,MF	metabolic process,cellular process,binding,catalytic activity
PgRLK326	227	--	receptor kinase	BP,CC,MF	metabolic process,cellular process,reproduction,organelle,cell,binding,catalytic activity
PgRLK327	346	--	serine threonine kinase receptor precursor-like protein	MF	catalytic activity
PgRLK328	1168	--	receptor protein kinase-like protein	CC,MF	cell,membrane,catalytic activity
PgRLK329	913	--	serine threonine kinase-like protein	CC,MF	cell,membrane,catalytic activity
PgRLK330	360	--	protein kinase family protein	BP,CC,MF	cellular component organization or biogenesis,membrane,catalytic activity
PgRLK331	219	--	serine threonine receptor protein kinase stk3	BP,MF	metabolic process,cellular process,reproduction,binding,catalytic activity
PgRLK332	307	--	calcium calmodulin-regulated receptor-like kinase	BP,CC,MF	immune system process,metabolic process,developmental process,response to stimulus,cellular process,organelle,cell,membrane,binding,catalytic activity
PgRLK333	212	--	protein kinase	BP,CC,MF	metabolic process,cellular process,organelle,cell,binding,catalytic activity
PgRLK334	266	--	kinase r-like protein	BP,MF	metabolic process,cellular process,binding,catalytic activity
PgRLK335	446	--	receptor-like protein kinase ark1	BP,CC,MF	metabolic process,cellular process,reproduction,organelle,cell,binding,catalytic activity
PgRLK336	208	--	y4230_arath ame: full=g-type lectin s-receptor-like serine threonine-protein kinase at4g03230 flags: precursor gi	BP,MF	metabolic process,cellular process,reproduction,binding,catalytic activity
PgRLK337	456	--	resistance-related receptor-like kinase	BP,MF	metabolic process,cellular process,binding,catalytic activity
PgRLK338	233	--	srk5 protein	BP,CC,MF	metabolic process,cellular process,reproduction,organelle,cell,binding,catalytic activity
PgRLK339	313	--	leucine-rich repeat receptor kinase	BP,CC,MF	biological regulation,growth,signaling,single-organism process,metabolic process,developmental process,response to stimulus,cellular process,reproduction,cell,membrane,binding,catalytic activity
PgRLK340	215	--	receptor-like kinase	BP,MF	metabolic process,cellular process,binding,catalytic activity
PgRLK341	212	--	calcium calmodulin-regulated receptor-like kinase	BP,CC,MF	biological regulation,immune system process,signaling,single-organism process,metabolic process,developmental process,response to stimulus,cellular process,organelle,cell,membrane,binding,catalytic activity
PgRLK342	218	--	protein kinase family protein	CC,MF	organelle,cell,membrane,catalytic activity
PgRLK343	413	--	ser thr protein kinase	CC,MF	organelle,cell,catalytic activity
PgRLK344	341	--	receptor-like protein kinase-like protein	BP,CC,MF	metabolic process,cellular process,organelle,cell,extracellular region,membrane,binding,catalytic activity
PgRLK345	288	--	receptor-like protein kinase	BP,CC,MF	biological regulation,signaling,single-organism process,metabolic process,developmental process,response to stimulus,cellular process,reproduction,organelle,cell,binding,catalytic activity
PgRLK346	291	--	Os04g0616200	BP,CC,MF	metabolic process,cellular process,organelle,cell,binding,catalytic activity
PgRLK347	235	--	receptor-like protein kinase 1	BP,CC,MF	metabolic process,cellular process,organelle,cell,binding,catalytic activity
PgRLK348	206	--	receptor protein kinase-like protein	BP,CC,MF	immune system process,localization,response to stimulus,organelle,cell,membrane,catalytic activity
PgRLK349	278	--	protein kinase domain containing expressed	BP,CC,MF	biological regulation,signaling,single-organism process,metabolic process,cellular component organization or biogenesis,response to stimulus,cellular process,organelle,cell,extracellular region,binding,catalytic activity
PgRLK350	281	--	receptor-like kinase	BP,CC,MF	metabolic process,cellular process,organelle,cell,binding,catalytic activity
PgRLK351	277	--	receptor kinase ork45	BP,CC,MF	metabolic process,cellular process,organelle,cell,binding,catalytic activity
PgRLK352	256	--	serine threonine protein kinase	BP,CC,MF	metabolic process,cellular process,organelle,cell,binding,catalytic activity
PgRLK353	248	--	inactive leucine-rich repeat receptor-like protein kinase	MF	catalytic activity
PgRLK354	957	--	lrr receptor-like protein kinase	BP,CC,MF	biological regulation,immune system process,signaling,single-organism process,multi-organism process,metabolic process,developmental process,response to stimulus,cellular process,organelle,cell,extracellular region,membrane,molecular transducer activity,binding,catalytic activity
PgRLK355	295	--	receptor-like protein kinase ark1	BP,CC,MF	biological regulation,immune system process,signaling,single-organism process,localization,cellular component organization or biogenesis,response to stimulus,cellular process,organelle,cell,membrane,catalytic activity
PgRLK356	282	--	af403127_1 s-locus receptor-like kinase rlk13	BP,MF	metabolic process,cellular process,reproduction,binding,catalytic activity
PgRLK357	461	--	y1135_arath ame: full=g-type lectin s-receptor-like serine threonine-protein kinase at1g11305 flags: precursor gi	BP,CC,MF	metabolic process,cellular process,reproduction,organelle,cell,binding,catalytic activity
PgRLK358	597	--	s-receptor kinase -like protein	BP,CC,MF	metabolic process,cellular process,organelle,cell,membrane,binding,catalytic activity
PgRLK359	310	--	af403127_1 s-locus receptor-like kinase rlk13	BP,MF	metabolic process,cellular process,reproduction,binding,catalytic activity
PgRLK360	208	--	protein kinase domain containing expressed	CC,MF	organelle,cell,catalytic activity
PgRLK361	479	--	leucine rich repeat family protein	BP,CC,MF	metabolic process,cellular process,organelle,cell,binding,catalytic activity
PgRLK362	421	--	protein kinase family protein	BP,CC,MF	metabolic process,cellular process,organelle,cell,binding,catalytic activity
PgRLK363	257	--	receptor lectin kinase -like protein	BP,CC,MF	single-organism process,metabolic process,cellular component organization or biogenesis,cellular process,cell,membrane,binding,catalytic activity
PgRLK364	262	--	resistance protein candidate	BP,CC,MF	biological regulation,immune system process,signaling,single-organism process,metabolic process,localization,cellular component organization or biogenesis,response to stimulus,cellular process,cell,extracellular region,membrane,binding,catalytic activity
PgRLK365	279	--	receptor-like protein kinase	BP,CC,MF	metabolic process,cellular process,organelle,cell,binding,catalytic activity
PgRLK366	331	--	g-type lectin s-receptor-like serine threonine-protein kinase sd1-1	BP,CC,MF	metabolic process,cellular process,reproduction,organelle,cell,membrane,binding,catalytic activity
PgRLK367	215	--	receptor-like kinase	BP,CC,MF	biological regulation,growth,signaling,single-organism process,metabolic process,developmental process,response to stimulus,cellular process,organelle,cell,membrane,binding,catalytic activity
PgRLK368	505	--	af172282_17 receptor-like protein kinase	BP,CC,MF	metabolic process,cellular process,reproduction,organelle,cell,binding,catalytic activity
PgRLK369	1053	--	protein kinase
PgRLK370	232	--	lrr receptor-like protein kinase	BP,CC,MF	biological regulation,immune system process,signaling,single-organism process,multi-organism process,metabolic process,developmental process,response to stimulus,cellular process,organelle,cell,extracellular region,membrane,molecular transducer activity,binding,catalytic activity
PgRLK371	352	--	concanavalin a-like lectin kinase-like protein	BP,CC,MF	single-organism process,metabolic process,localization,cellular component organization or biogenesis,cellular process,cell,membrane,binding,catalytic activity
PgRLK372	231	--	containing receptor-like kinase	BP,CC,MF	immune system process,metabolic process,response to stimulus,cellular process,organelle,cell,extracellular region,membrane,binding,catalytic activity
PgRLK373	358	--	calcium calmodulin-regulated receptor-like kinase	BP,CC,MF	immune system process,metabolic process,developmental process,response to stimulus,cellular process,organelle,cell,membrane,binding,catalytic activity
PgRLK374	314	--	calcium calmodulin-regulated receptor-like kinase	BP,CC,MF	metabolic process,developmental process,response to stimulus,cellular process,organelle,cell,binding,catalytic activity
PgRLK375	292	--	cysteine-rich receptor-like protein kinase 42	BP,CC,MF	metabolic process,localization,response to stimulus,cellular process,organelle,cell,extracellular region,membrane,catalytic activity
PgRLK376	405	--	protein kinase family protein	BP,CC,MF	immune system process,response to stimulus,organelle,cell,membrane,catalytic activity
PgRLK377	305	--	resistance protein candidate	BP,CC,MF	metabolic process,cellular process,organelle,cell,binding,catalytic activity
PgRLK378	1200	--	leucine-rich repeat receptor-like kinase
PgRLK379	204	--	wall-associated kinase 4-like	BP,CC,MF	metabolic process,cellular process,organelle,cell,binding,catalytic activity
PgRLK380	302	--	protein kinase	BP,CC,MF	biological regulation,growth,signaling,single-organism process,metabolic process,cellular component organization or biogenesis,developmental process,response to stimulus,cellular process,reproduction,organelle,cell,membrane,binding,catalytic activity
PgRLK381	944	--	serine threonine kinase receptor precursor-like protein	BP,CC,MF	metabolic process,cellular process,organelle,cell,binding,catalytic activity
PgRLK382	2451	--	lrr receptor-like serine threonine-protein kinase rfk1	MF	catalytic activity
PgRLK383	280	--	receptor ser thr protein	BP,CC,MF	metabolic process,cellular process,organelle,cell,binding,catalytic activity
PgRLK384-01	219	--	receptor kinase ork14	BP,MF	metabolic process,cellular process,binding,catalytic activity
PgRLK384-02	272	--	receptor kinase ork14	BP,CC,MF	metabolic process,cellular process,organelle,cell,binding,catalytic activity
PgRLK385	287	--	receptor-kinase like protein	CC,MF	organelle,cell,catalytic activity
PgRLK386	214	--	receptor-type protein kinase lrk1	BP,CC,MF	metabolic process,cellular process,organelle,cell,binding,catalytic activity
PgRLK387	460	--	receptor-like protein kinase	BP,CC,MF	biological regulation,growth,signaling,single-organism process,metabolic process,developmental process,response to stimulus,cellular process,organelle,cell,membrane,binding,catalytic activity
PgRLK388	232	--	protein kinase family protein	BP,MF	metabolic process,cellular process,binding,catalytic activity
PgRLK389	484	--	g-type lectin s-receptor-like serine threonine-protein kinase	BP,CC,MF	metabolic process,cellular process,reproduction,organelle,cell,membrane,binding,catalytic activity
PgRLK390	680	--	s-receptor kinase -like protein	BP,CC,MF	metabolic process,cellular process,organelle,cell,membrane,binding,catalytic activity
PgRLK391	217	--	lrr receptor-like serine threonine-protein kinase rkf3	BP,CC,MF	metabolic process,cellular process,organelle,cell,extracellular region,membrane,molecular transducer activity,binding,catalytic activity
PgRLK392	876	--	protein kinase	BP,CC,MF	biological regulation,signaling,single-organism process,metabolic process,cellular component organization or biogenesis,developmental process,response to stimulus,multicellular organismal process,cellular process,reproduction,cell,membrane,binding,catalytic activity
PgRLK393	211	--	af370509_1 protein kinase-like protein	BP,CC,MF	growth,single-organism process,metabolic process,cellular component organization or biogenesis,developmental process,response to stimulus,cellular process,organelle,cell,membrane,binding,catalytic activity
PgRLK394	303	--	g-type lectin s-receptor-like serine threonine-protein kinase	CC,MF	organelle,cell,membrane,catalytic activity
PgRLK395	215	--	receptor-kinase like protein	BP,CC,MF	biological regulation,signaling,single-organism process,metabolic process,response to stimulus,cellular process,organelle,cell,membrane,binding,catalytic activity
PgRLK396	1227	--	lrr receptor-like kinase 2	BP,CC,MF	metabolic process,cellular process,cell,membrane,binding,catalytic activity
PgRLK397	2162	--	protein kinase	BP,CC,MF	single-organism process,metabolic process,cellular component organization or biogenesis,developmental process,response to stimulus,multicellular organismal process,cellular process,reproduction,cell,membrane,binding,catalytic activity
PgRLK398	401	--	receptor-like protein kinase	BP,CC,MF	growth,single-organism process,metabolic process,cellular component organization or biogenesis,developmental process,cellular process,reproduction,organelle,cell,membrane,binding,catalytic activity
PgRLK399	857	--	lrr receptor-like protein kinase	BP,CC,MF	biological regulation,signaling,single-organism process,metabolic process,response to stimulus,cellular process,organelle,cell,extracellular region,membrane,molecular transducer activity,binding,catalytic activity
PgRLK401	751	--	receptor-like protein kinase feronia	BP,CC,MF	growth,single-organism process,metabolic process,localization,cellular component organization or biogenesis,developmental process,response to stimulus,cellular process,reproduction,organelle,cell,extracellular region,membrane,binding,catalytic activity
PgRLK402	705	--	serine threonine protein kinase like protein	BP,CC,MF	developmental process,organelle,cell,membrane,catalytic activity
PgRLK403	458	--	lectin receptor-type protein kinase	BP,CC,MF	metabolic process,cellular process,organelle,cell,binding,catalytic activity
PgRLK404	507	--	leucine-rich receptor-like protein kinase bam3	BP,CC,MF	biological regulation,growth,signaling,single-organism process,metabolic process,cellular component organization or biogenesis,developmental process,response to stimulus,cellular process,reproduction,organelle,cell,membrane,binding,catalytic activity
PgRLK405	1481	--	protein kinase domain containing expressed	BP,MF	single-organism process,metabolic process,cellular component organization or biogenesis,cellular process,catalytic activity
PgRLK406	457	--	receptor-kinase like protein	BP,CC,MF	biological regulation,signaling,single-organism process,metabolic process,response to stimulus,cellular process,organelle,cell,membrane,binding,catalytic activity
PgRLK407	371	--	serine threonine kinase	BP,CC,MF	biological regulation,signaling,single-organism process,metabolic process,cellular component organization or biogenesis,response to stimulus,cellular process,organelle,cell,extracellular region,binding,catalytic activity
PgRLK408	247	--	cbl-interacting protein kinase	BP,CC,MF	biological regulation,signaling,single-organism process,metabolic process,localization,response to stimulus,cellular process,cell,membrane,binding,catalytic activity
PgRLK409	890	--	ki domain interacting kinase 1-like protein	BP,CC,MF	metabolic process,cellular process,reproduction,organelle,cell,binding,catalytic activity
PgRLK410	202	--	af288543_1 pto-like serine threonine kinase	BP,CC,MF	biological regulation,growth,signaling,single-organism process,metabolic process,cellular component organization or biogenesis,developmental process,response to stimulus,cellular process,organelle,cell,binding,catalytic activity
PgRLK411	1575	--	serine threonine kinase	BP,CC,MF	metabolic process,cellular process,organelle,cell,macromolecular complex,membrane,binding,catalytic activity
PgRLK412	397	--	g-type lectin s-receptor-like serine threonine-protein kinase	BP,CC,MF	metabolic process,cellular process,reproduction,organelle,cell,membrane,binding,catalytic activity
PgRLK413	220	--	protein kinase	CC,MF	organelle,cell,membrane,catalytic activity
PgRLK414	440	--	ac022457_9 protein kinase	MF	catalytic activity
PgRLK415	1051	--	receptor-like protein kinase feronia	BP,CC,MF	growth,metabolic process,localization,developmental process,response to stimulus,cellular process,reproduction,organelle,cell,membrane,catalytic activity
PgRLK416	368	--	receptor-kinase like protein	CC,MF	organelle,cell,catalytic activity
PgRLK417	1182	--	lrr receptor-like serine threonine-protein kinase rkf3	BP,CC,MF	metabolic process,cellular process,cell,membrane,binding,catalytic activity
PgRLK418	851	--	receptor serine threonine kinase	BP,CC,MF	metabolic process,cellular process,organelle,cell,binding,catalytic activity
PgRLK419	478	--	ki domain interacting kinase 1-like protein	BP,CC,MF	metabolic process,cellular process,organelle,cell,binding,catalytic activity
PgRLK420	732	--	leucine-rich repeat receptor kinase	BP,CC,MF	biological regulation,growth,signaling,single-organism process,metabolic process,developmental process,response to stimulus,cellular process,reproduction,cell,membrane,binding,catalytic activity
PgRLK421	440	--	receptor-like protein kinase	BP,CC,MF	biological regulation,growth,signaling,single-organism process,metabolic process,developmental process,response to stimulus,cellular process,organelle,cell,membrane,binding,catalytic activity
PgRLK422	1157	--	receptor-type protein kinase lrk1	BP,CC,MF	metabolic process,cellular process,organelle,cell,binding,catalytic activity
PgRLK423	1010	--	receptor like kinase
PgRLK424	913	--	s-domain class receptor-like kinase3 precursor	BP,CC,MF	metabolic process,cellular process,reproduction,organelle,cell,binding,catalytic activity
PgRLK425	823	--	af370599_1 protein kinase
PgRLK426	1272	--	tyrosine kinase	BP,CC,MF	metabolic process,response to stimulus,cellular process,reproduction,cell,membrane,catalytic activity
PgRLK427	545	--	srk15 protein	MF	catalytic activity
PgRLK428	286	--	protein kinase family protein	BP,CC,MF	immune system process,metabolic process,response to stimulus,cellular process,cell,membrane,binding,catalytic activity
PgRLK429	552	--	receptor-like protein kinase ark1	MF	catalytic activity
PgRLK430-01	613	--	leucine-rich repeat receptor-like serine threonine-protein kinase	BP,CC,MF	biological regulation,signaling,single-organism process,metabolic process,response to stimulus,cellular process,cell,membrane,binding,catalytic activity
PgRLK430-02	527	--	leucine-rich repeat receptor-like serine threonine-protein kinase	BP,CC,MF	biological regulation,signaling,single-organism process,metabolic process,response to stimulus,cellular process,cell,membrane,binding,catalytic activity
PgRLK431	346	--	receptor-like protein kinase	BP,CC,MF	biological regulation,immune system process,signaling,single-organism process,metabolic process,developmental process,response to stimulus,multicellular organismal process,cellular process,reproduction,cell,membrane,binding,catalytic activity
PgRLK432	1943	--	leucine-rich repeat receptor-like serine threonine-protein kinase	BP,CC,MF	metabolic process,cellular process,organelle,cell,binding,catalytic activity
PgRLK433	338	--	receptor protein kinase-like	BP,CC,MF	biological regulation,signaling,single-organism process,metabolic process,response to stimulus,cellular process,organelle,cell,membrane,binding,catalytic activity
PgRLK434	439	--	kinase r-like protein	BP,CC,MF	metabolic process,cellular process,organelle,cell,binding,catalytic activity
PgRLK435	1471	--	ark3 product receptor-like serine threonine protein kinase ark3	CC	organelle,cell
PgRLK436	402	--	receptor-like kinase with lrr repeats	BP,CC,MF	metabolic process,cellular process,organelle,cell,binding,catalytic activity
PgRLK437	370	--	u-box domain-containing protein 34	CC,MF	organelle,cell,membrane,catalytic activity
PgRLK438	515	--	af403126_1 s-locus receptor-like kinase rlk14	CC,MF	organelle,cell,catalytic activity
PgRLK439	415	--	protein kinase domain	MF	catalytic activity
PgRLK440	224	--	kinase r-like protein	BP,CC,MF	metabolic process,cellular process,organelle,cell,binding,catalytic activity
PgRLK441	608	--	receptor-protein kinase	BP,CC,MF	growth,single-organism process,metabolic process,localization,cellular component organization or biogenesis,developmental process,response to stimulus,cellular process,reproduction,organelle,cell,extracellular region,membrane,binding,catalytic activity
PgRLK442	208	--	protein-serine threonine kinase	BP,CC,MF	metabolic process,response to stimulus,cellular process,cell,membrane,binding,catalytic activity
PgRLK443	269	--	probable leucine-rich repeat receptor-like serine threonine-protein kinase	BP,CC,MF	biological regulation,immune system process,signaling,single-organism process,metabolic process,localization,cellular component organization or biogenesis,response to stimulus,cellular process,cell,membrane,binding,catalytic activity
PgRLK444	818	--	ser thr protein kinase	BP,CC,MF	metabolic process,cellular process,organelle,cell,binding,catalytic activity
PgRLK445	2509	--	H0512B01.10	BP,CC,MF	metabolic process,cellular process,organelle,cell,binding,catalytic activity
PgRLK446	354	--	protein kinase domain containing expressed	BP,CC,MF	metabolic process,cellular process,organelle,cell,binding,catalytic activity
PgRLK447	285	--	af378890_1 at1g68400 t2e12_5	BP,CC,MF	biological regulation,growth,signaling,single-organism process,metabolic process,cellular component organization or biogenesis,developmental process,response to stimulus,cellular process,organelle,cell,macromolecular complex,membrane,structural molecule activity,binding,catalytic activity
PgRLK448	624	--	shr5-receptor-like kinase	BP,CC,MF	metabolic process,cellular process,organelle,cell,binding,catalytic activity
PgRLK449	202	--	leucine-rich repeat protein kinase family protein	BP,CC,MF	biological regulation,signaling,single-organism process,metabolic process,response to stimulus,cellular process,extracellular region,binding,catalytic activity
PgRLK450	489	--	g-type lectin s-receptor-like serine threonine-protein kinase sd1-1	BP,MF	metabolic process,cellular process,binding,catalytic activity
PgRLK451	223	--	protein kinase	BP,CC,MF	biological regulation,signaling,single-organism process,metabolic process,developmental process,response to stimulus,cellular process,reproduction,organelle,cell,catalytic activity
PgRLK452	942	--	protein kinase protein with adenine nucleotide alpha hydrolases-like domain-containing protein	BP,MF	metabolic process,cellular process,catalytic activity,
PgRLK453	887	--	lrr receptor-like serine threonine-protein kinase rkf3	CC,MF	cell,membrane,catalytic activity
PgRLK454	478	--	ki domain interacting kinase 1-like protein	MF	catalytic activity
PgRLK455	1262	--	leucine-rich repeat receptor-like kinase	BP,MF	metabolic process,cellular process,binding,catalytic activity
PgRLK456	635	--	u-box domain-containing protein 34	CC,MF	cell,membrane,catalytic activity
PgRLK457	442	--	receptor serine threonine kinase	BP,CC,MF	metabolic process,cellular process,organelle,cell,binding,catalytic activity
PgRLK458	272	--	protein kinase	BP,CC,MF	biological regulation,signaling,single-organism process,response to stimulus,cellular process,cell,membrane,catalytic activity
PgRLK459	460	--	probable lrr receptor-like serine threonine-protein kinase	BP,CC,MF	metabolic process,response to stimulus,cellular process,organelle,cell,membrane,catalytic activity
PgRLK460	867	--	transmembrane kinase 1	BP,CC,MF	biological regulation,signaling,single-organism process,metabolic process,response to stimulus,cellular process,organelle,cell,extracellular region,membrane,molecular transducer activity,binding,catalytic activity
PgRLK461	321	--	lrr receptor-like protein kinase	BP,CC,MF	biological regulation,immune system process,signaling,single-organism process,multi-organism process,metabolic process,developmental process,response to stimulus,cellular process,organelle,cell,extracellular region,membrane,molecular transducer activity,binding,catalytic activity
PgRLK462	1705	--	somatic embryogenesis receptor kinase 1	BP,CC,MF	metabolic process,cellular process,organelle,cell,binding,catalytic activity
PgRLK463	743	--	probable leucine-rich repeat receptor-like serine threonine-protein kinase	BP,CC,MF	biological regulation,immune system process,signaling,single-organism process,localization,cellular component organization or biogenesis,response to stimulus,cellular process,cell,membrane,catalytic activity
PgRLK464-01	420	--	probable leucine-rich repeat receptor-like serine threonine-protein kinase	BP,CC,MF	biological regulation,immune system process,signaling,single-organism process,metabolic process,localization,cellular component organization or biogenesis,response to stimulus,cellular process,cell,membrane,binding,catalytic activity
PgRLK464-02	441	--	probable leucine-rich repeat receptor-like serine threonine-protein kinase	BP,CC,MF	biological regulation,immune system process,signaling,single-organism process,metabolic process,localization,cellular component organization or biogenesis,response to stimulus,cellular process,cell,membrane,binding,catalytic activity
PgRLK464-03	328	--	at5g54590 mrb17_9	BP,CC,MF	metabolic process,response to stimulus,cellular process,cell,membrane,binding,catalytic activity
PgRLK464-04	318	--	probable leucine-rich repeat receptor-like serine threonine-protein kinase	BP,CC,MF	biological regulation,immune system process,signaling,single-organism process,metabolic process,localization,cellular component organization or biogenesis,response to stimulus,cellular process,cell,membrane,binding,catalytic activity
PgRLK464-05	576	--	serine threonine-specific protein kinase	BP,CC,MF	biological regulation,immune system process,signaling,single-organism process,metabolic process,localization,cellular component organization or biogenesis,response to stimulus,cellular process,cell,membrane,binding,catalytic activity
PgRLK465	924	--	leucine-rich repeat protein kinase family protein	BP,CC,MF	biological regulation,signaling,single-organism process,metabolic process,response to stimulus,cellular process,extracellular region,binding,catalytic activity
PgRLK466	327	--	receptor-like protein kinase ark1	CC,MF	organelle,cell,catalytic activity
PgRLK467	611	--	ac009326_4 receptor ser thr protein kinase	BP,CC,MF	metabolic process,cellular process,organelle,cell,binding,catalytic activity
PgRLK468	374	--	cysteine-rich receptor-like protein kinase 7	BP,CC,MF	immune system process,metabolic process,response to stimulus,organelle,cell,extracellular region,membrane,catalytic activity
PgRLK469-01	321	--	receptor like kinase	BP,MF	metabolic process,cellular process,binding,catalytic activity
PgRLK469-02	253	--	af403128_1 s-locus receptor-like kinase rlk11	BP,MF	metabolic process,cellular process,reproduction,binding,catalytic activity
PgRLK469-03	220	--	2009371f s receptor kinase	BP,MF	metabolic process,cellular process,reproduction,binding,catalytic activity
PgRLK470	2229	--	ark3 product receptor-like serine threonine protein kinase ark3	MF	catalytic activity
PgRLK471	739	--	leucine-rich repeat protein kinase family protein	BP,CC,MF	biological regulation,signaling,single-organism process,metabolic process,response to stimulus,cellular process,cell,extracellular region,membrane,binding,catalytic activity
PgRLK472	348	--	receptor-type protein kinase lrk1	BP,CC,MF	metabolic process,cellular process,organelle,cell,binding,catalytic activity
PgRLK473-01	470	--	protein kinase family protein	BP,CC,MF	metabolic process,cellular process,organelle,cell,extracellular region,binding,catalytic activity
PgRLK473-02	1397	--	receptor-like cytosolic serine threonine-protein kinase rbk2	BP,CC,MF	metabolic process,cellular process,organelle,cell,extracellular region,binding,catalytic activity
PgRLK474	2360	--	receptor-like serine threonine-protein kinase ale2	BP,CC,MF	single-organism process,metabolic process,cellular component organization or biogenesis,developmental process,multicellular organismal process,cellular process,reproduction,organelle,cell,membrane,binding,catalytic activity
PgRLK475	457	--	leucine-rich repeat protein kinase family protein	BP,CC,MF	biological regulation,signaling,single-organism process,metabolic process,response to stimulus,cellular process,cell,membrane,binding,catalytic activity
PgRLK476	699	--	receptor-like kinase homolog	BP,CC,MF	growth,immune system process,signaling,single-organism process,multi-organism process,metabolic process,developmental process,response to stimulus,cellular process,reproduction,extracellular region,catalytic activity
PgRLK477	1061	--	probable receptor-like protein kinase	BP,CC,MF	biological regulation,metabolic process,localization,cellular process,organelle,cell,membrane,binding,catalytic activity
PgRLK478	1555	--	protein kinase family protein	BP,CC,MF	biological regulation,metabolic process,localization,cellular process,organelle,cell,membrane,binding,catalytic activity
PgRLK479	931	--	serine threonine protein kinase-like	BP,CC,MF	metabolic process,cellular process,cell,membrane,binding,catalytic activity
PgRLK480	370	--	receptor protein kinase	BP,CC,MF	biological regulation,signaling,single-organism process,metabolic process,response to stimulus,cellular process,organelle,cell,membrane,binding,catalytic activity
PgRLK481	242	--	receptor protein kinase-like protein	BP,CC,MF	immune system process,metabolic process,localization,response to stimulus,cellular process,organelle,cell,membrane,binding,catalytic activity
PgRLK482	879	--	probable leucine-rich repeat receptor-like serine threonine-protein kinase	BP,CC,MF	biological regulation,immune system process,signaling,single-organism process,metabolic process,localization,cellular component organization or biogenesis,response to stimulus,cellular process,cell,membrane,binding,catalytic activity
PgRLK483-01	2408	--	leucine-rich repeat transmembrane protein kinase-like protein	BP,CC,MF	single-organism process,metabolic process,cellular component organization or biogenesis,developmental process,cellular process,reproduction,organelle,cell,membrane,catalytic activity
PgRLK483-02	2295	--	leucine-rich repeat transmembrane protein kinase-like protein	BP,CC,MF	single-organism process,metabolic process,cellular component organization or biogenesis,developmental process,cellular process,reproduction,organelle,cell,membrane,catalytic activity
PgRLK483-03	1257	--	receptor like kinase	MF	binding,catalytic activity
PgRLK483-04	713	--	receptor like kinase
PgRLK483-05	1457	--	receptor like kinase
PgRLK483-06	1183	--	s-receptor kinase-like protein 2
PgRLK484	815	--	receptor-like protein kinase	BP,CC,MF	growth,single-organism process,metabolic process,localization,cellular component organization or biogenesis,developmental process,response to stimulus,cellular process,reproduction,cell,extracellular region,membrane,binding,catalytic activity
PgRLK485	2227	--	receptor protein kinase-like	BP,CC,MF	metabolic process,cellular process,organelle,cell,binding,catalytic activity
PgRLK486	548	--	calmodulin-binding receptor-like cytoplasmic kinase 3	BP,CC,MF	biological regulation,immune system process,signaling,single-organism process,metabolic process,developmental process,response to stimulus,cellular process,organelle,cell,membrane,binding,catalytic activity
PgRLK487	1833	--	leucine-rich repeat receptor-like kinase	BP,MF	metabolic process,cellular process,binding,catalytic activity
PgRLK488-01	991	--	leucine-rich repeat receptor-like kinase	BP,MF	metabolic process,cellular process,binding,catalytic activity
PgRLK488-02	745	--	leucine-rich repeat receptor-like kinase	BP,MF	metabolic process,cellular process,binding,catalytic activity
PgRLK489	422	--	ki domain interacting kinase 1-like protein	BP,CC,MF	metabolic process,cellular process,organelle,cell,binding,catalytic activity
PgRLK490	879	--	receptor-like protein kinase 2	BP,CC,MF	biological regulation,signaling,single-organism process,metabolic process,localization,cellular component organization or biogenesis,response to stimulus,cellular process,organelle,cell,extracellular region,membrane,binding,catalytic activity
PgRLK491	494	--	receptor-like protein kinase	BP,CC,MF	metabolic process,cellular process,organelle,cell,binding,catalytic activity
PgRLK492	635	--	leucine-rich repeat receptor-like kinase at1g09970	BP,CC,MF	biological regulation,immune system process,signaling,single-organism process,metabolic process,localization,cellular component organization or biogenesis,developmental process,response to stimulus,cellular process,reproduction,cell,membrane,binding,catalytic activity
PgRLK493	2777	--	leucine-rich receptor-like protein kinase	BP,CC,MF	biological regulation,immune system process,signaling,single-organism process,metabolic process,localization,cellular component organization or biogenesis,developmental process,response to stimulus,cellular process,reproduction,cell,membrane,binding,catalytic activity
PgRLK494	269	--	serine threonine protein kinase	BP,CC,MF	metabolic process,cellular process,cell,membrane,binding,catalytic activity
PgRLK495	731	--	receptor-type protein kinase lrk1	BP,CC,MF	metabolic process,cellular process,organelle,cell,binding,catalytic activity
PgRLK496	545	--	major antigen-like protein	BP,CC,MF	metabolic process,cellular process,organelle,cell,membrane,binding,catalytic activity
PgRLK497	261	--	ki domain interacting kinase 1-like protein	BP,CC,MF	metabolic process,cellular process,reproduction,organelle,cell,binding,catalytic activity
PgRLK498	2150	--	receptor protein kinase-like protein	CC,MF	cell,membrane,catalytic activity
PgRLK499	1093	--	leucine rich repeat family expressed	BP,CC,MF	biological regulation,signaling,single-organism process,metabolic process,response to stimulus,cellular process,organelle,cell,membrane,binding,catalytic activity
PgRLK500	654	--	receptor-like protein kinase feronia	BP,CC,MF	growth,single-organism process,metabolic process,localization,cellular component organization or biogenesis,developmental process,response to stimulus,cellular process,reproduction,cell,membrane,catalytic activity
PgRLK501	496	--	receptor like kinase	BP,CC,MF	metabolic process,cellular process,cell,binding,catalytic activity
PgRLK502	694	--	receptor kinase	BP,CC,MF	response to stimulus,cell,membrane,catalytic activity
PgRLK504	589	--	pto kinase interactor	BP,CC,MF	biological regulation,immune system process,signaling,single-organism process,metabolic process,response to stimulus,cellular process,organelle,cell,binding,catalytic activity
PgRLK505	578	--	leucine-rich repeat receptor-like kinase	BP,MF	metabolic process,cellular process,binding,catalytic activity
PgRLK506	1859	--	lectin-like receptor kinase 7 3	MF	catalytic activity
PgRLK507	310	--	af403128_1 s-locus receptor-like kinase rlk11	BP,CC,MF	metabolic process,cellular process,reproduction,organelle,cell,binding,catalytic activity
PgRLK508	1065	--	protein kinase	BP,MF	metabolic process,cellular process,binding,catalytic activity
PgRLK509-01	664	--	ark3 product receptor-like serine threonine protein kinase ark3
PgRLK509-02	825	--	receptor like kinase	MF	catalytic activity
PgRLK510	628	--	ac091724_13 receptor-like protein kinase	BP,MF	metabolic process,cellular process,binding,catalytic activity
PgRLK511-01	597	--	leucine-rich repeat receptor-like kinase	BP,MF	metabolic process,cellular process,binding,catalytic activity
PgRLK511-02	695	--	leucine-rich repeat receptor-like kinase	BP,CC,MF	metabolic process,cellular process,organelle,cell,binding,catalytic activity
PgRLK511-03	603	--	leucine-rich repeat receptor-like kinase	BP,MF	metabolic process,cellular process,binding,catalytic activity
PgRLK511-04	552	--	leucine-rich repeat receptor-like kinase	BP,MF	metabolic process,cellular process,binding,catalytic activity
PgRLK511-05	744	--	leucine-rich repeat receptor-like kinase	BP,CC,MF	metabolic process,cellular process,organelle,cell,binding,catalytic activity
PgRLK511-06	680	--	leucine-rich repeat receptor-like kinase	BP,CC,MF	metabolic process,cellular process,organelle,cell,binding,catalytic activity
PgRLK511-07	558	--	leucine-rich repeat receptor-like kinase	BP,MF	metabolic process,cellular process,binding,catalytic activity
PgRLK511-08	817	--	leucine-rich repeat receptor-like kinase	BP,CC,MF	metabolic process,cellular process,organelle,cell,binding,catalytic activity
PgRLK511-09	466	--	leucine-rich repeat receptor-like kinase	BP,MF	metabolic process,cellular process,binding,catalytic activity
PgRLK511-10	415	--	leucine-rich repeat receptor-like kinase	BP,MF	metabolic process,cellular process,binding,catalytic activity
PgRLK511-11	881	--	leucine-rich repeat receptor-like kinase	BP,CC,MF	metabolic process,cellular process,organelle,cell,binding,catalytic activity
PgRLK512	1940	--	domain containing receptor-like kinase	CC,MF	cell,membrane,catalytic activity
PgRLK513-01	893	--	domain containing receptor-like kinase	CC,MF	cell,membrane,catalytic activity
PgRLK513-02	405	--	protein kinase family protein	BP,CC,MF	metabolic process,cellular process,cell,extracellular region,membrane,catalytic activity
PgRLK513-03	405	--	protein kinase family protein	BP,CC,MF	metabolic process,cellular process,cell,extracellular region,membrane,catalytic activity
PgRLK514	1189	--	serine theronine protein kinase 2	BP,CC,MF	metabolic process,cellular process,organelle,cell,binding,catalytic activity
PgRLK515	1914	--	leucine-rich repeat protein kinase-like protein	BP,CC,MF	biological regulation,signaling,single-organism process,metabolic process,response to stimulus,cellular process,organelle,cell,membrane,binding,catalytic activity
PgRLK516-01	623	--	cold-induced wall associated partial	BP,CC,MF	metabolic process,response to stimulus,cellular process,cell,extracellular region,catalytic activity
PgRLK516-02	649	--	cold-induced wall associated partial	BP,CC,MF	metabolic process,response to stimulus,cellular process,cell,catalytic activity
PgRLK518	3007	--	receptor protein kinase	BP,CC,MF	metabolic process,cellular process,organelle,cell,extracellular region,membrane,binding,catalytic activity
PgRLK519	288	--	af403126_1 s-locus receptor-like kinase rlk14	BP,CC,MF	metabolic process,cellular process,reproduction,organelle,cell,binding,catalytic activity
PgRLK520-01	1981	--	receptor like kinase
PgRLK520-02	2065	--	receptor like kinase
PgRLK521	822	--	receptor protein kinase	BP,CC,MF	biological regulation,growth,signaling,single-organism process,metabolic process,developmental process,response to stimulus,cellular process,reproduction,cell,membrane,binding,catalytic activity
PgRLK522	2101	--	receptor-like serine threonine-protein kinase ale2	BP,CC,MF	single-organism process,metabolic process,cellular component organization or biogenesis,developmental process,multicellular organismal process,cellular process,reproduction,organelle,cell,membrane,binding,catalytic activity
PgRLK523-01	312	--	receptor-like protein kinase	BP,CC,MF	metabolic process,cellular process,organelle,cell,membrane,binding,catalytic activity
PgRLK523-02	233	--	receptor-like protein kinase	BP,CC,MF	metabolic process,cellular process,organelle,cell,membrane,binding,catalytic activity
PgRLK524	1404	--	receptor-like protein kinase	CC,MF	extracellular region,catalytic activity
PgRLK525	667	--	leucine-rich repeat protein kinase family protein	BP,CC,MF	biological regulation,signaling,single-organism process,metabolic process,response to stimulus,cellular process,extracellular region,binding,catalytic activity
PgRLK526	593	--	receptor-like protein kinase-like protein	BP,CC,MF	metabolic process,cellular process,organelle,cell,binding,catalytic activity
PgRLK527	2166	--	leucine-rich repeat receptor-like kinase	BP,CC,MF	metabolic process,cellular process,organelle,cell,binding,catalytic activity
PgRLK528	1153	--	lrr receptor-like serine threonine-protein kinase rpk2	BP,CC,MF	biological regulation,signaling,single-organism process,metabolic process,cellular component organization or biogenesis,developmental process,response to stimulus,multicellular organismal process,cellular process,reproduction,cell,membrane,binding,catalytic activity
PgRLK529-01	308	--	g-type lectin s-receptor-like serine threonine-protein kinase sd1-1	BP,CC,MF	metabolic process,cellular process,reproduction,organelle,cell,membrane,binding,catalytic activity
PgRLK529-02	789	--	g-type lectin s-receptor-like serine threonine-protein kinase sd1-1	BP,CC,MF	biological regulation,immune system process,signaling,single-organism process,metabolic process,localization,cellular component organization or biogenesis,response to stimulus,cellular process,organelle,cell,membrane,binding,catalytic activity
PgRLK529-03	306	--	g-type lectin s-receptor-like serine threonine-protein kinase sd1-1	BP,CC,MF	biological regulation,immune system process,signaling,single-organism process,metabolic process,localization,cellular component organization or biogenesis,response to stimulus,cellular process,reproduction,organelle,cell,membrane,binding,catalytic activity
PgRLK530	251	--	receptor protein kinase	BP,CC,MF	biological regulation,growth,signaling,single-organism process,metabolic process,developmental process,response to stimulus,cellular process,organelle,cell,membrane,binding,catalytic activity
PgRLK531-01	411	--	receptor-like protein kinase	BP,CC,MF	metabolic process,cellular process,organelle,cell,binding,catalytic activity
PgRLK531-02	815	--	receptor-like protein kinase	BP,CC,MF	metabolic process,cellular process,organelle,cell,binding,catalytic activity
PgRLK531-03	807	--	receptor-like protein kinase	BP,CC,MF	metabolic process,cellular process,organelle,cell,binding,catalytic activity
PgRLK531-04	419	--	receptor-like protein kinase	BP,CC,MF	metabolic process,cellular process,organelle,cell,binding,catalytic activity
PgRLK532-01	452	--	Os08g0514100	CC,MF	organelle,cell,catalytic activity
PgRLK532-02	2329	--	concanavalin a-like lectin kinase-like protein	CC,MF	organelle,cell,catalytic activity
PgRLK532-03	2168	--	concanavalin a-like lectin kinase-like protein	CC,MF	organelle,cell,catalytic activity
PgRLK533	627	--	probable lrr receptor-like serine threonine-protein kinase	BP,CC,MF	immune system process,localization,response to stimulus,organelle,cell,membrane,catalytic activity
PgRLK534	390	--	serine threonine kinase-like protein	BP,CC,MF	metabolic process,cellular process,organelle,cell,extracellular region,membrane,binding,catalytic activity
PgRLK535	260	--	kinase r-like protein	BP,MF	metabolic process,cellular process,binding,catalytic activity
PgRLK536	261	--	protein kinase domain	BP,MF	metabolic process,cellular process,structural molecule activity,binding,catalytic activity
PgRLK537	397	--	putitive ser thr protein kinase	BP,CC,MF	metabolic process,cellular process,organelle,cell,binding,catalytic activity
PgRLK538	311	--	protein kinase	CC,MF	organelle,cell,catalytic activity
PgRLK539	374	--	af403126_1 s-locus receptor-like kinase rlk14	BP,CC,MF	metabolic process,cellular process,reproduction,organelle,cell,binding,catalytic activity
PgRLK540	504	--	af370599_1 protein kinase
PgRLK541	259	--	receptor serine threonine kinase pr5k-like	BP,CC,MF	metabolic process,cellular process,organelle,cell,binding,catalytic activity
PgRLK542	802	--	protein kinase-like protein	BP,CC,MF	biological regulation,signaling,single-organism process,metabolic process,developmental process,response to stimulus,cellular process,reproduction,organelle,cell,membrane,binding,catalytic activity
PgRLK543	343	--	receptor-like protein kinase	BP,CC,MF	biological regulation,signaling,single-organism process,metabolic process,developmental process,response to stimulus,cellular process,reproduction,organelle,cell,binding,catalytic activity
PgRLK544	482	--	s-receptor kinase -like protein	BP,CC,MF	metabolic process,cellular process,organelle,cell,membrane,binding,catalytic activity
PgRLK545	208	--	somatic embryogenesis receptor-like kinase1 precursor	BP,CC,MF	metabolic process,cellular process,organelle,cell,binding,catalytic activity
PgRLK546	283	--	receptor protein kinase-like	BP,CC,MF	biological regulation,signaling,single-organism process,metabolic process,localization,cellular component organization or biogenesis,response to stimulus,cellular process,organelle,cell,extracellular region,membrane,binding,catalytic activity
PgRLK547	578	--	receptor-type protein kinase lrk1	BP,CC,MF	metabolic process,cellular process,organelle,cell,binding,catalytic activity
PgRLK548	510	--	serine threonine protein kinase	BP,CC,MF	metabolic process,cellular process,cell,membrane,binding,catalytic activity
PgRLK549	338	--	protein kinase domain containing expressed	BP,CC,MF	metabolic process,cellular process,organelle,cell,binding,catalytic activity
PgRLK550	228	--	receptor-like protein kinase	BP,CC,MF	growth,single-organism process,metabolic process,localization,cellular component organization or biogenesis,developmental process,response to stimulus,cellular process,reproduction,organelle,cell,extracellular region,membrane,binding,catalytic activity
PgRLK551	297	--	receptor-like protein kinase	BP,CC,MF	biological regulation,immune system process,signaling,single-organism process,metabolic process,response to stimulus,cellular process,organelle,cell,molecular transducer activity,binding,catalytic activity
PgRLK552	437	--	ki domain interacting kinase 1-like protein	BP,CC,MF	metabolic process,cellular process,organelle,cell,binding,catalytic activity
PgRLK553	283	--	ac079936_16 leucine-rich repeat transmembrane protein kinase 1	BP,CC,MF	growth,metabolic process,developmental process,cellular process,reproduction,organelle,cell,extracellular region,membrane,binding,catalytic activity
PgRLK554	417	--	s-receptor kinase -like protein	BP,CC,MF	metabolic process,cellular process,organelle,cell,membrane,binding,catalytic activity
PgRLK555	211	--	erecta-like kinase 1	BP,CC,MF	biological regulation,signaling,single-organism process,metabolic process,developmental process,response to stimulus,cellular process,reproduction,organelle,cell,binding,catalytic activity
PgRLK556	359	--	serine threonine kinase	BP,CC,MF	biological regulation,signaling,single-organism process,metabolic process,cellular component organization or biogenesis,response to stimulus,cellular process,organelle,cell,extracellular region,binding,catalytic activity
PgRLK557	306	--	brassinosteroid insensitive 1-associated receptor kinase 1	BP,CC,MF	metabolic process,cellular process,organelle,cell,binding,catalytic activity
PgRLK558	483	--	calmodulin-binding receptor-like cytoplasmic kinase 3	BP,CC,MF	biological regulation,immune system process,signaling,single-organism process,metabolic process,developmental process,response to stimulus,cellular process,organelle,cell,membrane,binding,catalytic activity
PgRLK559	348	--	calcium calmodulin-regulated receptor-like kinase	BP,CC,MF	immune system process,metabolic process,developmental process,response to stimulus,organelle,cell,membrane,catalytic activity
PgRLK560	248	--	serine threonine kinase	BP,CC,MF	biological regulation,immune system process,signaling,single-organism process,metabolic process,localization,cellular component organization or biogenesis,response to stimulus,cellular process,reproduction,organelle,cell,membrane,binding,catalytic activity
PgRLK561	385	--	receptor-like kinase	BP,CC,MF	metabolic process,cellular process,reproduction,organelle,cell,binding,catalytic activity
PgRLK562	797	--	af172282_17 receptor-like protein kinase	BP,CC,MF	metabolic process,cellular process,reproduction,organelle,cell,binding,catalytic activity
PgRLK563	457	--	leucine-rich repeat transmembrane protein kinase 1	BP,CC,MF	growth,metabolic process,developmental process,cellular process,reproduction,organelle,cell,extracellular region,membrane,binding,catalytic activity
