# Supplementary material for: Evolution, functional differentiation, and co-expression of the RLK gene family revealed in Jilin ginseng, Panax ginseng C.A. Meyer
Source: Mol Genet Genomics. 2018 Feb 21;293(4):845–59. doi: 10.1007/s00438-018-1425-6 (PMC6061065; doi:10.1007/s00438-018-1425-6)
Supplement: Supplementary file 11 — Supplementary material 11 (XLSX 295 KB) [file 438_2018_1425_MOESM11_ESM.xlsx]

## Sheet: sheet1
Table S6 The expressions of PgRLK transcripts (TPM) in 14 tissues, 42 farmers' cultivars and 4 different year-old roots
Gene	Farmers' cultivar																																										Tissue
	S1	S2	S3	S4	S5	S6	S7	S8	S9	S10	S11	S12	S13	S14	S15	S16	S17	S18	S19	S20	S21	S22	S23	S24	S25	S26	S27	S28	S29	S30	S31	S33	S34	S35	S36	S37	S38	S39	S40	S41	S42	S43	Fiber root	Leg root	Main root epiderm	Main root cortex	Rhizome	Arm root	Stem
PgRLK001	0	0	0	0	0	0	0	0	0	0	0	0	0	0	0	0	0	0	0	0	0	0	0	0	0	0	0	0	0.16	0	0	0	0	0	0	0	0	0	0	0	0	0	0	0	0	0.06	0.16	0.07	0.07
PgRLK002	0	0	0	0	0	0	0	0	0	0	0	0	0	0	0	0	0	0	0	0	0	0	0	0	0	0	0	0	0	0	0	0	0	0	0	0	0	0	0	0	0	0	0.13	0	0	0	0	0	0
PgRLK003	0	0	0	0	0	0	0	0	0	0	0	0	0	0	0	0	0	0	0	0	0	0	0	0	0	0	0	0	0	0	0	0	0	0	0	0	0	0	0	0	0	0.1	0.13	0	0	0	0	0	0.09
PgRLK004	0	0	0	0	0	0	0	0	0	0	0	0	0	0	0	0	0	0	0	0	0	0	0	0	0	0	0	0	0	0	0	0	0	0	0	0	0	0	0	0	0	0	0	0	0	0.07	0	0	0.09
PgRLK005	0	0	0	0	0	0	0	0	0	0	0	0	0	0	0	0	0	0	0	0	0	0	0	0	0	0	0	0	0.15	0	0	0	0	0	0	0	0	0	0	0	0	0	0.18	0	0	0.2	0.07	0.07	0.19
PgRLK006	0	0	0	0	0	0	0	0	0	0	0	0.14	0	0	0	0	0	0	0	0	0	0	0	0	0	0	0	0	0.17	0	0	0	0	0	0	0	0	0	0	0	0	0	0	0	0	0	0	0.31	0
PgRLK007	0	0	0	0	0	0	0	0	0	0	0	0	0	0	0	0	0	0	0	0	0	0	0	0	0	0	0	0	0	0	0	0	0	0	0	0	0	0	0	0	0	0	0	0	0	0	0	0	0.15
PgRLK008	0.42	0.45	0.31	0.57	0	0.85	0.82	0	0.42	1.67	0.71	0.82	0.3	1.22	1.14	0.78	0.65	0.64	0.51	1.57	1.98	0.23	1.29	0.77	0	0.53	0.83	0.32	0	0.25	0.27	0.12	0.51	1.41	0.58	0.44	0.13	1.45	1.12	1.5	0.48	0.25	0.66	1.1	0.81	1.61	0.54	0.75	0.91
PgRLK009	0	0	0	0	0	0	0	0	0	0	0	0	0	0	0	0	0	0	0	0	0	0	0	0	0	0	0	0	0	0	0	0	0	0	0	0	0	0	0	0	0	0	0	0	0	0	0	0	0
PgRLK010	2.76	6.59	8.11	6.35	3.87	6.67	4.07	7.3	5.72	8.25	5.92	5.01	7.59	9.49	9.89	7.4	7.91	8.33	8.68	7.12	15.12	13.88	12.35	4	7.07	5.9	10.63	9.03	14.19	7.02	5.79	6.14	5.03	10.1	4.29	3.52	6.24	8.18	5.98	5.92	4.78	8.93	7.94	6.41	5.51	4.03	7.06	6.53	2.39
PgRLK011-01	0	0.91	1.29	3.61	2.13	1.41	2.84	0	0	0	5.05	3.99	0.69	0	2.18	0	0	4.24	2.77	0.48	4.57	2.18	2.37	2.56	0.7	0	3.34	1.61	4.15	0.6	1.58	1.88	2.75	1.69	3.15	1.53	0.58	6.05	0	0	1.56	1.67	0	0.73	2.2	1.47	0.46	0	0.92
PgRLK011-02	4.07	0.58	0.8	0	0.63	0.74	4.83	3.34	1.58	3.52	1.23	1.22	1.54	9.88	1.3	1.97	3.33	1.32	0	2.9	6.79	0	8.57	1.33	2.44	3.4	4.28	2.47	0	1.3	0.69	1.21	0	3.65	1.5	4.6	2.09	4.76	1.79	3.71	0.6	1.28	4.19	4.54	1.18	0.49	4.84	3.81	1.77
PgRLK012	0	0	0	0	0	0	0	0	0	0	0	0	0	0	0	0	0	0	0	0	0	0	0	0	0	0	0	0	0.22	0	0	0	0	0	0	0	0	0	0	0	0	0	0.26	0	0	0.22	0.32	0.2	0.27
PgRLK013	2.22	9.93	11.66	4.58	4.97	5.87	4.97	4.57	1.64	9.29	5.69	8.95	10.37	6.62	19.53	9.34	11.24	13.04	17.27	15.48	1.5	3.15	3.82	7.07	7.79	3.22	2.39	45.76	3.47	3.23	11.85	12.47	7.85	14.22	15.77	8.86	7.13	1.66	8.87	9.17	6.38	19.06	3.68	3.64	7.82	2.62	3.51	4.3	0.92
PgRLK014-01	9.63	6.37	11.56	11.65	8.14	11.95	1.65	5.53	5.61	9.11	3.51	11.49	4.6	14.34	17.29	5.35	19.94	16.41	4.09	18.8	12.15	5.76	19.46	8.81	4.52	5.84	6.76	10.65	9.23	6.59	5.58	9.62	12	13.12	14.42	9.5	4.8	12.4	7.85	4.69	5.85	25.72	6.24	5.09	4.22	2.45	5.8	2.09	2.55
PgRLK014-02	35.46	49.63	99.46	27.75	56.93	123.05	10.22	14.68	41.56	104.38	35.98	158.06	23.74	43.25	37.02	36.68	70.38	64.77	73.59	71.89	19.29	45	28.49	82.73	37.39	13.78	19.62	70.28	15.3	41.2	31.07	52.56	19.32	62.98	21.63	22.25	44.23	34.4	89.11	33.29	62.25	97.23	26.96	35.96	64.8	57.35	47.97	27.55	15.33
PgRLK015-01	10.26	19.35	25.39	19.52	16.21	23.38	20.17	38.07	13.68	12.88	18.96	13.56	9.85	38.13	47.92	16.7	34.63	16.4	14.22	30.82	27.94	22.77	39.97	20.84	36.87	19.44	34.43	40.4	23.22	19.81	27.04	33.5	49.62	24.95	26.44	19.57	27.01	34.4	30.52	24.47	22.85	32.06	18.23	20.17	27.45	15.3	32.58	18.35	18.98
PgRLK015-02	0	0	1.66	0	1.18	0	0	0	1.14	0	0	0	0	0	0	0	0	0	0	0	0	1.42	0.91	1.36	0	0	0	0	2.14	0	0	1	1.04	0	0	0	0	0	0	0	0	0	3.16	2	0.89	0.79	0	1.11	5.27
PgRLK016	1.17	0.81	0.65	0.88	0.88	1.17	0.97	0.6	0.87	0.63	1.22	0.48	0.31	1.1	1.57	0.27	1.34	0.66	0.4	0.81	2.04	0.24	1.99	1.19	0.49	0.55	1.47	0.99	2.13	0.13	0.96	1.08	0.26	0.44	1.49	0.61	0.55	1.09	0.81	0.56	0.37	0.64	1.35	2.26	1.19	0.19	3.72	1.55	0.23
PgRLK017	0.59	0.59	0.66	1.63	0.76	0.45	0.49	4.69	0.89	0.96	0.62	0.25	0.62	1.12	1.33	0.81	0.68	0.54	0.13	1.41	0.86	5.57	1.75	1.35	1.16	0.93	0.62	1.34	2.3	2.77	2.66	1.59	3.32	0.3	1.67	2.78	0.7	0.55	0.47	1.72	2.02	0.39	2.23	2.53	1.7	0	2.24	3.98	5.85
PgRLK018	8.62	23.35	18.89	5.45	5.94	13.64	2.16	4.16	11.88	15.23	4.18	2.35	4.38	14.07	17.08	10.48	7.41	23.47	11.76	6.01	2.51	2.78	12.24	3.5	7.21	8.96	3.7	5.63	12.33	1.11	8.98	7.19	7.2	13.34	5.45	3.19	11.53	1.58	22.72	4.05	5.11	16.38	3.54	4.38	4.07	0.3	3.53	5.93	0.09
PgRLK019-01	12.38	0	5.15	0	8.22	7.6	8.61	0	4.9	0	0	0	5.52	6.03	4.73	0	0	0	4.77	0	1.96	0	0	0	6.64	6.62	0	0	4.16	0	0	0	0	0	0	6.84	18.99	0	4.17	1.18	0	0	7.02	0	2.85	3.44	4.05	3.86	0
PgRLK019-02	0	9.35	5.66	0	4.83	0	9.39	0	12.19	0	0.87	4.84	3.37	0	9.35	0	0.75	16.2	14.11	7.13	7.17	8.45	5.44	0	10.32	13.99	1.55	10.9	9.2	0.07	10.68	10.07	0.07	0	3.81	0	27.99	3.53	1.76	0	9.16	3.26	3.05	0	0	0	0	4.16	2.68
PgRLK020	1.23	0.98	2.45	2.46	0.63	2.71	2.14	10.38	3.06	1.32	1.24	2.04	4.62	3.31	0.99	3.71	6.55	1.11	1.55	8.44	0.86	11.63	2.12	3.12	6.44	2.92	1.85	4.44	6.91	3.81	5.09	5.26	10.21	2.11	6.78	2.18	4.08	1.83	3.49	1.54	3.45	4.22	5.12	6.64	1.3	1.06	5.68	4.24	8
PgRLK021-01	0.51	0.04	0	0	0	0	0.28	0	0	0	0.57	0	0.01	0	0.67	0	0	0.67	0	0.15	0	0	0	0.74	0	0	0.01	0	0	0	0.33	0.18	0.86	0	0	0.05	0	0	0	1.65	0	0	0	0	0.47	0	0.39	0	0
PgRLK021-02	0.85	1.31	0	1.15	0.09	0.37	2.51	1.28	1.46	0.45	0.15	0.17	0.87	0	0.2	0.29	1.15	0	0.57	0.17	0	0.59	0.19	0	0.47	0.39	0.78	0.45	1.62	0.56	0.42	0.09	0.24	1.46	1.07	1.82	1.69	0.58	0.66	0.18	0.53	0.15	0.12	0	0.37	0.53	0.34	0.19	2.18
PgRLK021-03	0	0	0.4	0	0	0.35	0	0	0	0	0.1	0	0.01	0	0	0	0	0	0	0	0	0.67	0	0.37	0	0	0	0.28	0	0	0	0	0.19	0	0	0.02	0	0	0	0	0	0.53	0	0	0	0.36	0.22	0	0
PgRLK021-04	0	0	1.12	6.47	1.18	1.58	0	13.8	0	1.23	1.13	0.77	4.46	0	0	0	8.12	0	0	0	1.56	6.63	0	1.08	4.77	0.85	2.9	0.69	5.56	2.66	0	0	2.73	5.88	6.19	7.62	0	0	0	0	8.58	4.36	3.23	1.89	0	2.57	6.58	0.89	8.71
PgRLK021-05	6	4.04	0	16.78	0	0	25.04	8.72	5.32	1.2	4.17	0	4.31	9.64	10.43	3.84	3.12	2.3	1.86	2.21	3.02	0	7.56	2.07	4.32	1.68	16.08	0	9.77	4.96	16.4	3.7	9.97	0	16.2	12.94	4.09	10.95	1.09	13.36	6.9	0	3.03	3.56	7.57	0	11.2	3.47	15.47
PgRLK022	4.88	1.25	2.1	4.18	6.79	1.34	0.99	1.62	1.69	3.84	0.62	1.61	2.7	4.63	2.14	3.67	2.01	2.07	7.86	2.95	6.24	6.51	5.24	1.99	4.05	3.75	1.85	5.47	1.93	2.56	4.04	1.11	2.3	3.46	3.49	1.87	1.13	1.65	1.11	0.24	3.22	2.46	4.73	5.18	2.45	1.89	5.22	3.29	0.18
PgRLK023-01	2.63	0	2.25	0	0	1.69	0	0	1.73	3.1	1.26	0	0	0	1.79	1.62	0	1.85	0.65	0	0	0.58	1.09	1.09	0	0.88	0	0	0	0.08	0	0	0	1.2	1.61	0	0.5	0	0	0.52	0.69	0.65	4.06	4.11	6.98	6.38	7.39	4.75	4.66
PgRLK023-02	0	0	0	0	0	0	0	0.49	0	0	0.34	0	0	0	0	0	0	0	0	0.49	0	0	0	0	0.68	0	0	0	0.18	0	0	0.25	0	0.57	0.53	0.71	0	0.64	0	0	0	0	0	0	0	0	0	0	3.01
PgRLK023-03	6.36	4.64	9.36	10.69	8.02	5.5	8.15	8.22	2.95	8.38	6.01	11.27	5.17	17.09	11.71	4.81	11.56	7.63	7.07	17.26	14.44	3.44	13.57	12.21	10.31	5.81	9.08	13.6	6.3	2.8	7.24	12.03	14.87	11.22	11.58	6.6	8.6	13.92	8.52	7.11	6.26	14.7	3.16	3.75	2.05	3.09	1.79	2.99	1.73
PgRLK024-01	1.47	9.89	7.12	4.54	9.82	4.4	9.13	9.34	4.98	10.22	5.48	3.84	1.28	3.64	7.3	10.87	7.08	3.08	6.15	10.73	0	7.06	11.08	4.26	19.61	11.43	1.01	15.26	5.8	5.43	11.58	9.87	22.48	3.45	4.02	5.93	8.23	2.53	17.14	3.46	7.7	4.6	6.71	8.27	15.43	8.74	11.95	7.91	8.14
PgRLK024-02	9.08	15.13	6.47	18.25	14.16	6.25	17.7	25.75	7.22	3.62	3.27	1.06	8.31	6.66	14.7	7.46	9.41	4.6	2.63	3.93	1.19	10.6	3.15	1.45	18.84	9.24	2.85	5.53	8.89	10.6	19.51	4.41	31.07	3.28	20.51	12.54	16.23	2.13	14	2.98	12.22	7.31	20.36	20.63	10.49	1.62	10.27	21.52	15.24
PgRLK025-01	2.86	0.23	1.87	3.3	1.82	1.88	0	0	0	0	0	7	0	0	2.89	1.34	6.44	0	1.24	6.96	4.16	0	0	3.83	0	0.58	0	4.19	3.29	0	0	3.97	2.33	2.98	0.06	0	0	1.18	0	1.66	0	5.5	0.74	2.44	1.67	0	0.69	0	3.22
PgRLK025-02	0	0	0	0	0	0.29	0.78	1.03	0.49	5.19	1.12	0	2.37	3.79	1.64	0	0	2.7	0	0	5.52	1.57	0.73	0	0.53	0	1.16	5.59	1.86	0	0.51	0	2.53	1.04	0	0	0	0.55	0.39	0	0.24	4.9	0	0.55	1.13	1.1	0.8	1.81	0
PgRLK026	0	5.05	10.74	4.45	14.27	3.03	7.15	4.34	5.63	5.89	14.17	1.65	7.51	20.73	12.92	3.12	16.32	21.1	13.79	7.16	35.41	13.35	20.46	12.1	2.33	9.01	9.55	11.44	5.31	2.07	2.91	13.97	6.78	15.57	7.97	7.71	10.4	1.36	3.42	13.64	3.2	9.67	10.22	9.27	4.61	9.59	5.69	5.46	2.2
PgRLK027	9.31	8.21	12.29	8.68	8.16	6.84	8.71	7.71	8.93	25.95	11.52	9.72	13	15.8	24.38	12.22	7.97	18.83	12.48	14.8	16.51	11.59	23.59	10.47	10.48	26.11	15.98	23.42	17.72	7.21	14.27	9.14	10.14	19.84	12.06	10.28	6.48	13.28	9.26	12.18	7.45	14.04	13.39	10.11	9.84	3.44	11.23	12.17	1.04
PgRLK028	1.86	0.39	1.71	0.41	0.9	0.57	0.07	0.17	1.54	0.96	0.95	0.2	0.59	3.23	0.51	0.15	4.02	0.66	1.53	2.88	1.22	0.13	2.06	0.51	0.18	0.3	0.27	2.56	0.39	0.72	0.76	2.4	0.51	3.39	0.08	0.51	0.46	0.38	1.86	0.08	0.28	1.14	0.37	0.19	0.26	0.22	12.55	0.14	0
PgRLK029	2.02	2.41	2.81	1.64	4.12	1.9	0.63	4.51	3.28	0.81	0.53	1.68	4.22	1.23	4.98	2.31	0.93	1.83	1.25	2.3	0.59	1.24	1.38	1.26	4.37	3.17	1.27	2.85	2.08	1.01	3.93	1.35	4.4	1.26	1.94	1.71	3.36	0.82	2.4	1.1	2.69	2.89	3.22	3.03	3.09	0.93	3.82	3.69	3.05
PgRLK030-01	3.52	1.98	3.58	11.23	1.73	2.78	0.84	4.82	3.66	12.73	1.3	8.53	8.04	4.38	6.63	6.65	5.35	14.99	4.72	17.03	6.37	9.52	13.5	10.03	3.64	23.94	3.38	9	6.56	5.94	3.05	2.72	3.89	15.16	3.31	1.88	4.07	2.35	6.27	0	3.44	11.51	6	3.8	3.59	0.68	3.13	4.18	0
PgRLK030-02	11.24	9.74	12.27	12.34	4.93	8.64	3.58	11.63	5.09	49.71	6.29	32.5	8.57	9.92	14.5	12.2	13.73	32.95	40.32	44.44	24.92	4.99	32.83	21.95	6.09	32.15	9.97	30.9	18.63	3.11	8.86	16.02	10.87	51.95	9.68	2.6	5.27	7.76	4.91	5.12	6.63	42.48	9.01	9.03	6.71	2.13	15.21	10.85	0.71
PgRLK031-01	0	0	0.01	0.09	0	0	0.01	0	0	0	0.03	0	0	0	0	0	0	0.17	0	0	0	0	0	0	0	0.02	0	0	0	0	0	0	0.01	0	0	0	0.01	0	0	0.02	0	0	0	0	0	0	0	0	0.01
PgRLK031-02	1.33	0	0.74	4.02	0	0.05	1.52	1.08	1.13	1.04	0.53	1.6	0	0.73	0	0.87	1.32	1.51	0.57	0.26	2.2	0.96	0.31	0	0	0.86	1.53	0.79	0	0	0	2.73	0.33	3.12	1.41	0.39	0.32	1.23	1.04	2.78	1.16	4.12	0	1.27	0	0	0.78	0.02	0.02
PgRLK031-03	0	0	0.22	0.3	0	0	0.65	0	0	0	0.14	0	0	0.23	0	0.3	0.02	0.39	0.23	0.01	0	0	0	0	0	0.25	0.01	0	0	0	0	0.93	0.12	0	0	0	0.03	1.14	0.03	0.33	0	0	0	0	0	1.22	0	0	0.01
PgRLK031-04	0	0	0.78	0.41	1.18	0	0.19	0	0	0	0.04	0	0	1.03	0	0.5	1.02	0.47	0.97	2.3	0	0	0.99	0.82	0	1.02	0.02	0	0	0	0	0.91	0.62	0	0	0.03	0.36	1.04	0.64	0.23	0	0	0	0	0.5	1.96	0	0	1.2
PgRLK032	5.81	2.08	2.77	1.42	1	0.33	11.39	1.24	1.78	2.15	5.17	2.97	0.04	10	4.95	0.61	5.8	5.17	3.52	7.15	6.57	0	9.63	3.26	6.44	3.32	6.51	1.99	1.38	1.15	4.09	1.59	5.19	4.12	5.76	0.98	3.12	10.21	1.15	7.67	0.88	4.88	3.66	0	1.8	0.55	1.61	0.75	1.61
PgRLK033-01	0	6.93	3.09	5.33	3.6	0	4.25	5.14	1.19	0	0	0	5.6	3.36	0	4.94	5.38	6.58	2.08	4.43	2.17	4.11	2.85	1.3	1.31	3.33	4.54	3.32	5.27	4.57	7.15	0	7.98	2.23	8.04	2.14	4	1.72	0	5.13	3.64	1.82	4.29	5.76	2.11	1.96	0	7.81	0
PgRLK033-02	7	9.25	12.38	5.32	3.6	8.63	2.13	12.84	13.05	5.34	2.7	3.19	4.2	2.24	8.22	6.58	10.77	0	4.17	2.21	4.34	8.23	9.97	1.3	10.46	3.33	3.63	6.64	26.35	4.57	7.15	6.86	17.29	2.23	6.7	4.28	24	6.88	12.73	0	6.36	9.09	4.29	2.88	2.11	0	7.27	0	3.32
PgRLK034	2.33	8.43	3.03	11.11	1.49	1.07	1.14	1.29	5.37	2.73	1.78	2.28	2.35	3.64	1.99	3.46	6.8	2.6	4.2	5.84	5.5	5.05	7.66	1.35	3.57	2.77	4.77	6.35	3.65	3.68	6.16	3.34	6.8	3.15	4.05	1.97	7.17	5.47	3.16	2.61	3.33	1.79	2.46	0.81	1.03	2.9	4.98	0.93	0.17
PgRLK035	15.92	14.34	17.12	29.52	19.66	15.21	8.57	30.42	13.41	21.11	15.34	19.72	22.05	26.72	18.4	27.88	19.12	19.57	22.22	25.96	29.09	40.09	25.51	15.02	22.9	17	20.63	24.86	35.01	21.87	23.8	23.22	27.03	22.71	22.99	8.69	15.25	17.7	24.2	13.91	15.74	22.69	19.31	18.07	13.19	7.72	20.21	13.67	5.6
PgRLK036	109.24	201.58	146.69	162.98	82.16	81.71	142.63	227.38	126.14	67.32	47.1	40.95	173.25	28.21	120.86	192.3	208.37	101.28	49.7	228.55	22.76	49.76	38.82	66.06	237.82	93.18	85.82	315	145.31	81.07	254.28	127.28	341.5	82.93	246.29	211.67	203.01	20.73	206.18	41.62	175.93	103.7	103.57	105.51	100.74	52.46	85.58	87.35	60.27
PgRLK037	14.63	27.55	36.21	24.8	24.9	16.89	15.74	28.53	25.43	51.87	28.06	39.43	26.19	32.21	34.12	40.73	21.64	34.57	51.3	54.42	33.95	50.79	34.54	33.98	30.63	52.18	27.14	48.22	39.15	26.27	29.94	36.67	31.47	42.69	24.33	16	18.3	22.95	25.31	21.37	23.97	49.27	21.86	20.43	19.31	8.69	16.21	22.55	1.82
PgRLK038-01	0	1.02	0	1.98	0	0	0.58	0	0.69	0	0	0	0	3.19	0	0	0	0	0.68	2.14	1	0	2.5	0	2.01	0	0.57	1.31	0	0	1.21	2.11	0	0	1.1	1.49	0.95	0	1.48	0	0.72	0	0	0.15	0.35	0	0	0	0
PgRLK038-02	1.56	1.68	0.61	2.49	0	2.43	1.76	0	0	0	0	0.35	0	2.06	0	0	2.66	0	2.73	0.56	0	1.6	0	0	0.1	0.8	1.08	0	3.17	0.84	2.88	0	0.7	1.19	1.45	0	0.93	3.76	0.3	0	1.48	1.65	0.69	0	0	0.81	0.95	0.41	0
PgRLK038-03	0.56	0.44	0	0.22	1.87	0	3.14	4.53	0	2.02	0.8	0.98	0.63	0	0	0.77	0	0	0	0	2.49	1.81	2.16	1.29	1.64	0	0	0.68	0	0	0	0.6	0	0	0	3.51	0	0	1.41	2.52	0	0	0	0	0.71	0	0	0	0.31
PgRLK038-04	13.71	12.66	16.9	22.79	13.12	15.38	28.32	40.68	22.98	14.61	14.31	15.04	16.14	15.9	22.78	15.32	28.57	19.63	11.63	11.62	16.39	35.72	15.04	15.43	20.1	21.48	17.95	14.57	31.17	39.71	18.62	14.87	22.61	18.36	18.36	23.77	21.64	17.7	14.8	17.78	23.62	15.21	19.75	21.52	9.93	6.31	13.47	16.87	23.45
PgRLK039-01	0	3.41	2.81	0	0.69	2.15	3.33	0	0.88	0	0	5.22	0	1.15	3.35	0.41	1.59	2.34	6.42	3.81	2.54	7.9	0	7.06	0.42	2.77	0.52	3.99	0	2.78	0	0	3.22	1.44	0	0.68	0.99	0	3.43	0	1.21	0	4.74	2.67	0.06	1.26	2.83	3.5	3.94
PgRLK039-02	21.65	10.47	10.45	11.54	14.05	16.11	18.65	10.13	15.72	26.9	20.05	20.17	5.22	15.67	18.95	9.2	12.49	25.22	20.24	22	20.29	11.32	28.32	21.83	8.8	15.42	17.64	10.4	12.18	8.43	9.18	18.51	7.86	25.12	12.65	15.4	7.99	23.03	12.62	15.96	8.05	20.95	14.39	15.84	15.91	8.91	24.33	14.91	10.44
PgRLK039-03	3.27	0	5.19	2.44	9.38	2.42	3.66	6.37	0.28	8.56	8.05	1.82	5.12	8.34	8.94	3.54	10.98	8.49	3.65	3.85	6.95	0.87	9.74	0	7.67	5.91	9.84	3.6	8.28	0	4.92	7.46	0.33	12.4	6.32	4.18	4.92	11.56	4.64	7.56	4.47	5.97	4.32	0.44	6.67	3.07	2.83	6.31	2.93
PgRLK039-04	1	4.55	4.62	4.88	1.75	5.06	6.78	3.04	6.1	2.97	2.25	2.59	2.48	2.29	9.33	1.7	4.11	2.46	1.89	1.76	8.17	5.5	3.31	1.64	7.73	1.59	0.52	4.92	1.51	1.23	4.75	2.91	2.45	0.58	4.51	4.7	1.79	2.96	4.66	1.51	2.7	5.27	3.57	0.88	0.88	1.95	1.18	0.82	0.53
PgRLK039-05	0.84	4.45	6.06	6.64	3.2	4.25	10.82	5.23	4.81	11.49	0.87	1.74	1.54	1.69	5.24	1.81	2.61	4.46	1.32	2.81	7.2	3.94	7.08	1.78	5.08	5.54	1.04	7.79	2.45	2.18	4.28	1.8	0.99	1.33	8.01	9.29	4.33	4.2	2.72	2.21	7.11	4.62	3.1	2.08	0.68	1.79	0.63	2.59	0.96
PgRLK039-06	0	0.18	0	0	0	0.09	0	0.18	0	0	0	0	0	0	0.3	0	0.36	0	0	0	0.14	0	0.08	0	0	0.11	0	0.15	0	0	0.05	0.04	0	0	0.3	0	0.34	0	0	0	0.01	0.21	0	0	0	0.11	0	0	0.06
PgRLK040	4.76	8.96	3.61	7.33	1.7	3.73	9.64	11.51	3.94	2.37	0.49	0.39	4.61	1.5	5	4.04	3.31	3.99	1.68	3.58	0.27	1.14	0.95	1.37	5.96	3.64	2.63	3.15	10.72	1.96	10.08	2.58	7.9	5.45	8.11	13.08	8.61	0.43	2.85	3.36	8.7	2.66	5.38	2.87	3.32	1.16	1.65	3.6	2.43
PgRLK041-01	0.38	1.16	3.79	3.51	5.5	5.85	1.62	2.56	1.1	1.69	1.84	0.81	2	4.08	7.89	1.82	2.92	0.87	3.48	1.66	12.14	7.21	7.18	1.39	6.19	0	8.23	2.06	4.95	1.98	3.26	6.05	5.5	1.85	5.95	1.62	3.5	11.86	4.77	4.63	2.19	3.08	1.49	2.52	3.76	2.13	5.36	2.2	5.07
PgRLK041-02	58.39	85.77	102.96	109.2	48.46	75.46	78.22	168.17	99.43	56.36	80.83	115.75	74.66	84.69	57.88	98.68	198.27	38.6	46.17	131.74	116.89	141.4	128.98	125.49	103.62	113.07	79.82	112.41	108.22	186.92	101.79	142.68	151.96	74.7	96.74	48.07	102.08	96.38	88.69	44.62	78.71	109.91	53.75	55.26	52.71	50.35	92.44	39.77	40.29
PgRLK042-01	0	0	0	0.06	0	0	0.08	0	0	0	0	0	0	0	0	0	0	0	0	0	0	0	0.06	0	0	0	0	0	0	0	0	0	0	0	0	0	0	0	0	0	0.02	0.17	0	0.25	0	0.3	0	0	0.08
PgRLK042-02	0	0	0	0.56	0	0	0.99	0	0	0	0	0	0	0	0	0	0	0	0.67	0.37	0	0	0.34	0.4	0	0	0.35	0	0	0.04	0	0	0	0.66	0.64	0	0	0	0	0	0.28	0.35	0	0.3	0	0	0	0.09	0.08
PgRLK042-03	0	0	0.57	0	1.52	0	0	0	0	0	0.05	0	0	0	0	0	2.22	0	0	0	0	0	0	0	0.44	0	0	0	0	0	1.76	0	0	0	0	0.28	0	0	0	0	0	0	0	0	0	0	0	0	0
PgRLK042-04	0	0	0.27	0	0.75	0	0	0	0	0	0.62	0	0	0	0	0	0	0	0	0	0	0	0	0	0.66	0	0	0	0	0	0.55	0	0	0	0	0.3	0	0	0	0	0	0	0	0	0	0	0	0	0
PgRLK042-05	0	0	0	0.36	0	0	0.35	0	0	0	0	0	0	0	0	0	0.83	0	0.25	0.27	0	0	0.31	0.28	0	0	0.36	0	0	0.73	0	0	0	0.05	0.83	0	0	0	0	0	0.61	0.86	0	0.71	0	0.15	0	1.36	0.51
PgRLK042-06	0	0	0	0	0	0	0	0	0	0	0.02	0	0	0	0	0	0	0	0	0	0	0	0	0	0.48	0	0	0	0	0	0	0	0	0	0	0.25	0	0	0	0	0	0	0	0	0	0	0	0	0
PgRLK043	17.45	14.37	8.99	13.96	9.66	7.03	12.97	15.5	14.46	26.45	9.43	14.63	11.09	11.64	8.47	11.19	17.05	18.05	25.57	16.86	6.8	10.72	10.28	15.36	9.22	11.95	10.93	13.82	15.98	14.9	15.43	11.4	13.19	21.96	14.71	9.28	12.9	5.85	7.11	10.75	8.42	22.98	4.16	3.26	6.08	3.78	5.44	3.67	1.16
PgRLK044-01	0	0	0	0	0	0	0	0	0	0	0	0	0	0	0	0	0	0	0	0	0	0	0	0	0	0	0	0	0.05	0	0	0	0	0	0	0	0	0	0	0	0	0	0	0	0	0	0	0	0
PgRLK044-02	0.41	0	0	2.33	0	0	0.29	0.57	0	0	0	1.05	1.75	0	0	0.5	0	0	0.33	1.22	0.91	1.32	0	0	0	0	0.04	0	1.54	0	0	0	0	0	0	0	0.85	0.66	1.92	0	0	2.08	0	0	0.71	1.66	0.48	0.33	2.21
PgRLK045	9.6	0	38.79	4.17	8.06	21.83	19.75	0	10.62	16.14	13.95	13.74	17.3	26.13	21.01	48.61	26.76	14.97	15.77	24.44	92.2	13.52	53.67	8.86	8.52	15.39	34.38	32.63	31.89	7.34	38.11	20.7	22.2	24.57	11.34	23.97	29.02	58.41	23.81	16.04	14.8	0	10.91	11.09	14.3	12.35	11.01	10.69	5.05
PgRLK046-01	0	0	0	0	0	0	0	0	0	0	0	0	0	0	0	0	0	0	0	0	0	0	0	0	0	0	0	0	0	0	0	0	0	0	0	0	0	0.3	0	0	0	0	0	0	0	0	0	0	0
PgRLK046-02	0	0.65	0	0	0	0.17	0	0	0	0	0	0	0	0	0	0	0	0.73	0	0	0.2	0	0.36	0	0	0	0	0	0	0	0	0	0.09	0	0	0	0	0.21	0	0	0	0	0	0	0.29	0	0	0	0
PgRLK046-03	0	0.29	0	0	0.79	0	0	0	0	0	0	0.04	0	0	0	0	0.98	0.5	0	0.32	0.47	0	1.43	0.01	0	0	0	0.36	0	0	0	0	0	0	0	0	0	0.67	0	0	0	0	0	0.02	0.02	0	0	0	0
PgRLK047	0.13	0.25	0	1	0	0	0	0.25	0	1.41	0	1.25	0.13	0.2	0.95	0.26	0	0	0.86	0.86	0.36	0	1.42	1.53	0.21	0	0.39	0.99	0	0.67	0.44	0.62	0	0.7	0	0	0.18	0.58	0	0	0.16	1.32	0.43	0	0	0.35	1.02	0.27	0.32
PgRLK048-01	13.31	30.23	24.95	35.12	13.66	20.78	17.07	12.18	16.78	29.62	8.09	7.65	9.06	10.08	39.1	15.22	3.23	44.35	37.92	8.33	1.57	3.08	12.9	0	16.42	11.1	5.19	25.06	12.68	4.2	15.73	18.16	14.6	27.25	23.08	20.47	28.68	2.85	35.22	17.74	16.36	29.31	8.12	3.68	6.74	3.01	4.85	15.5	1.38
PgRLK048-02	39.23	31.77	49.5	30.24	40.99	21.48	8.9	13.9	19.33	33.51	7.77	2.16	22.15	14.18	81.94	31.24	20	87.29	46.48	29.26	4.27	3	7.33	12.19	32.85	28.28	7.77	26.46	10.3	2.36	51.05	24.96	24.61	46.07	47.89	28.96	53.36	6.38	62.9	13.66	27.21	42.61	36.34	46.55	30.96	2.71	19.36	34.03	2.36
PgRLK049-01	0	0.04	0	0	0.04	0	0	0	0	0	0.03	0	0	0	0.04	0.02	0.26	0	0	0	0	0	0.03	0	0	0	0.07	0	0	0.01	0	0	0.01	0.16	0	0	0	0.03	0.02	0	0.1	0	0.12	0.32	0.03	0.55	0.16	0	0.01
PgRLK049-02	0	0.45	0	0	0.39	0	0.51	0	0	0	0.3	0	0	0	0.77	0.44	1.38	0	0	0	0	0	0.47	0	0	0.72	0.73	0	0	0.43	0	0	0.25	0.79	0	0	0	0.86	0.71	0	0.6	0	0.43	0.68	1.21	1.91	0.55	0.93	0.02
PgRLK049-03	0	0.52	0	0	0	0	0.19	0	0.41	0	0.4	0	0	0	0	0	0.01	0	0	0	0.64	0	0	0	0	0.11	0.04	0	0	0.02	0	0	0.27	0	0	0	0	0	0	0	0.02	0	1.2	0.04	0	0.6	0.43	0.01	0.75
PgRLK050	0	3.7	4.06	7.59	5.1	4.88	5.3	0	3.47	3.18	0	8.34	0	4.83	7.45	3.53	5.26	2.58	1.47	13.08	13.18	10.74	13.72	7.2	7.43	0	10.88	0	5.97	5.11	4.64	8.12	5.95	11.12	7.88	3.38	0	8.23	1.24	7.22	5.71	7.6	26.01	24.19	8.39	0	9.76	20.72	0
PgRLK051	94.99	153.45	148.81	131.17	63.42	94.69	231.61	369.27	264.58	99.33	62.49	53.09	146.19	75.03	118.74	121.72	234.51	117.46	81.52	93.38	56.67	144.6	83.19	58.72	174.71	225.02	75.25	178.33	247.67	257.13	212.99	82.05	186.78	108.23	161.98	171.23	240.69	51.8	152.94	80.7	193.04	120.06	70.65	76.53	114.84	38.89	57.72	70.23	64.8
PgRLK052-01	0	5.69	0	0.59	1.47	0.75	0	6.05	6.84	1.13	4.77	5.84	0.67	2.25	0	0.09	2.08	4.72	2.58	5.73	6.63	14.24	3.62	2.66	3.14	5.5	0.03	0	2.69	3.12	6.43	3.48	5.99	0	5.28	0	7.54	0	1.73	0	7.01	2.72	0	0	0	0.41	0	0	0
PgRLK052-02	0	8.27	0	0.1	0.81	3.44	0	17.15	10.89	0	2.62	0.48	5.17	1.42	0	7.31	2.8	4.21	0.17	0.76	4.16	9.22	1.81	5.69	5.62	3.17	0	0	4.43	9.52	2.09	8.91	6.57	0	0.8	0	4.11	0	0.23	0	3.13	2.55	0	0	0	0.15	0	0	0
PgRLK052-03	0	0	0	0	0.01	0	0	0	0	0	0	0	0	0.41	0	0	0	0.38	0	0	0	0	0	0	0	0	0	0	0	0	0	0	0	0	0	0	0	0	0	0	0	0	0	0	0	0	0	0	0
PgRLK053	8.13	19.56	23.55	24.68	10.56	22.42	14.05	18.06	23.63	43.65	28.37	38.4	16.14	23.29	26.51	23.74	26.73	34.76	38.47	41.06	33.6	15.88	29.52	35.05	22.01	28.35	19.49	31.58	23.22	15.55	31.89	24.42	10.16	51.45	18.22	13.12	22.54	17.6	23.29	32.6	22.15	33.55	10.66	10.86	26.74	19.53	23.65	10.86	4.03
PgRLK054	0	0.32	0	0.2	0	0.39	0.68	2.05	0	0	0	0	0.79	0	0	0.28	0.93	0.68	0	0	0	0	0	0	0.9	1.05	0	0.83	0	0.52	0.77	0	0	0	0.55	0.71	0.9	0.17	0.27	0	0	0	0.26	0	0	0	0.29	0.1	0
PgRLK055	48.95	95.65	114.52	31.58	70.64	86.35	28.52	61.87	82.09	109.29	21.85	14.37	35.76	31.45	122.12	78.82	51.49	184.35	120.21	56.68	5.07	21.71	16.44	20.43	80.99	59.8	14.23	85.65	63.02	19.78	121.45	64.55	78.12	95.81	73.43	39.18	115.07	4.93	129.64	37.4	105	123.87	49.56	56.29	46.26	15.31	21.94	47.13	4.16
PgRLK056	2.34	4.16	5.03	3.4	5.35	6.95	2.16	0.87	1.7	5.25	2.04	9.59	1.5	7.02	2.92	1.81	8.21	4.61	2.68	11.31	14.33	1.97	22.94	7.01	4.52	1.6	8.01	6.24	2.27	1.05	2.94	9.74	4.05	7.23	4.99	1.7	5.92	12.64	5.49	1.3	2.11	6.3	2.37	3.26	2.49	3.54	5.03	2	11.41
PgRLK057	11.24	11	17.57	13.26	11.6	23.23	13.15	11.75	16.48	26.46	20.75	19.75	11.77	25.85	21.66	11.28	19.3	27.9	30.58	30.97	28.99	20.15	19.24	25.54	13.82	21.5	21.42	24.64	17.52	16.12	14.58	22.18	13.59	33.28	12.37	10.57	17.52	24.27	22.25	19.92	11.2	26.98	17.62	16.82	16.41	10.85	19.09	14.54	11.68
PgRLK058	11.17	28.4	36.04	12.05	25.49	20.98	20.51	22.88	17.7	22.83	11.13	6.06	14.23	7.03	36.43	24.45	33.27	32.76	26.68	34.72	2.66	10.83	8.52	15.18	34.52	22.99	13.26	39.02	17.59	7.43	32.93	34.42	38.27	27.74	22.87	17.15	31.59	8.67	27.73	7.59	29.03	42.11	20.94	25.49	19.05	11.98	16.86	12.7	4.54
PgRLK059-01	5.37	3.11	3.15	3.82	0.13	0	3.59	3.19	5.11	5.03	5.77	4.92	0	9.75	9.81	5.8	7.06	2.06	1.62	1.04	7.88	0	0.32	6.57	8.02	0	5.75	6.62	5.85	3.96	10.1	2.56	10.66	5.98	3.1	4.58	6.02	0	3.84	4.43	3.95	3.48	10.2	9.9	11.53	8.91	22.11	12.28	8.49
PgRLK059-02	0	0.5	0	0	1.63	0	0.43	1.22	0	0.55	0	0	0	0	0	0	0	0	0.35	0	0.41	1.29	0	0	0.59	0.59	0	0.63	0	0	0	0	0	0.46	0.5	0	0.69	1.32	0	0	0.42	0	0	0	0	0.25	0	0	0
PgRLK060-01	0	0.91	0	2.04	1.52	2.86	0	1.68	0	4.65	1.88	2.18	0	0	4.61	2.45	2.54	1.64	7.4	5.45	0.99	0	0	3.05	0.43	0	0.87	2.4	1.99	0.43	1.1	3.88	1.94	7.93	0.13	0.74	1.84	4.57	1.82	0.35	2.46	5.8	1.34	0	1.19	0	0.63	0	0
PgRLK060-02	0.89	1.1	3.83	0.72	0.42	0	0	0	0	0	1	5.25	0	1.28	0	0.42	0	1.3	0.98	1.83	1.26	2.98	3.57	1.49	0	0.24	4.23	1.74	0.14	0.9	0	2.87	0.36	2.52	0.35	0.42	0.31	2.04	0	1.92	1.75	0	0	1.54	0.33	1.19	1.35	0	0
PgRLK060-03	1.87	0.68	1.01	1.33	0.5	0	3.52	0.94	0	10.69	8.08	7.88	2.41	8.25	2.06	2.45	2.62	7.8	2.91	5.9	5.49	1.19	15.45	8.2	1.67	2.35	7.08	5.88	0.84	1.67	4.28	1.13	2.27	10.8	0	1.24	0	5.42	1.93	0.1	0	2.19	1.44	4.06	1.18	3.15	2.96	1.93	0
PgRLK061	18.23	25.73	22	34.88	27.04	20.37	41.81	38.77	18.14	8.52	6.42	3.05	19.18	7.49	22.87	33.45	17.3	22.03	17	25.32	4.06	14.71	8.29	8.5	46.82	22.97	11.52	28.54	17.75	14.16	44.86	32.19	53.6	15.61	51.43	46.22	40.67	5.48	36.5	14.38	23.8	21.09	13.75	17.87	14.2	6.18	6.61	10.32	4.45
PgRLK062-01	7.7	2.07	3.76	9.86	5.05	2.63	3.81	6.57	4.61	4.64	2.97	3.84	2.57	3.79	3.14	2.93	1.1	3.09	5.43	3.42	6.39	1.01	7.98	3.14	2.92	4.06	4.65	0	0	2.65	4.71	3.9	2.78	4.99	6.04	6.65	4.12	5.61	4.08	2.68	4.98	3.47	2.34	3.86	1.87	1.46	1.74	2.69	2.03
PgRLK062-02	6.96	1.39	2.16	3.85	3.63	3.31	9.85	3.3	3.97	4.68	1.79	2.57	5.8	10.71	5.27	4.4	5.61	7.01	3.9	6.04	8.59	5.05	8.02	3.16	4.78	4.11	7.27	6.01	6.8	2.65	2.11	1.96	6.83	5.73	6.07	7.18	3.1	6.35	2.46	4.32	0	4.48	4.23	3.1	1.88	0.73	2.87	2.92	2.44
PgRLK063-01	0.39	1.08	0	0.22	0	0.07	0.08	0	0.3	0.53	0.69	0.43	0.31	0	0.51	0.63	0.66	0.49	0.32	0.19	0	0	0.71	0.67	0.27	0	0	0.65	0	0.12	0.77	0.2	0.24	1.02	0	0	0	0.41	0.41	0.27	0.77	0.64	0.07	0	0.34	0.26	0	0.46	1.02
PgRLK063-02	1.63	1.78	0	1.71	0.8	0.29	0.34	0.22	0.4	0.92	1.55	1.57	1.69	1.38	1.18	0.24	1.52	1.4	1.76	0.43	1.92	0	2.29	0.84	0.37	0.67	0	2.01	0	0.57	0.32	0.95	0.62	1.87	1.18	0	0.33	0.51	0.74	0.76	1.33	1.67	0	0.67	0	0.55	0	1.07	0
PgRLK063-03	0	0.94	0	0.67	1.16	1.74	1.02	1.05	1.05	4.97	2.33	1.4	0.83	2.35	1.65	2.65	3.23	1.04	3.58	0.67	2.66	0	2.71	3.11	1.9	1.08	0	1.81	0	0.62	2.4	1.98	0.95	2.34	0.93	0	0.55	2.99	0.51	0.4	0.7	2.3	0.81	0.65	1.25	0.22	0	0	0
PgRLK064-01	7.12	12.5	20.8	11.48	13.55	13.65	14.93	14.37	10.21	19.35	15.26	16.28	4.67	12.68	27.2	15.39	21.16	11.71	17.87	15.87	11.69	5.29	14.33	9.01	18.83	18.5	20.13	12.7	7.2	14.15	10.99	11.1	16.53	21.55	1.11	4.4	14.62	26.56	16.33	19.33	22.16	15.4	15.33	7.73	17.03	10.46	15.66	14.87	0
PgRLK064-02	20.67	18.02	23.92	25.8	43.85	25.6	28.29	26.8	27.2	46.03	37.82	25.22	15.52	54.12	36.01	21.2	28.91	41.93	25.33	34.12	41.37	29.42	42.56	36.36	31.82	31.29	53.16	25.84	21.61	22.7	22.13	25.52	30.98	43.75	22.54	19.87	26.92	58.6	21.25	21.51	22.33	32.81	30.95	31.17	34.87	22.19	29.1	18.75	19.62
PgRLK065	18.65	20.79	17.12	15.05	18.94	9.77	7.22	19.97	18.6	11.2	4.56	2.46	15.05	4.22	14.39	33.79	10.46	21.07	12.71	20.88	0.96	2.58	1.49	5.34	31.47	18.76	4.18	27.04	15.22	5.05	38.78	15.34	29.39	10.82	37.25	25.68	57.25	0.65	20.58	7.37	30.37	14.41	12.45	13.65	10.13	3.75	4.3	11.58	5.89
PgRLK066-01	3.94	5.27	0	9.93	7.06	0	0	0	6.09	12.74	6.9	1.45	4.63	6.64	5.53	0.46	6.48	7.58	3.65	11.76	0.2	6.29	6.42	4.52	0	11.23	2.58	6.53	4.25	3.31	1.3	8.61	7.25	8.09	1.55	0	1.98	8.2	7.84	5.6	1.23	10.64	6.95	0	0.03	3.19	5.21	6.06	1.78
PgRLK066-02	0	0	0	0	0	0	0	0	0	0	0	0	0	0	0	0	0	0	0	0	0	0	0	0	0	0	0	0	0	0	0	0	0	0	0.77	0	0	0	0	0	0	0	0	0	0	0	0	0	0
PgRLK066-03	10.33	2.06	6.46	8.39	5.89	6.46	7.57	7.85	5.1	7.03	5.33	3.39	2.17	9.38	11.71	6.09	4.67	11.9	6.66	9.85	7.53	3.65	9.52	6.71	9.04	8.77	8.22	8.27	4.44	4.35	6.05	7.16	10	9.93	7.36	5.4	6.38	9.15	7.36	2.32	6.56	8.39	5.86	7.43	6.74	2.61	8.96	8.11	3.9
PgRLK066-04	5.37	14.49	12.38	3.45	5.57	6.34	6.62	6.78	14.84	13.92	8.67	6.29	4.62	10	9.64	11.29	10.08	9.31	4.88	7.85	4.61	4.64	4.21	7.42	7.53	19.58	6.39	12.44	8.06	6.33	9.79	3.14	8.95	12.46	9.43	7.09	10.69	4.64	9.24	1.87	10.79	8.65	6.28	4.1	5.19	2.05	4.19	3.51	1.74
PgRLK066-05	0	0	0	0	0	0	0	0	0	0	0	0	0	0	0	0	0	0	0	0	0	0	0	0	0	0	0	0	0	0	0	0	0	0	0	0	0	0	0	0	0	0	0	0	0	0	0	0	0
PgRLK066-06	0	0	0	0	0	0	0	0	0	0	0	0	0	0	0	0	0	0	0	0	0	0	0	0	0	0	0	0	0	0	0	0	0	0	0.19	0	0	0	0	0.84	0	0.21	0	0	0	0	0	0	0
PgRLK067-01	0	0	0	0	0	0	0	0	0	0	0	0	0	0	0	0	0	0	0	0	0	0	0	0	0	0	0	0	0	0	0	0	0	4.07	0	0	0	0	0	0	0	0	0	0	0	0	4.06	0	0
PgRLK067-02	3.47	0	0	0	0	0	9.46	0	0	0	0	11.46	4.4	0	0	8.34	12.69	0	6.59	0	0	0	0	0	11.76	0	0	10.35	0	0	0	0	0	8.61	15.44	0	0	25.4	0	0	0	0	0	5.06	0	6.57	10.86	0	0
PgRLK068	25.15	24	20.61	48.89	15.48	16.47	51.06	50.85	34.86	43.89	30.4	27.46	28.39	53.41	27.36	34.77	45.38	32.87	34.37	31.25	74.42	22.81	42.12	24.95	28.83	34.83	32.65	43.79	52.39	35.57	29.02	20.32	25.39	36.62	53.56	27.45	36.33	34.06	18.3	65.08	29.08	29.92	18.45	18.71	18.39	14.12	24.13	13.24	17.73
PgRLK069-01	0.32	0	1.11	0	0.87	0	0.81	0.72	0	0.43	0.87	0.14	0	0.28	0.14	2.55	0	0.25	0.7	1.85	0	0	0	0.64	4.06	0	0.96	0	0	0	1.86	3.32	0.35	0.62	0.38	1.46	0	0	0	0.32	0	0	1.14	0.82	0.4	0	1.85	1.41	0.08
PgRLK069-02	0.01	0	0.61	4	0	2.38	0	0.37	0	0.71	2.14	3.53	0.47	0.21	0.96	0	0.57	0.09	1.33	1.84	1.65	1.82	3.89	3.7	0.01	0	2.2	4.03	1.51	1.92	0.48	2.4	3.51	1.75	2.24	0	0	7.29	0.4	1.99	1.61	0.94	0.14	0.76	0.7	0	0	1.02	0.65
PgRLK069-03	1.12	0.99	0.99	0.95	1.38	0.02	0.52	0.93	0.73	4.29	1.83	0.97	0	1.07	1.35	1.61	4.95	0.91	2.97	3.51	2.49	5.34	0	1.17	0.01	1.78	1.59	0	0	0	0.98	1.23	2.91	5.43	1.38	0.87	1.11	0	3.28	0.35	0	2.79	0.19	1.29	3.35	0	1.19	0.85	0.46
PgRLK069-04	0	0	0.1	0	0	0	0	0.93	0	0.55	1.06	0.85	0	1.38	0.59	0	0	0.01	0.96	2.79	0	0	1.36	1.17	1.03	0	0.11	0.96	0	1.29	0.04	0.83	2.77	0.01	0.91	0	0	1.38	0	1.52	0	0	0.33	0.18	0.57	0	0	0.1	0.19
PgRLK070	8.23	12.17	11.09	18.11	15.95	10.68	10.6	18.07	9.01	15.1	8.1	8.02	10.09	14.43	17.28	13.3	29.51	14.05	14.31	12.41	18.31	20.31	11.66	7.81	18.25	10.36	8.34	15.41	18.4	22.6	17.96	11.43	15.25	11.17	21.87	8.56	13.39	8.78	9.95	11.73	15.17	10.71	9.63	10.53	3.17	5.87	7.87	8.13	13.78
PgRLK071	0	0	0	0	0	0	0	0	0	0	0	0	0	0	0	0	0	0	0	0	0	0	0	0	0.38	0	0.55	0	0	1.71	0	0	0	0.87	0	0	1.13	0	0	0	0	0	0	0	0	0.09	0	0	0.25
PgRLK072	6.85	10.11	17.24	16.45	5.1	14.49	4.66	11.71	11.39	42.82	12.06	31.69	6.75	17.3	18.96	17.67	17.77	25.1	41.59	21.59	16.89	10.19	22.5	26.88	16.52	21.83	10.71	25.94	15.81	12.29	23.8	21.04	9.25	44.39	12.52	8.01	10.55	13.15	10.1	29.85	14.88	20.9	6.69	5.17	10.22	15.1	19.83	6.33	0
PgRLK073	0	13.62	9.5	0	0	0	30.25	8.07	17.1	9.2	10.03	10.15	8.93	9.06	15.26	15.15	39.58	9.99	0	20.22	6.64	0	5.83	0	29.46	21.27	0	28.9	6.69	0	32.26	7.04	30.6	0	33.41	16.44	38.51	12.97	9.28	14.72	5.05	0	26.09	14.31	11.53	6.93	19.73	14.75	9.46
PgRLK074-01	5.14	4.21	3.59	13.63	6.42	4.3	5.61	6.07	4.34	2.94	2.8	3.5	3.42	2.91	3.39	8.76	4.87	1.9	3.19	5.97	5	10.67	7.38	2.83	8.81	5.1	7.06	5.55	7.56	6.88	7.28	6.09	11.87	2.56	10.91	5.22	4.25	4.71	6.99	2.85	4.5	5.32	4.94	5.24	3.08	2.31	6.66	5.68	3.04
PgRLK074-02	11.39	12.38	8.93	13.96	22.99	10.12	15.96	12.14	7.62	9.6	6.33	9.31	4.33	12.24	13.44	9.65	14.07	10	6.36	15.07	11.33	8.14	11.41	9.78	19.59	7.37	11.47	21.99	6.88	10.73	8.31	15.46	15.94	9.12	10.95	5.21	8.41	9.41	25.15	5.59	6.7	12.23	10.82	8.98	12.42	4.98	7.91	7.1	6.07
PgRLK075	1.6	4.06	6.39	2	3.7	5.12	1.35	0.41	2.63	6.95	2.81	13.25	0.57	1.58	3.65	3.51	7.68	5.34	9.43	17.07	2.97	2.59	6.53	7.55	2.85	0.7	6.44	9.65	2.15	0.63	6.62	11.77	4.6	14.56	2.53	0.67	1.12	8.84	5.56	1.62	2.49	12.94	2.03	2.84	4.91	7.17	5.28	1.98	0.19
PgRLK076-01	5.46	5.19	8.14	13.24	4.51	9.03	2.32	4.93	2.25	8.36	2.77	4.15	1.73	10.12	10.02	6.81	9.84	11.46	8.48	17.23	7.23	7.34	11.74	11.29	5.31	11.97	5.73	11.09	5.92	6.75	7.71	6.2	8.5	13.82	7.23	6.9	4.7	3.7	14.23	2.25	4.2	13.48	3.87	5.6	5.63	4.51	3.08	3.58	4.13
PgRLK076-02	6.26	9.28	10.34	10.78	3.78	4.55	6.88	20.26	9.09	14.37	7.42	8.6	12.84	7.78	5.91	13.36	16.58	4.15	8.62	11.53	15.91	14.95	9.43	5.35	15.25	16.17	10.48	16	25.19	10.85	12.79	8.4	6.55	9.48	6.83	4.9	8.24	14.45	5.23	6.03	12.25	7.93	14.82	11.71	4.41	0	10.58	11.01	4.4
PgRLK077-01	0.26	0.07	0	0	0	0	0	0	0	0	0	0	0	0	0	0.19	0	0.05	0.05	0	0	0	0	0.11	0	0	0	0	0	0.71	0	0.22	0	0	0	0	0.11	0	0	0	0	0.03	0.1	0	0	0.12	0	0	0.81
PgRLK077-02	14.52	18.74	20.64	14.96	12.31	14.54	16.47	20.12	16.38	21.86	10.14	8.63	9.76	16.71	17.91	11.46	22.11	21.16	13.57	12.05	8.85	7.2	19.18	8.17	19.74	17.44	11.01	19.34	12.78	12.22	21.22	7.19	20.03	19.75	14.48	14.74	16.24	10.96	17.66	11.88	16.58	19.69	9.65	10.56	7.09	3.74	6.06	8.06	0.75
PgRLK078-01	20.73	18.62	35.71	19.37	24.55	27.4	16.76	29.08	15.77	41.7	33.92	38.18	14.49	34.19	53.98	41.2	29.81	32.86	52.59	72.55	51	32.09	55.67	36.46	27.82	25.44	62.24	49.34	37.77	15.85	39.95	40.41	27.62	51.33	22.65	12.02	24.55	82.5	41.44	23.92	27.92	63.18	33.15	28.54	41.71	20.19	39.87	27.24	4.83
PgRLK078-02	5.81	7.3	8.69	5.35	6.04	8.28	1.89	4.68	1.82	23.07	8.04	18.19	3.58	11.91	10.75	18.44	9.99	12.88	18.24	43.98	19.72	3.22	11.64	17.99	4.84	10.31	2.81	30	3.7	2.14	12.28	23.54	10.78	28.76	4.42	2.38	6.38	5.92	11.44	8.97	9.72	22.27	5.93	8.26	9.45	3.81	9.59	6.5	0.72
PgRLK078-03	0	0.8	0	0	0	0	4.44	0	0.94	0.86	0	0	0.93	0	1.49	1.4	0.91	0	3.4	0.91	0	0	2.74	1.8	3.07	0.94	0	0	0	0	0	0	1.75	0	0	4.27	0	0	0	0	0	0	0	0	0.57	0	1.48	0	0
PgRLK079-01	0	0.02	0.75	1.07	1.27	0	0	1.36	0.56	0.93	0	0	0.21	0	0.44	1.88	0	0.77	2.3	0	0.86	1.89	0	0	0.02	0.71	4.59	2.91	2.16	0.9	0.6	1.1	3.4	0	0	2.57	2.13	0	0.46	2.33	0	3.21	0.88	2.21	0	0	0.96	0.55	0
PgRLK079-02	0	1.28	1.75	0.76	1.04	1.38	0	0	2.16	3.52	0	0	4.25	0	0.42	0	0	9.99	0	0	0.01	0	0	0	0.32	0.06	1.1	0.06	2.06	2.15	1.69	0.03	0	0	0	0.22	0	0	0	2.15	1.72	0	0	0	0	0	1.52	0	0
PgRLK079-03	7.79	10.33	10.54	11.81	7.61	10.16	17.28	18.19	11.36	18.23	9.32	6.8	9.47	12.1	14.25	10.37	14.47	16.92	9.91	13.14	10.36	8.45	15.63	8.65	12.47	22.51	8.72	15.47	9.11	7.83	11.46	6.45	11.64	17.29	13.03	10.3	9.07	11.79	11.8	7.09	11.14	16.17	10.41	12.02	7.96	6.07	5.71	9.55	2.69
PgRLK079-04	0.85	0	0	0.03	0.25	0	0	0	0	0.92	0	1.26	0	0.01	0	0	1.07	0.24	1.02	2.11	0	0	0.68	0	0	0	0.01	0	0	0.76	1.06	0	0	2.2	0	1.23	0	1.4	1.32	0.52	0	0	3.97	0.81	1.51	0.65	3.11	0	0.97
PgRLK079-05	7.61	0.22	2.67	2.52	7.21	3.98	3.9	0	0.07	7.76	4.5	6.42	0	11.57	5.02	2.38	0.7	0.45	4.74	4.56	8.48	0	11.54	0.95	2.14	6.6	7.09	0.36	3.37	3.55	1.48	3.63	0.01	2.23	0	5.39	0.01	5.8	2.11	0.01	0	3.09	2.51	9.03	6.75	2.57	11.31	5.63	3.73
PgRLK080-01	19.71	7.64	0	6.8	1.66	0	25.62	19.27	37.45	6.2	1.44	0	20.07	6.17	1.84	2.22	3.47	6.92	1.74	0	0	8.22	4.63	0	12.79	10.56	0	1.92	9.5	11.78	13.46	2.67	6.79	0	23.6	42.07	18.74	8.22	3.32	1.97	1.96	0	7.29	6.57	7.76	2.46	8.15	7.04	9.16
PgRLK080-02	9.6	11.78	11.81	31.55	5.07	5.47	19.8	67.46	10.18	4.78	3.55	2.71	17.11	4.85	13.57	14.05	20.52	3.07	5.41	11.1	3.8	32.1	3.79	3.4	14.82	36.48	9.02	14.09	81.36	34.82	25.49	3.05	23.25	8.68	29.48	10.83	16.17	0	6.08	6.78	19.59	9.12	8.01	7.94	3.32	1.44	6.09	8.3	9.09
PgRLK081	0.17	4.17	3.13	1.89	4.8	2.86	0.52	5.37	4.11	13.87	5.75	0	1.9	7.99	6.31	6.74	2.99	12.7	14.53	9.07	3.42	6.68	5.6	2.9	6.91	3.49	7.81	6.25	4.7	5.99	8.3	4.53	5.88	12.04	3.97	0.42	2.82	7.19	4.44	2.76	4.81	6.24	7.46	7.71	9.3	4.31	9.73	13.88	0
PgRLK082	108.01	181.24	158.61	132.62	95.64	106.68	138.1	158.87	151.33	148.57	62.2	46.32	153.08	137.56	247.48	148.38	154.93	174.03	122.12	85.06	88.1	83.56	89.74	38.96	192.11	176.69	112.66	191.57	244.71	83	188.93	93.73	178.02	135.03	163.87	168.66	147.77	91.39	169.93	92.01	153.9	151.67	113.55	100.21	77.79	31.31	54.06	101.23	25.88
PgRLK083-01	0	0	1.89	0	0	0	0	9.53	0	0	0	0	0	1.66	4.04	2.46	2.07	5.5	0	0	0	0	6.24	0	1.72	4.39	0	0	4.34	0	4.57	0	0	4.35	1.02	3.06	4.1	1.46	0.85	0	5.95	2.25	2.58	0.74	1.3	0.88	0.31	1.87	0
PgRLK083-02	0	0	0.43	0	0	0	0	0	0	0	0	0	0	0	0.54	0	0	0.92	0	0	0	0	1.87	0	0	0.95	0	0	0	0	0.01	0	0	0.68	1.68	0.99	0	0.96	0.49	0	0	0	2.73	0.38	1.01	2.83	2.12	2.03	0
PgRLK083-03	0.85	0	0.34	0	0.68	0	0.97	0	0	0	1.33	0	0	0	0.65	0	0	0	3.32	0	2.31	4.74	0	0	0	1.61	1.02	0	0	0.68	0.02	0.38	0	0.88	0.48	1.53	0	2.21	0.34	1.5	0	0	5.88	1.83	2.74	0	8.11	4.94	0.66
PgRLK083-04	12.27	1.58	3.83	13.84	10.31	5.07	7.03	0	12.01	13.62	6.65	8.46	13.91	23.8	9.9	0	0	0	13.36	13.8	34.68	17.49	0	8.21	12.72	12.57	17.32	16.81	0	9.95	2.91	12.78	14.84	9.61	4.94	6.77	0	12.99	3.95	5.6	0	8.07	4.24	11.35	2.61	0	9.13	7.84	2.42
PgRLK083-05	4.29	3.76	2.2	3.07	3.42	3.82	6.73	0	2.51	10.63	4.17	3.03	6.25	4.57	4.67	0	0	0	3.17	5.85	8.19	9.11	0	2.37	6.24	6.36	2.45	4.31	0	6.2	2.56	2.16	6.15	5.35	0.38	3.88	0	5.8	2.26	0.01	0	2.95	1.9	2.57	0.93	0	1.07	3.13	0
PgRLK083-06	0	0	3.15	0	0	0	0	11.71	0	0	0	0	0	8.68	8.54	11.85	13.51	18.8	0	0	0	0	29.19	0	3.72	8.69	0	0	19.58	0	4.85	0	0	7.9	12.29	5.1	8.02	3.36	1.59	0	6.45	5.89	5.63	3.28	3.35	4.82	2.74	4.58	0
PgRLK084	9.76	9.24	10.03	12.55	11.26	13.16	9.26	10.23	10.01	19.53	9.95	23.73	4.04	8.65	11.15	16.37	19.51	20.1	28.48	29.55	7.84	20.52	12.92	28.01	10.21	10.57	9.61	16.08	5.25	17.91	18.25	16.37	8.98	28.81	5.78	4.63	14.47	11.48	13.17	9.92	11.18	14.93	8.31	8.56	11.97	8.16	17.26	10.95	5.98
PgRLK085-01	1.27	0.41	0	3.68	0.63	0.96	1.2	0	0.73	1.24	0.56	0.8	0	1.58	0	1.06	1.68	0	0	0	2.56	0	2	1.63	0	0.57	0.58	1.66	2.77	0.64	1.1	0.54	0.57	2.19	0	0	0.53	0	2.68	0	0.95	1.94	0	0.28	0.89	0	0.69	0.33	0
PgRLK085-02	21.93	25.24	29.93	27.86	16.21	19.22	19.08	18.46	12.93	25.94	13.69	12.61	11.51	15.95	27.03	24.45	23.8	22.99	24.26	23.57	10.48	9.02	11.45	13.14	18.5	17.66	15.76	31.39	19.11	8.36	25.2	18.97	28.77	22.27	33.56	19.18	17.05	12.04	27.85	19.2	17.73	29.52	13.3	11.39	10.63	9.47	9.2	10.89	7.12
PgRLK085-03	0	0	0	0.41	1.32	0	0	2.24	1.22	0	0	0	2.72	1.14	0	0	0	0	0	1.57	4.61	0.98	7.62	0	4.72	0	0	4.84	2.46	0	0	4.95	0	0.36	0	0	0	1.82	0	0	0	1.9	0	0	0	0	0.3	0	0
PgRLK086	5	4.68	7.75	5.73	9.84	4.06	5.93	8.16	3.12	5.87	3.72	6.01	4.14	5.94	6.39	11.08	5.63	6.57	6.21	11.34	3.85	8.77	4.63	4.34	9.51	5.18	6.98	14.23	3.94	4.2	15.05	8.22	19.21	5.04	11.6	6.5	11.11	5.91	5.39	2.41	8.8	8.06	8.42	8.17	5.06	3.68	4.92	7.37	3.13
PgRLK087-01	0	1.5	0	0	0	0	0	0	0	0	0	0.7	0.02	0	0.28	0	0.55	0	0	0.11	0	5.06	0	0.04	0	0	0	0	1.74	0	0	0.09	0.16	0.75	0	2.57	0.01	0	0	2.54	1.77	0.93	3.25	2.69	0.68	0	0	2.06	0.98
PgRLK087-02	13.41	7.86	15.87	6.35	13.21	8.41	2.85	11.35	11.87	6.99	3.87	0	3.32	0.99	7.51	9.47	5.36	8.66	4.97	3.95	0	1.73	2.03	5.08	12.7	7.81	0.94	16.67	6.18	6.27	11.57	5.28	16.83	2.6	9.78	4.24	30.27	0	18.41	1.82	9.94	5.67	10.28	10.14	12.72	14.13	10.55	4.65	4.77
PgRLK087-03	2.2	2.01	2.47	1.13	2.83	1.58	0.08	3.68	5.39	1.78	0.98	0	2.33	0.58	0.29	2.45	0.27	2.68	1.31	0.23	0	0.65	0.37	0.15	8.39	1.56	0.13	5.74	3.43	1.77	1.85	0.47	6.27	2.32	1.02	0.3	13.18	0	6.16	0.41	4.08	0.98	0.2	0	0.38	3.46	0	1.95	0.5
PgRLK087-04	0	0.07	0	0	0	0	0	0	0	0	0	0.95	2.2	0	0.08	0	0.26	0	0	1	0	1.1	0	0.09	0	0	0	0	0.77	0	0	1.24	2	0.14	0	0.37	0	0	0	0.39	0.5	0.09	0.01	0	0	0	0	0.48	0.07
PgRLK087-05	0	13.51	8.14	22.95	2.18	8.37	14.11	29.31	4.84	7	1.87	5.81	6.6	9.49	4.89	6.31	38.41	1.93	0	11.44	8.24	6.77	15.22	4.75	6.58	13.66	5.45	15.19	8.85	6.86	14.01	2.42	26.83	4.95	8.28	8.26	6.7	9.76	6.49	1.76	5.27	12.92	1.04	2.63	1.19	0.17	6.62	2.75	2.27
PgRLK087-06	0	0.42	0	0	0.41	0	0	0	0	0	0.24	0.03	0.46	0	0	0	0.28	0	0.05	0.18	0.23	0	0.52	0	0.94	0.2	0	0	0	0	0	0.02	0.13	0	0	0	0	0	0.26	0	0	0	0	0	0.05	0	0	0	0
PgRLK087-07	0	2.01	0	0	2.69	0	0	0	0	0	0.36	1.16	0.77	0	0	0	4.64	0	0.74	2.23	1.56	0	1.11	0	1.02	1.71	0	0	0	0	0	1.27	1.23	0	0	0	0	0	2.87	0	0	0	0	0	0.92	0	0	0	0
PgRLK087-08	0	2.08	1.52	3.15	0.37	3.82	2.19	8.15	1.73	2.61	0.09	0.27	1.04	3.46	0.58	3.47	2.4	0.77	0	0.78	1.8	2.53	2.58	0.5	1.87	4.52	1.42	4.13	2.72	3.61	1.12	0.05	4.89	1.15	0.79	1.75	1.67	2.08	2.02	0.92	1.12	1.5	0.01	0	0.15	0.09	0	0.41	0.22
PgRLK087-09	0	0	1.95	1.74	0.05	0	0.8	0	0	0	0	0	0.28	0	0	0.72	0.93	0.92	0	0	0.24	0	0.67	1.04	0.54	0	0	0	0	0	0	0	0	0	0	0.63	0.59	0	0	0	0	2.04	0	0	0	0	0	0	1.96
PgRLK087-10	0	0	0.06	1.61	1.35	0	0.33	0	0	0	0	0	0.2	0	0	0.02	1.72	0.11	0	0	0.15	0	2.67	2.3	1.19	0	0	0	0	0	0	0	0	0	0	0.5	0.05	0	0	0	0	0.91	0	0	0	0	0	0	0.09
PgRLK088	29.29	21.85	40.93	28.98	34.99	34.39	38.41	45.3	22.04	33.75	27.45	40.03	15.51	41.73	52.8	17.28	42.85	34.62	27.93	35.48	31.31	18.88	49.54	30.05	49.29	25.46	32.59	35.04	30.65	13.87	33.22	37.14	67.82	43.23	40.31	28.4	28.26	53.54	34.03	31.05	28.65	40.17	20.74	24.05	25.6	16.32	33.52	15.49	14.73
PgRLK089-01	8.3	5.83	9.25	5.33	3.6	4.78	3.97	3.24	1.51	10.25	3.78	6.47	4.32	7.86	10.16	6.09	7.18	7.71	6.09	11.77	5.3	4.15	9.03	13.25	5.14	6.22	5.38	9.38	6.13	0.47	2.78	10.21	4.26	12.94	3.5	3.6	9.47	3.97	10.11	4.29	1.26	12.55	7.59	7.77	6.3	3.93	8.7	6.28	11.95
PgRLK089-02	5.85	4.04	7.83	17.98	7.51	9.7	11.54	6.53	9.59	23.84	7.7	15.05	3.48	15.61	13.74	6.93	11.03	22.13	11.34	25.99	12.09	8.73	22.98	10.91	3.83	7.78	10.07	9.75	7.99	5.5	5.9	8.82	8.58	22.01	13.1	7.04	7.5	15.74	9.31	15.07	7.59	17.02	3.93	3.85	5.62	4.23	7.65	3.32	1.13
PgRLK090	0.62	1.5	1.5	3.42	0.09	2.67	0.87	1.46	1.3	1.25	0.19	0.69	2.65	2.01	5.78	2.31	2.26	0.85	2.56	1.53	0.72	3.66	4.62	1.82	1.46	0.93	2.96	7.6	1.59	2.36	4.79	2.35	3.13	4.66	4.64	1.5	1.31	3.35	1.89	0.09	1.11	0.43	1.37	0.24	0	0.33	0.36	0.96	0.49
PgRLK091-01	0	0	0	0	0	1.59	0	0	0	0	0	2.81	0	0	0	0	0	0	0	3.2	2.91	0	6.1	0	0	0	0	0	0	0	0	0	0	0	0	0	0	0	0	0	0.41	0	0	0	0	0	0	0	0
PgRLK091-02	0	0.07	0	0	0.94	0.77	0	0	0	0	0.31	0	0	0	0.66	0	0.82	0.06	0.32	0	0.37	1.87	0.02	0.06	0.87	0.41	0.38	0.34	0.11	0.43	0.84	0	0	0.36	0	0.38	0	1.57	1.13	0.05	0	0	0	0	0	0	0	0.31	0.09
PgRLK091-03	0	0	0	0	0	0	0	0	0	0	0	0	0	0	0	0	0	0.01	0	0	0	0	0	0.41	0	0	0	0	0	0	0	0	0	0	0	0	0	0	0	0	0	0	0	0	0	0	0	0	0
PgRLK091-04	0	0	0	0	0	0	0	0	0	0	0	0.07	0	0	0	0	0	0	0	0	0	0	0	0	0	0	0	0	0	0	0	0	0	0	0	0	0	0	0	0	0	0	0	0	0	0	0	0	0
PgRLK092	0.73	3.2	3.38	3.67	2.04	1.84	3.93	23.14	4.39	2.95	1.23	0.61	2.68	1.18	0.99	1.99	4.05	1.33	2.26	1.09	0	7.77	1.33	1.34	4.89	1.83	1.23	2.74	5.35	9.24	5.76	2.23	4.91	0.36	7.8	3.27	6.28	0.62	2.51	1.06	5.33	2.89	1.27	0.28	0.89	0	0	1.3	3.47
PgRLK093	0	2.43	2.16	0	0	3.86	1.35	1.98	0	0	1.63	1.61	0	0	1.74	0	3.57	3.5	0	3.44	0	0	1.76	3.52	4.31	0	3.25	0	1.57	1.49	1.62	0	1.73	2.66	0	0	1.84	0	2.2	0	1.65	0	0	0	1.58	0	1.84	0	0
PgRLK094-01	12.42	9.42	21.11	10.32	6.7	18.03	14.83	14.21	12.52	19.98	18.67	25.92	9.57	26.45	11.11	21.37	26.4	14.07	21.18	38.76	24.33	14.1	30.82	22.22	22.57	16.49	19.05	24.59	19.13	12.19	20.59	30.54	26.83	26.51	8.83	9.81	10.21	29.52	17.1	19.45	15.76	33.89	16.34	10.26	15.63	8.74	12.72	12.31	6.84
PgRLK094-02	3.73	0	0	0	0	0	0	0	0	0	1.52	0.43	0	0.67	1.27	1.69	0	0	1.44	1.75	4.91	0.39	0	0	1.72	0	0	1.11	1.17	0	0	1.96	1.23	0	0	0.24	0.95	1.74	1.66	2.02	1.38	3.02	1.7	3.74	2.1	0	0.69	0.8	0
PgRLK094-03	1.82	0	0	0	0	0	0	0	0	0	1.5	0.89	0	0.58	2.29	2.15	0	0	0.42	0	0	0.5	0	0	0.33	0	1.34	0.6	0	0	0	0.78	5.74	0	0	0.34	0.38	1.07	1.06	0	0.25	0	0.39	0.81	0.65	0	1.29	0.81	0.82
PgRLK094-04	0	0	0	0	0	1.17	3.29	0	0	0	1.26	0.43	0	0	0	0	0	0	0	0	0	0.63	0	0	1.97	0	0.91	0.43	0	0	0	0	0.35	0	0	0.26	1.73	0.67	0	1.65	0	0.69	0	0	0	0	2.58	0	0.82
PgRLK094-05	9	1.99	4.79	12.42	2.56	5.9	2.9	24.66	4.74	5.8	9.67	23.73	13.17	15.31	9.29	31.92	6.02	5.54	18.37	29.56	51.66	33.53	67.33	8.21	15.3	8.88	29.02	5.69	38.43	17.3	16.44	22.34	32.17	10.27	21.36	2.01	4.47	105.87	4.6	9.19	4.18	10.47	0	3.93	2.46	6.36	16.42	11.41	1.39
PgRLK095-01	0	0	0.01	0.02	0	0.04	0	0	0	0	0.89	0	0	0.11	0	0	0.24	0	0	0	0.38	0.4	0.51	0.02	0	0	1.51	0	0	0	0	0	0	0.4	0	0	0	0	0	0	0	0	0.82	0.48	0	2.02	0.24	0	0
PgRLK095-02	5.95	3.58	4.91	2.98	5.87	4.58	3.17	3.53	3.19	4.12	2.3	3.66	2.34	3.64	5.15	5.35	7.14	3.41	5.32	5.28	4.21	0.96	5.17	3.28	3.45	4.17	3.3	6.17	4.59	2.22	7.14	5.81	4.13	5.93	4.45	2.07	5.83	3.35	5.7	2.72	4.26	6.5	5.32	3.17	9.43	3.34	7.32	4.18	2.59
PgRLK095-03	12.59	3.12	8.74	4.71	7.44	1.53	1.95	4.82	3.13	11.81	2.38	3.91	5.73	9.23	30.9	6.48	2.64	9.83	7.79	8.08	3.28	7.26	9.51	4.98	1.75	8.93	2.45	5.5	5.35	2.08	6.66	12.96	2.8	12.83	8.79	0.82	8.21	2.18	8.7	2.29	3.34	9.66	12.81	11	11.43	0.08	4.22	6.95	2.36
PgRLK096-01	0	6.67	0	0	10.72	1.11	0	0	4.3	3.43	0.98	0	1.57	0	2.5	9.73	0.02	0.33	1.22	0	0	8.3	0	0	1.9	5.48	2.66	0	11.18	3.1	0	1.13	1.56	0.02	0	0	0	0.62	4.41	0.01	9.9	0.49	0.1	0	0	0	1.4	1.13	0
PgRLK096-02	1.2	0	5.26	4.58	0	4.27	0	0	0	3.11	0	0	0	0	3.43	0	0.07	0	2.21	0	0	1.33	3.33	0	0	0	0.67	3.29	2.95	0	2.85	0	2	0	0	2.26	1.24	0.01	2.78	0	0	0	0	0	0.03	5.01	0	1.25	0
PgRLK096-03	0	0	0	0.56	0	0	0.1	0	0	0	0	1.29	0	0	0	0	0	0	0	0	0	0	0	0	0	0	0	2	0	0	0	0	0	0	0	0	0	0	0	0	0	0	0	0	1.23	0.49	0	0	3.29
PgRLK097-01	0	0	0	0	0	0	0	0	0	0	0	0.08	0	0	0	2.1	0	0	0.49	0	0.37	0	0	0.09	0	0	0	0	0	0.16	0	0	0	0	0	1.17	0.79	0.22	0.01	2.34	0	0.02	0	4.9	0.08	0	0	0	0
PgRLK097-02	0	0	0	0	0	1.08	1.04	0	0.07	0	3.06	0.17	0	0	0	0	0.3	2.63	0	0	1.66	0.77	0	0.1	5.52	0	0	0	1.11	0.77	0	0	3.64	0	0	0	1.3	0.05	0.01	0	1.7	0.04	2.45	0	0.04	0	0	1.01	0.15
PgRLK097-03	0	2.59	1.59	0	0	0	0.57	0	0	4.11	3.43	0.29	0.56	0	0	0	0	0.43	0.22	0	6.26	0	0	0.22	0.99	3.12	0	0	0	0.48	0	0	0	0	0	3.36	0	0.58	0	1.82	3.96	0	0	0.02	0.06	0	0	0.43	0.17
PgRLK097-04	0	0	0	0	0	2.09	0	6.48	0	0	5.35	0.18	0	0	0	0	0.15	0	5.62	0	0	1.44	0	0.46	0.5	2.83	0	0	0	0	0	0	0	0	0	0	0.12	0	0	0	0	0.09	0	0	0	0	0	0.04	0.43
PgRLK097-05	3.94	1.66	4.99	3.74	7.5	4.47	4.06	4.96	1.68	6.41	4.23	7.97	0	4.67	7.09	5.29	5.2	5.07	6.4	11.77	3.79	6.23	7.97	7.84	2.8	0.83	4.04	9.99	2.33	3.41	4.48	8.17	6.7	10.52	6.47	3.72	8.05	8.82	4.35	8.62	4.38	9.12	3.9	0.73	1.48	3.15	3.19	2.46	3.83
PgRLK097-06	0	2.07	0.04	1.09	1.08	2.13	5.31	0.27	0.96	3.27	0	0.17	4.6	1.01	2.77	1.32	5.86	1.86	5.55	0	0.02	0	1.47	0	0	0.16	8.18	0.11	3.8	0.44	3.84	0	6.28	0	2.12	0	2.7	0.22	2.9	0	0	0	0	0	0	0	0	0.19	0
PgRLK098-01	3.21	7.6	6.87	10.23	5.69	3.85	13.1	25.85	9.9	4.71	4.32	2.21	6.38	6.24	8.96	4.96	10.15	8.23	3.05	2.98	1.62	6.61	5.22	0	11.37	2.68	1.26	8.63	22.44	11.62	0	2.31	12.89	5.26	7.45	8.64	10.05	7.02	4.94	3.89	10.93	10.16	6.47	7.69	1.85	0.77	0.61	1.11	2.4
PgRLK098-02	1.45	4.92	4.45	3.48	2.21	1.44	6.46	8.43	6.9	2.64	1.74	2.54	2.48	2.3	8.9	4.52	6.64	4.37	1.7	3.62	1.23	1.09	3.83	1.18	4.5	0.5	6.38	5.48	5.95	2.46	16	1.92	5.5	3.15	3.17	4.49	6.97	4.27	5.36	0	4.34	6.92	2.18	3.31	0.98	0.46	0.35	1	2.55
PgRLK098-03	8.33	0	0	0	0	0	0	0	0	0	0	0	0	0	0	0	0	0	0	0	0	0	0	0	0	4.02	0	0	0	0	0	0	0	0	0	0	0	0	0	0	0	0	2.29	5.49	13.53	3	10.81	8.61	1.5
PgRLK098-04	15.22	15.24	15.71	12.79	5.88	4.7	15.33	20.3	27.91	8.03	1.88	1.1	10.48	5.16	31.72	9.3	21.69	9.83	2.99	3.04	2.92	3.93	5.47	1.09	14.22	14.36	4.74	15.08	16.43	7.1	10.85	2.22	16.1	6.82	12.88	16.24	24.43	3.99	17.69	0	12.62	12.91	4.66	8.45	11.4	1.02	11.24	7.68	5.81
PgRLK098-05	0	3.99	2.02	2.86	3.21	3.42	1.77	3.59	1.79	1.36	3.43	5.07	1.05	1.5	1.1	2.49	1.81	2.01	3.81	4.63	1.05	1.06	4.22	5.76	4.17	0.01	4.06	4.3	3.74	3.1	5.53	2.94	5.99	4.26	1.21	2.34	1.86	1.56	1.79	2.82	5.14	4.18	0	0.33	0	0	0.01	0	0
PgRLK098-06	0	11.84	7.12	11.1	9.08	10.8	4.44	9.63	7.7	4.51	3.04	1.9	4.71	3.66	4.32	4.66	5.74	4.67	6.03	3.77	2.73	3.67	5.94	5.19	13.75	0.38	3.12	12.56	10.58	9.91	3.62	4.33	15.71	7.8	5.25	8.3	6.96	1.72	6.18	3.51	14.15	8.06	0	0.91	0	0	0.27	0	0
PgRLK098-07	0.66	0	0	0	0	0	0	0	0	0	0	0	0	0	0	0	0	0	0	0	0	0	0	0	0	0	0	0	0	0	0	0	0	0	0	0	0	0	0	0	0	0.45	5.72	1.75	0.49	0	0	4.56	0
PgRLK098-08	7.58	0	0	0	0	0	0	0	0	0	0	0	0	0	0	0	0	0	0	0	0	0	0	0	0	2.72	0	0	0	0	0	0	0	0	0	0	0	0	0	0	0	0	0	0	0	0	9.86	0	3.77
PgRLK098-09	10.38	15.58	25.72	28.18	12.63	24.46	0	8.75	9.45	13.59	4.21	3.26	19.81	16.26	7.78	8.11	25.27	13.99	6.66	8.38	10.44	8.5	7.98	8.32	12.73	3.7	6.83	26.31	2.09	8.02	15.37	7.89	19.24	10.87	18.8	8.95	5.97	4.3	20.61	3.42	8.54	9.88	2.49	4.18	0	5.55	0	0	0.74
PgRLK098-10	3.99	0	3.32	0	0.2	0	7.76	0.25	6.54	0	1.94	0	10.18	0.01	0	2.54	15.82	0.72	0	0.26	0	5.66	0	0	9.87	15.67	0.3	0	0	0	10.79	0	15.81	3.19	7.91	12.81	16.52	2.02	8.22	0	2.01	0	5.57	2.92	7.18	4.07	0	5.34	0
PgRLK098-11	32.91	23.98	23.85	37.32	15.28	12.45	27.62	65.55	42.64	13.55	4.33	0.84	26.53	13.56	35.84	9.53	32.06	19.09	4.93	2.51	3.97	18.27	6.95	0	34.56	73.75	0.95	23.74	58.3	36.12	37.18	3.41	33.85	10.57	30.52	30.46	34.84	7.01	16.06	5.62	30.42	18.67	14.34	18.8	21.41	1.65	21.98	8.43	5.4
PgRLK099-01	0	0	0	0	0	0	0	0	0	0	0	0	0	0	0	0	0	0	0	0	0	0	0	0	0	0	0	0	0	0	0	0	0	0	0	0	0	0	0	0	0	0	1.83	0	0	0	0	0	0
PgRLK099-02	2.23	6.86	4.52	6	4.71	7.98	10.47	8.28	5.81	1.31	2.8	1.21	0	2.62	0.62	3.76	10.65	3.86	3.1	12.6	2.83	3.28	7.89	1.28	7.61	1.32	6.29	9.51	7.29	6.26	8.05	4.27	6.38	14.17	7.34	3.39	4.7	3.91	5.49	1.76	6.45	12.28	0	2.13	6.75	3.92	0.89	1.81	0.04
PgRLK099-03	11.77	7.05	2.1	0.31	2.51	12.66	4.49	2.16	0	5.24	8.94	9.5	0	0	7.31	2.63	0	4.84	0	12.21	2.86	0	7.08	15.21	0.92	2.57	16.96	6.15	1.43	5.84	3.22	4.65	0	3.78	0	2.9	5.21	8.28	3.88	2.94	0.3	1.12	0	3.55	24.62	3.38	13.84	1.37	13.64
PgRLK100	0	0.28	0.39	0.35	0.3	0	0	0	0	0	0	0	0	0.38	0	0	0	0	0	0	0	0.57	0	0	0	0	0	0	0	0	0	0	0	0.35	0	0	0.33	0	0	0	0.3	0	0	0	0	0	0.33	0	0
PgRLK101	0	0	0	0	0	0	0	0	0	0	0	0	0	0	0	0	0	0	0	0	0	0	0	0	0	0	0	0	0	0	0	0	0	0	0	0	0	0	0	0	0	0	0	0	0	0.14	0	0	0
PgRLK102	1.58	0.95	0	0	1.36	0.79	0	0.81	0.39	2.55	1	0	0.41	0	0.71	1.45	0.73	1.43	2.14	1.56	0	0	0.78	1.08	0	0	0.33	1.35	0	0.7	1.12	1.96	1.42	1.38	0.41	0	0.75	0.37	1.57	0	1.01	1.05	0.92	0.93	1.31	0.53	0.37	0.35	0
PgRLK103	0	0	0	0	0	0	0	0	0	0	0	0	0	0	0	0	0	0	0	0	0	0	0	0	0	0	0	0	0	0	0	0	0	0	0	0	0	0	0	0	0	0	0	0	0	0	0	0	0
PgRLK104	0	0	0	0	0	0	0	0	0	0	0	0	0	0	0	0	0	0	0	0	0	0	0	0	0	0	0	0	0	0	0	0	0	0	0	0	0	0	0	0	0	0	0	0	0	0	0	0	0
PgRLK105	1.4	0.56	0.78	0.7	0.6	0	0.29	0	0.35	1.51	0.88	1.16	0	0	0.31	0.32	0.65	1.27	0	0.28	0	0	0	2.54	0.39	0.44	0.88	0.79	0	0.62	2.31	0.58	0	0.7	2.51	2.19	0	0.65	0.28	0	0	0.62	0	0.27	0.29	0	0.66	0.31	1.13
PgRLK106	0.28	0.11	0	0.28	0.12	0	0	0.42	0	0.15	0.12	0	0	0	0	0.25	0	0	0	0.11	0	0	0.13	0.25	0	0.17	0	0	0	0.74	0.26	0.11	0.37	0	0.42	0	0	0	0.55	0	0.12	0	0	0.96	0	0	0	0.12	1.78
PgRLK107	0	0	0	0	0	0	0	0	0	0	0	0	0	0	0	0	0	0	0	0	0	0	0	0	0	0	0	0	0	0	0	0	0	0	0	0	0	0	0	0	0	0	0	0	0	0.14	0.19	0	0.17
PgRLK108	3.11	1.71	2.13	1.68	2.68	0.24	0.8	0	2.15	2.83	0.8	2.78	2.25	0	1.72	0	1.99	0.22	0.86	1.32	0.56	1.96	1.74	1.52	0.54	0	0.8	0	0	0	0.68	0.2	1.71	0.48	1.47	1	2.96	1.11	1.52	0.23	0	0.63	0	0.37	0.2	0.48	0.68	0.21	0.39
PgRLK109	0	0	0	0	0	0	0	0	0	0	0	0	0	0	0	0	0	0	0	0	0	0	0	0	0	0	0	0	0	0	0	0	0	0	0	0	0	0	0	0	0	0	0	0	0	0	0	0	0.15
PgRLK110	0.29	0.23	0.32	0.29	0	0.29	0	0.88	0.29	0.31	0	0.24	0	0	0	0.26	0.53	0	0	0	0	0.47	0	0	0.32	0	0	0	0	0	0	0	0	0	0.29	0	0	0	0	0	0	0	0.33	0	0	0.19	0.27	0	0
PgRLK111	0	0	0	0	0.27	0	0	0	0	0	0	0	0	0	0	0	0	0	0	0	0	0	0	0	0	0	0	0	0	0	0	0	0	0	0	0	0	0	0	0	0.26	0	0	0	0	0	0	0	0
PgRLK112	0	0	0	0	0	0	0.35	0	0	0	0	0	0	0	0.19	0	0	0.19	0	0.17	0	0	0	0	0	0	0	0	0.41	0	0	0	0.19	0.21	0	0	0	0	0.17	0	0	0	0	0	0	0	0	0.38	0.17
PgRLK113	0	0	0	0	0	0	0	0	0	0	0	0	0	0	0	0	0	0	0	0	0	0	0	0	0	0	0	0	0	0	0	0	0	0	0	0	0	0	0	0	0	0	0	0	0	0	0.27	0	0
PgRLK114	0	0	0	0	0	0	0	0	0	0	0	0	0	0	0	0	0	0	0	0	0	0	0	0	0	0	0	0	0.41	0	0	0	0	0	0	0	0	0	0	0	0	0	0	0	0	0	0	0	0
PgRLK115	0.78	0.21	0.29	0	1.12	0	0	1.06	0.26	0.84	0.65	1.94	0.27	1.13	0.23	0.71	0.48	0.24	1.17	1.64	0.3	0.85	1.42	1.42	0.29	0	0.65	0	0	0.23	1.47	2.14	0.23	0.52	0.27	0	0.25	1.21	0.21	1	0.44	0.92	1.21	1.01	0.43	0	3.44	1.15	1.89
PgRLK116	1.09	1.75	6.7	0.55	2.83	2.74	2.32	0.56	1.64	0	0.46	0.45	0	0.6	0.98	0.5	1.52	0.5	0.99	1.3	0	0	0	0	1.87	0	0	1.86	2.65	1.46	2.07	3.16	0.49	0.55	1.12	0.57	2.09	0.51	1.74	0	2.8	0.49	0.64	2.15	0.91	0.37	0	0.49	0.89
PgRLK117	0.21	1.48	2.52	1.24	0.71	3.93	0.52	2.1	1.03	1.33	1.21	1.37	0.65	1.12	1.48	3.21	2.28	1.12	0.56	4.24	1.2	2.7	1.5	2.06	2.08	0.26	0.52	3.27	1.4	1.47	2.73	3.74	2.4	0.41	1.9	0.86	0	1.34	2.12	1	1.93	4.19	1.44	0.64	1.35	1.65	1.36	0.73	0.5
PgRLK118	0	0	0	0	0	0	0	0	0	0	0	0	0	0	0	0	0	0	0	0	0	0	0	0	0	0	0	0	0	0	0	0	0	0	0	0	0	0	0	0	0	0	0.54	0	0.19	0	0	0	0
PgRLK119	0	0	0	0	0	0	0	0	0	0	0	0	0	0	0	0	0	0	0	0	0	0	0	0	0	0	0	0	0	0	0	0	0	0	0	0	0	0	0	0	0	0	0	0	0	0	0	0	0.23
PgRLK120	1.87	0.89	2.08	1.5	4.82	2.25	3.14	1.14	0.37	0	0.63	3.1	0.78	1.22	1.68	3.77	3.79	2.37	1.69	5.6	0.87	1.83	2.04	2.38	2.53	0	2.5	4.23	0	1.33	1.41	3.39	2.34	1.5	1.92	1.17	1.07	1.39	2.37	0	0.32	1.98	0.43	0.58	1.85	0.75	3.53	1.33	1.21
PgRLK121	14.33	9.15	12.11	13.95	22.54	13.14	16.64	19.95	14.1	13.23	11.17	17.08	9.07	17.89	9.95	8.69	21.92	14.59	12.56	14.35	15.04	40.21	15.57	17.78	14.46	8.87	18.58	17.79	13.9	17.38	13.32	18.46	14.98	18.76	11.15	12.84	14.77	15.01	11.82	6.62	12.53	22.6	11.7	12.36	21.31	8.87	17.34	10.74	15.11
PgRLK122	0.85	0.7	0	0.84	0.63	0	0	0.51	0	0.61	0	0	0	0.9	0	0	0.66	0.7	0	0	2.04	0	1.78	0	0	2.02	0	1.65	0	0	0	0	0.71	0	0	0	0	0	1.67	0	0	0	0	1.59	1.38	0	1.4	0	0.37
PgRLK123	0.89	0.42	1.67	2.67	1.23	1.78	0.98	2.9	1.18	1.28	0.99	0.98	1.82	2.11	3.19	0.58	2.29	1.56	1.12	2.53	0.41	1.16	1.77	1.98	2.78	0.74	1.34	2.01	2.24	1.42	0.56	0.88	2.38	1.06	1.27	1.48	1.18	1.49	1.41	1.18	2.27	0.51	3.1	1.62	1.85	0.23	2.01	2.08	2.91
PgRLK124	0.51	2.5	0	0	0.48	0	0.84	0	1	0.91	0	0	0	0.89	0	0	0	1.63	0	0	1.68	0	0	1.86	0	0.44	1.45	4.39	0.32	0.59	0	1.61	2.37	0	0.6	0	0	1.32	0	0	0	0	0	1.16	1.62	0	0	0	0
PgRLK125	0.29	0.46	0.32	0.58	0.75	2.05	1.22	0.59	0	0.94	0.73	0.24	0	0	0	1.61	1.08	0	0.53	1.84	0.68	0	0.53	0	1.97	0	0.24	2.31	0.57	1.04	0.28	0.72	0.26	0	0	0	0.83	0.27	0.46	0	0.74	0.52	0.68	0.68	0	0.19	1.93	0.26	0
PgRLK126	0	0	0	0	0	0	0	0	0	0	0	0	0	0	0	0	0	0	0	0	0	0	0	0	0	0	0	0	0	0	0	0	0	0	0	0	0	0	0	0	0	0	0	0	0	0	0	0	0
PgRLK127-01	0.87	1.36	0.92	0	0.74	0.67	0.12	0.57	0.32	3.22	0.61	0.59	0.39	1.13	1.22	1.06	1.29	2.35	1.1	1.94	0.62	0.27	0.75	1.19	0.18	2.09	0.14	2.39	0.63	0.46	0.86	1	0.67	1.44	0.77	0.52	0.5	0.5	1.72	0	0.72	3.32	0.84	1.47	1.08	0.43	1.8	0	0
PgRLK127-02	0	0	0.79	1.13	0.5	0	1.17	0.06	0	1.42	0	0	0	1.58	0.28	0	5.7	0	0	0.02	0.77	0	0.02	0	0	0	1.63	0	0	0	1.3	0	0	2.61	2.48	0	1.25	0.53	0	0	0	1.9	0.99	0.46	0	0.39	4.47	0	6.66
PgRLK128-01	0.19	0.13	0	4.69	1.07	1.14	1.5	0	1.39	3.61	0.46	0	0	2.7	0	0.06	1.43	1.21	0	0	2.24	2.74	4.15	1.07	0.67	0	0	1.66	0.84	5	0	0.9	0	0.39	2.38	0	1.62	1.47	0.96	0	1.76	1.34	0	0.3	0.29	0.03	0	0	2.01
PgRLK128-02	0	0.79	1.17	0	0	0	0.87	0	0.01	0	0.8	0.46	1.73	1.75	1.1	0.15	0.15	0	0.59	0.68	0	0	0	0	0.08	1.43	0.88	0.02	0.99	0.7	1.37	0.51	0	0.03	1.6	0	0.39	0.05	0	2.01	0.89	0.92	1.93	0.05	0	0.25	0.65	2.79	0
PgRLK129	4.17	2.95	2.83	5.11	3.59	3.25	2.51	2.13	5.32	9.22	3.31	11.93	2.18	3.26	2.08	1.7	4.7	5.24	6.9	6.41	2.43	1.89	7.37	9.48	2.34	5.24	5.24	7.34	2.48	2.06	1.31	5.16	3.94	9.29	4.03	4.36	2.65	3.24	3.49	4.92	2.76	7.16	2.15	2.34	3.23	3.25	5.91	2.67	0.75
PgRLK130	0	0	0	0	0	0	0	0	0	0	0	0	0	0	0	0	0	0	0	0	0	0	0	0	0	0	0	0	0	0	0	0	0	0	0	0	0	0	0	0	0	0	0	0	0	0	0	0	0
PgRLK131-01	0	0	0	0	0	0	0	0	0	0	0	0	0	0	0	0	0	0	0	0	0	0	0	0	0	0	0	0	0	0	0	0	0	0	0	0	0	0	0	0	0	0	0	0	0	0	0	0	0
PgRLK132	0	0	0	0	0	0	0	0	0	0	0	0.51	0	0	0	0	0	0	0	1.97	0.44	0	0	1.56	0	0	0	0	0	0	0	2.3	0	0	0	0	0	0	0	0	0	0.92	0	0.75	1.43	0	0	0	0
PgRLK133	0	0.46	0.43	0.19	0.91	0.39	0.16	0.2	0	0	0.16	0.48	0	1.05	0.52	0	1.42	0.35	0.35	0.31	0.23	0.63	0.18	0.7	0.58	0	0.32	0.87	0.38	0.52	0	0.87	0.94	0.19	0	0	0.18	0.36	0.92	0.56	0.45	0.34	0.45	0.3	0	0.39	0.97	0.34	3.89
PgRLK134	1.86	0.21	1.18	2.4	1.37	1.6	0.22	2.17	1.33	3.15	2.01	1.22	1.95	1.73	3.11	1.95	1.72	2.41	1.2	4.21	4.35	3.05	3.63	2.42	3.29	1.34	1.78	3.01	4.41	1.66	2.26	1.98	2.15	2.94	1.36	0.83	0.51	2.73	1.9	0.51	1.81	2.82	2.16	1.86	1.53	1.07	3.02	2.36	0.86
PgRLK135	24.2	11.43	18.33	33.62	34.77	17.07	30.98	22.03	12.88	17.43	17.94	17.78	12.59	24.2	20.41	17.07	21.17	13.24	16.59	17.32	30.37	28.23	58.17	16.11	35.33	17.08	24.47	20.11	19.21	15.24	21.3	20.5	37.19	18.2	41.17	34.9	22.5	40.51	16.1	22.19	16.92	21.01	19.63	28.6	26.85	10.93	35.91	27.47	12.96
PgRLK136	0	0	0	0.26	0.67	0.52	0	0	0	0	0.22	0.65	0	0	0.23	0.24	0.24	0	0.23	0.41	0	0	0	0.47	0	0	0	0	0.25	0.23	0	0	0.23	0	0	0	0.25	0.24	0.41	0	0	0.92	0	0	0.21	0.17	0.25	0	0.21
PgRLK137	4.83	8.09	5.37	9.42	6.34	3.31	1.91	16.84	10.4	3.55	4.48	2.32	5.85	6.6	5.02	3.49	21.07	3.91	1.61	3.41	1.18	6.64	7.39	3.46	8.84	10.22	4.89	8.91	15.05	12.42	11.27	2.3	20.93	2.8	5.72	2.92	7.25	4.73	3.62	0.74	5.19	4.04	11.21	10.67	8.97	1.36	8.4	10.15	5.74
PgRLK138-01	0.74	1.32	2.08	1.23	0.25	0.37	0	0	0.91	13.48	1.47	3.33	0	0.1	9.06	0.23	0.04	6.66	9.24	8.87	0.12	0.24	0.38	4.78	0	3.51	0	2.72	0.52	0.11	1.19	2.3	0	14.72	0.27	0.01	0	0.46	0	4.95	0.81	3.64	0.77	0.41	1.47	7.92	2.39	0	0
PgRLK138-02	0.59	1.05	0.6	0.72	0.87	0.51	0.45	0	0.01	0.11	1.03	7.21	0	0.5	0.32	0.42	1.26	3.43	0.08	2.55	3.6	1.93	2.33	6.71	0	0.8	0	3.08	0.49	0.33	0.39	0.55	0.35	4.18	0.07	0.35	0	0.3	0	2.95	0.33	2.97	0.14	0.84	0.8	0.63	0.42	0	0
PgRLK138-03	0.11	2.24	0	0.56	0	0	0.7	0.64	0.04	5.59	1.11	9.26	1.23	2.59	0	0	2.86	4.52	2.2	3.9	2.12	0.21	2.23	3.26	0	2.33	1.78	1.62	1.43	0.42	2.02	1.04	0	6.22	0.3	0.44	0.91	0	0.49	5.95	0	4.61	0.51	1.78	0.77	0	2.62	1.05	0
PgRLK138-04	3.27	1.51	0	2.04	0	1.69	0.53	0.97	0.63	4.67	1.17	2.73	0.95	3.09	0.5	1	5.11	0.02	2.76	2.1	4.04	2.09	1.18	0.59	1.37	0.01	2.02	1.29	0.6	1.32	0.86	0.19	0.44	0.62	1.72	0.03	0.61	1.92	0.75	0.72	0	0.12	2.86	1.54	0	0	1.68	1.22	1.49
PgRLK139	1.27	13.46	4.7	5.09	10.55	3.82	1.59	15.31	1.48	4.32	6.39	5.44	8.63	3.2	10.24	28.49	24.74	8.61	6.68	12.2	2.46	5.88	7.69	7.11	15.88	19.66	6.2	18.34	3.49	15.41	12.37	3.49	27.07	5.71	4.11	1.99	10.06	1.38	3.18	3.88	7.74	6.16	39.5	37.76	4.68	0.99	3.2	32.86	0.34
PgRLK140	2.89	1.8	3.21	3.34	2.48	1.56	0	2.26	0.44	7.4	3.72	2.95	0.7	4.32	1.79	2.24	2.45	4.62	5.81	4.56	3.1	1.09	8.87	3.23	2.24	4.18	1.67	3.76	0.86	1.18	1.05	4.94	3.18	5.11	2.95	0.69	0.63	3.1	2.99	0.43	1.89	3.72	5.92	5.51	1.27	2.08	4.82	4.33	0
PgRLK141	0	0.4	0.52	0.49	0.73	0.88	0	0	0	0.52	0.48	1.11	0	0.83	0	0.4	0.87	0	0.63	0.82	1.67	0	0	1	0.97	0.39	1.56	0.42	0	0	0	1.09	0.73	0.49	1.24	0	0.31	0.61	0.87	0.22	0	0	0	0.93	1.27	0.69	1.86	1.53	1.1
PgRLK142	1.39	2.23	2.21	2.78	0.34	1.53	0	0.59	3.15	2.6	2.54	1.61	0	1.74	0.72	1.82	1.85	0	6.48	1.7	0	2.88	0.36	1.09	0.98	0	1.34	2.56	0.57	1.04	3.77	2.28	1.35	2.64	2.06	1.23	0.84	0.82	0.95	2.44	1.49	1.44	0.68	1.04	2.69	1.28	3.86	0.78	0
PgRLK143	0	3	1.44	0	0	2.94	0.69	1.2	0.04	0	0.18	0	0	1.09	0	0.45	0	0	0	0	0	0	0	0	2.37	0	3.17	1.2	0.61	1.67	0	0.73	0	1.19	0	0	0	0	0	0	0.97	2.35	0	0	0	0	0	0	0.49
PgRLK144	0	0	0	2.79	0	0	0.58	0	0	0	0	0	0	0	0	0	0	0	0.64	0	0	0	1.49	0.73	0	0	0	0	0	0	0	0	0.61	0	1.6	0.78	0	0.62	0	0.65	0	0	0	0.61	0	0	1.11	1.33	2.25
PgRLK145	3.13	4.3	1.9	0.99	4.65	4.62	4	1.53	6.77	10.49	3.62	11.25	0.43	2.1	2.52	3.42	11.56	5.88	5.73	13.9	1.6	2.17	2.46	10.93	3.63	4.81	2.69	3.42	1.56	1.68	3.02	5	4.09	7.35	2.77	2.22	2.62	3.68	9.77	6.9	1.35	6.98	2.74	2.88	5.98	8.08	6.66	2.93	2.39
PgRLK146	0	0.87	1.09	0	4.21	3.59	1.26	0	0	2.4	0.07	0	0	1.87	0	0	1.7	1.42	0.61	0.61	1.95	0	0.65	0	0	1.77	0	2.8	0	0	0	0	0	0	0.02	0	1.74	1.6	1.39	0.74	0.71	0	1.41	0.04	2.13	0.82	0	0.79	1.17
PgRLK147-01	0	2.81	2.01	0.22	4.02	3.92	0.9	0	0	4.13	3.48	1.72	0	0.51	2.59	0.88	0	0	4.38	3.17	0.43	0	0	0.88	2.51	0	2.4	2.07	0	2.39	1.42	0.39	1.13	3.26	0.75	0	4.38	0	1.28	4.29	4.56	2.24	4.6	4.12	0	2.16	1.23	0	3.42
PgRLK148	19.81	14.91	12.72	29.31	5.2	16.6	30.77	32.7	22.39	9.76	17.88	7.02	11.76	24.03	22.09	4.7	29.17	15.71	0	8.29	26.82	5.21	21.81	7.67	22.11	16.48	35.64	15.39	26.61	20.41	18.63	5.27	10.58	9.27	23.26	16.97	21.87	26.34	14.13	13.62	14.67	9.57	13.98	16.05	9.91	8.69	8.23	7.72	23.95
PgRLK149	2.15	1.92	2.35	1.33	1.97	1.75	2.25	1.44	1.7	0.9	1.41	3.77	0	1.26	1.37	1.15	4.21	0.06	2.16	2.32	1.5	1.47	3.64	3.78	2.64	0	2.3	1.55	0	0.92	2.58	4.04	0.16	0.14	2.74	0.96	1.72	0	2.65	2.41	1.38	3.21	2.66	0	0	2.15	3.28	1.04	0
PgRLK150-01	0	0	0	0	0	0	0	0	0	0	0	0	0	0	0	0	0	0	0	0	0	0	0	0	0	0	0	0	0	0	0	0	0	0	0	0	0	0	0	0	0	0	0	0	0	0	0	0	0.08
PgRLK150-02	0.37	0.18	0	0.67	4.98	0.92	3.39	2.48	0	1.39	1.47	0	3	0.78	0	1.75	0	1.58	0.15	0	1.09	0.76	0	0	1.27	0.48	2.77	0	0.49	0.18	0.83	0.64	2.02	0.03	1.65	3.78	0	0	0.57	0.55	0.64	0	0.14	2.01	0.37	0.22	0	0	1.45
PgRLK150-03	0	0	0	0	0	0	0	0	0	0	0	0	0	0.66	0	0	0	0	0	0	0	0	0	0	0	0	0	0	0.31	0	0	0	0	0	0	0	0	0	0	0.01	0	0	0	0	0	0	0	0.54	0
PgRLK150-04	0	0	0.1	1.1	0.1	0	0.44	0	0	0	0.97	0.07	0	1.43	0	0.62	0	0	0.05	0	0	0.29	0	0.21	0	0	0.5	0.12	0	0	0.24	0	0.08	0	1.38	0	0.1	0.31	0	0.09	0.06	0	1.04	0.47	0.41	0	0.08	2.18	0.13
PgRLK150-05	0	0	0	0	0	0	0	0	0	0	0	0	0	0	0	0	0	0	0	0	0	0	0	0	0	0	0	0	0	0	0	0	0	0	0	0	0	0	0	0	0	0	0	0	0	0	0	0	0.03
PgRLK150-06	62.61	0.1	0.78	6.45	0	0	18.05	6.87	12.93	0.11	1.03	0.42	2.77	5.37	1.43	1.18	0.79	0.94	0	0	0	13.43	0	0.65	0	3.6	3.68	0	17.37	0	0.63	2.41	0.43	1.8	16.6	6.96	1.17	1.61	0.71	1.7	2.66	0.2	2.95	1.91	2.53	1.09	0.81	0	0.42
PgRLK150-07	0	0	1	1.44	0.52	0	0.07	2.03	0	0.64	0	0.51	0.31	0.16	0.81	0.07	1.5	0.12	0.06	0	0.23	0.56	0	0.86	0	0	0.66	0.02	0.02	0	0.16	0.75	0	0.64	0.3	0.31	0.91	2.96	0	0.15	0.2	0.43	0.53	0.02	0.25	0	1.4	1.34	0.01
PgRLK150-08	0	0	0	0	0	0	0	0	0	0	0	0	0	0.22	0	0	0	0	0	0	0	0	0	0	0	0	0	0	0.01	0	0	0	0	1.89	0	0	0	0	0	0.38	0	0	0	0	0	0	0	0	0
PgRLK150-09	34.9	1.01	0	17	27.25	0	3.88	3.32	8.09	0	1.48	0	0	1.96	0	0.56	0	0	0	0	0.55	6.63	0	0	0	0	4.22	0.67	0.35	0.85	0	0	0	0	11.86	1.69	0	0	0	0	0	0	0	0	3.05	0	0	0	0.13
PgRLK150-10	0	0.04	0	0.12	0.12	0.47	1.2	0	0	0	0.53	0.44	0	1.11	0	0.77	0	0	1.54	0.37	0.01	0.1	2.52	0.76	0	0	0	0.25	0	0	0.64	0	0.26	0	0.61	0	0.04	1.15	0	0.7	1.14	0.04	2.19	0.38	0.01	1.38	2.51	0.1	0.7
PgRLK151-01	0	0	0	0	0	0	0	0	0	0	0	0	0	0	0	0	0	0.26	0	0	0	0	0	0	0	0	0	0	0	0	0	0	0	0	0	0	0.7	0	0.24	0	0	0	0	0	0.49	0	0.8	0.31	0
PgRLK151-02	0	0	0	0	0	0	0	0	0	0	0	0	0	0	0	0	0	0.47	0	0	0	0	0	0	0	0	0	0	0	0	0	0	0	0	0	0	0	0	0.29	0	0	0	0	0	0	0	0	0.07	0
PgRLK151-03	1.16	0.13	0	0	0	0	0	1.1	0	0	0	0	0	0	0	0	0	0	0	0	0	0	0	0	0.22	0	0	0.07	0	0	0	0	0	0	0	0	0	0	0	0	0	0.04	0	0.32	0.29	0	0	0	0
PgRLK151-04	0	0	0	0	0	0	0	0	0	0	0	0	0	0	0	0	0	0	0	0	0	0	0	0	0	0	0	0	0	0	0	0	0	0	0	0	0	0	0	0	0	0	0	0	0	0	0	0	0
PgRLK151-05	0	0	0	0	0	0	0	0	0	0	0	0	0	0	0	0	0	0	0	0	0	0	0	0	0	0	0	0	0	0	0	0	0	0	0	0	0.02	0	0	0	0	0	0.74	0	0	0	0	0	0
PgRLK152	0.59	1.62	2.63	1.38	3.94	3.07	2.52	0.96	0	0.65	2.09	1.67	0.95	3.83	2.02	0.76	1.29	1.74	0.53	2.45	3.25	2.03	2.62	2.95	2.1	0	1.96	4.46	0	0.55	0.58	1.75	6.47	1.16	3	0.71	0.63	2.18	5.02	0	1.06	4.69	1.42	0.41	1.64	1.46	1.4	0.71	0
PgRLK153-01	0	2.67	0.66	0.38	0.89	4.32	0.59	0	0	0.68	0.86	0	0	0	0	1.77	1.37	0	0.68	0	0.88	0	0	0	0.87	0	0	0.87	0.65	0	0	0	0	2.39	0.87	2.76	3.11	0	1.01	0.54	3.57	1.65	0.41	0.33	0.62	0.19	0.7	0.79	0.25
PgRLK153-02	8.26	12.55	7.35	9.66	5.54	4.58	17.71	14.74	9.39	7.72	4.93	3.63	22.34	5.59	2.98	16.15	4.57	11.58	4.75	12.44	0	1.48	0.37	5.1	24.05	11.41	6.4	14.63	10.04	2.35	24.45	9.86	11.53	5.62	19.08	22.48	46.47	2.41	11.5	7.22	15.19	6.19	5.58	2.77	3.85	0.33	1.44	4.77	4.54
PgRLK153-03	0.32	0	3.18	0	0	1.28	0	1	0	0	0.86	0.49	0	0	0	0.63	0	0	0	0	0	0	0	0	0	0	0.86	0	0	0	0	0	0	0	0	1.17	0	0	0.7	0.55	0	0	0	0	0.25	0	0	0.62	0
PgRLK154	0	0	0	0	0	3.39	0	0	2.11	0	2.31	0	2.43	0	0	0	2.08	4.56	0	0	0	0	4.42	4.54	0	0	1.33	3.67	2.03	0.65	0	3.48	4.51	0	0	0	0	0.79	0	0	0	2.61	0	0	0	1.55	0	3	0
PgRLK155-01	0	0	0.38	0	0	0	0	0	0	0	0	0.31	0	0	0	0	1.12	0	0	1.18	0	0	0	0	0	0	0.18	0	0	0	0	0	0	0	0	0.04	0	0	0	0	0	0	0	0	0	0	0.18	0.75	0
PgRLK155-02	0	0.89	0	0	0.93	0.23	0	0	0	0	0	0.01	0	0	2.35	0	0	0	0	0	0	0	2.02	0.99	0	0	0	0	0	1.04	0	0	0	0	0	0	0	0	0	0	0	0	1.73	0	1.03	0	1.15	0.66	4.66
PgRLK155-03	0	0	1.27	0	0.38	0	0	0	0	0	1.01	0	0	0	0	0	0	0.34	0.01	0	0	0	0	0	0	0	0.77	0	0	0	0	0	0	0	0	0.89	0.52	0	0	0	0	0	0	0	0	0	0	0	1.09
PgRLK155-04	0	0	0.65	0	0	0	0	0	0	0	0	0	0	0	0	0	0	0	0	0	0	0	0	0	0	0	0.17	0	0	0	0	0	0	0	0	0.01	0	0	0	0	0	0	0	0	0	0	0	0	0.01
PgRLK155-05	0.92	0	0.83	0	0.12	0	1.47	0	1.58	0.88	1.12	2.41	0	0	1.35	0	0	0.26	1.71	0	2.21	0	0	0	0	0	0.84	0	0	0.26	0	0	0	0	0.84	0.62	0.48	0	0	0	0	0	0	0	0.46	0	0.63	0.09	0.23
PgRLK155-06	2.01	0.01	0	3.14	1.02	0	0	0	0	0	0.77	1.58	0	0	1.62	0	0	0	0.08	0	0	1.59	0	2.01	0	0	0.67	0	0	0.55	1.33	3.19	0	2.4	0	0	2.89	0	0	3.72	0	0	0	4.56	3.68	1.31	4.01	0	3.46
PgRLK156	0	0	0	0.43	0	0	0	0	0	0	0	0	0	0	0	0.47	0	0	0	0	0	0	0	0	0	0.07	0	0	0	0	0	0	0	0	0	1.29	0	0	0	0	0	0	0	0	0	0.01	0	0	0
PgRLK157-01	9.89	18.86	21.07	16.28	13.57	7.88	4.77	4.9	7.38	20.66	11.46	9.76	9.6	12.81	10.21	22.82	10.97	18.65	30.12	10.63	17.85	11.94	15.05	10.4	15.89	18.89	9.83	25.87	11.48	9.49	22.84	9.78	6.95	30.94	8.98	4.45	15.96	7.78	17.02	10.39	6.49	25.17	10.52	13.65	7.33	4.3	16.03	14.89	2.43
PgRLK157-02	0	0.38	0	0.32	0.44	0	0	1.06	0	1.21	0	0.37	0.02	0	1.49	0.52	0	0	0.71	0	0	0.35	0.57	0.68	0	0	0	0	0.11	0	0	0.36	0.09	0	2.12	0	0	0	0.92	0	0	0	0.02	0.02	0	1.68	1.94	0.16	1.53
PgRLK157-03	0.52	0	0	4.24	0.03	0	0	0	0	0.02	0.47	0	1.23	0.53	0.21	0	0	0	0.13	0	0	1.73	0	0.03	0	0	0.44	0.95	0.46	0	0	1.03	0.28	0	0.79	0.65	0	0	0.06	0.97	0.39	0.44	0.76	2.11	0	0.27	0	0.79	0.07
PgRLK157-04	9.34	17.49	7.48	18.83	3.06	9.15	3.56	13.39	9.79	31.06	9.9	10.05	13.13	14.28	14.61	9.3	9.34	23.83	11.6	17.16	19.5	15.37	21.53	8.75	7.89	8.03	11.51	5.43	15.98	4.04	5.05	9.02	8.44	6.47	14.6	8.2	7.94	8.62	13.55	15.1	12.51	7.89	14.4	7.2	10.95	1.96	5.98	7.61	1.24
PgRLK158	0	0	0.84	1.54	0	0	0.9	0.96	0.51	0	0.92	1.79	0.18	0	1.1	0	0.78	0	0.29	1.12	0.72	0	1.86	0	1.4	0	0.06	0	0.85	0	1.61	1.6	1.14	0	4.33	0	0	0	0.76	1.95	0.78	1.14	1.79	0.49	0	0.76	1.5	0	0
PgRLK159-01	0	1.22	1.15	0	3.65	1.42	0	0	0	0	0	0	0	0.77	0	0	0	0	0.86	0	0	0	3.44	1.23	0	0	0	0	0.92	0	0.8	0.3	0	0.02	0	0	0	0.13	0	2.26	0	1.5	0	0	0	0	0	0	0
PgRLK159-02	2	0.03	3.44	0	0.69	2.53	1.58	0	0	0.8	3	1.16	0	0	2.64	3.68	0	2.43	0.84	2.42	0	0	3.06	0	3.44	0	2.67	0	0	1.07	0	3.85	5.26	3.08	0	0	1.48	2.12	5.75	2.48	1.77	0	3.62	1.83	0.93	2.86	1.64	2.17	4.76
PgRLK160-01	0	0	0	0	0	0	0	0	0	0	0	0	0	0	0	0	0.85	0	0	0	0	0	0	0	0	0	0	0	0	0	0	0	0	0	0	0	0.65	0.65	0	0	0	0	0.57	0	0	0.33	0	0	0
PgRLK160-02	0	0	0	0	0.65	0	0	0	0	0	0	0.71	0	0	0	0	0.53	0	0	0.66	0	0	0	0.62	0	0	0	1.47	0	0	0	0	0	0	1.08	0	0.83	0	0.01	0	0.02	0	1.42	0	0	0	0	0.62	0
PgRLK161	2.88	1.56	1.46	3.41	5.07	4.73	4.03	2.41	2.49	3.38	2.2	3.59	1.51	3.4	2.23	2.16	4.22	2.37	2.37	3.63	2.75	1.93	4.05	2.5	2.63	0.33	3.4	2.37	1.02	2.68	2.59	2.91	3.28	2.75	2.14	1.5	2.87	3.78	2.59	3.67	2.01	2.19	2.43	1.72	1.82	1.57	3.59	2.21	4.01
PgRLK162	9.45	9.84	14.14	17.49	13.44	6.92	12.81	23.71	7.25	9.65	7.02	2.41	9.89	14.21	9.99	11.67	15.75	9.86	1.97	9.18	6.36	5.35	12.56	6.27	20.49	14.19	13.38	12.35	17.28	17.77	17.14	4.8	33.87	13.52	16.39	10.25	11.41	11.84	8.36	5.61	16.08	8.35	23.24	22.98	26.37	4.13	25.67	14.21	35.49
PgRLK163-01	13.86	10.84	7.57	18.13	11.31	4.71	4.9	15.81	8.21	27.02	7.69	11.7	15.23	9.92	13.91	18.08	12.12	12.32	14.83	9.28	22.45	19.58	14.94	5.34	14.23	17.71	10.62	23.12	17.79	14.19	14.4	10.07	11.36	16.7	13.47	6.37	11.39	8.96	7.44	4.99	12.19	9.95	17.17	16.4	4.82	1.72	5.55	15.82	3.22
PgRLK163-02	0	5.38	0	0	5.22	0	2.6	0	1.82	13.87	5.46	0	0	0	2.93	1.89	0	9.36	7.36	2.84	0	0	0	0	0	6.97	8.28	2.42	4.72	0	2.17	0	0.96	0	3.2	0	2.25	1.71	5.68	0	0	0	0	0	0.85	0	2.77	2.01	2.52
PgRLK163-03	3.71	0	6.67	4.6	0	4.42	0	2.34	2.2	5.05	2.3	7.03	1.29	6.87	8.57	4.71	3.09	5.8	0	8.69	6.99	1.73	5.13	7.38	4.54	0	0	6.12	0	1.1	2.79	8.33	1.07	17.29	0	2.39	2.91	4.17	2.47	4.6	4.05	8.41	4.71	5.06	8.52	3.06	3.85	5.16	0
PgRLK164-01	3.16	4.75	14.81	4.78	8.22	2.39	9.38	4.86	7.15	4.39	1.21	3.44	0	0	10.64	6.24	5.01	4.3	6.45	5.68	2.79	5.12	2.16	6.14	2.65	3	2.37	5.37	8.13	5.27	4.52	3.94	4.27	0	8.86	2.01	9.14	5.84	9.33	4.61	4.05	6.3	0	8.97	7.62	2.89	7.09	6.36	9.76
PgRLK164-02	3.81	2.79	4.13	4.04	7.79	5.88	6.57	4.96	6.06	4.84	5.08	7.08	2.18	3.39	5.82	6.49	6.01	5.76	5.08	6.03	4.28	5.52	4.58	5	3.96	2.05	7.53	5.48	3.8	6.86	7	5.28	6.97	2.05	4.05	3.82	4.97	6.08	10.17	4.3	7.31	7.66	4.76	3.4	7.03	1.94	6.79	3.96	12.31
PgRLK164-03	1.63	1.79	4.97	4.01	6.84	6.67	4.26	2.8	4.27	7.08	5.98	4.71	2.22	6.34	4.45	2.59	3.23	5.74	5.97	6.53	5.63	4.11	2.34	4.12	5.16	1.09	5.34	4.76	4.77	4.63	3.71	3.57	8.99	3.88	1.63	3.43	7.93	5.02	5.55	3.62	1.98	3.31	2.27	3.56	2.6	0.58	5.56	1.23	8.62
PgRLK164-04	1.86	9.65	0	5.71	0.44	8.17	0	8.14	0.39	3.42	3.07	0	5.41	7.58	0.56	0	1.85	2.3	2.24	2.94	0.82	0	3.81	0	10.03	4.72	2.9	0.77	0	0	3.98	2.66	11.48	9.1	0	10.36	9.61	0	8.75	1.93	5.92	0.74	8.56	0	0	0	0	3.19	0
PgRLK165	7.81	0	0.82	0	2.12	1.46	0	0	0	1.08	3.02	0	0	1.77	1.18	1.81	3.55	0.62	0.93	0	1.42	0.22	0	0	3.23	2.67	0	1.84	0	2.32	2.58	0	2.89	0.52	2.28	0	0	0	2.11	2.02	2.23	2.64	10.32	5.97	9.32	2.08	16.95	16.08	14.93
PgRLK166	0	1.82	1.16	0	0	5.22	0	3.69	0	0	0	0	0	0	0	0	0	0	0	3.46	0	3.42	1.91	3.79	1.21	0	0	2.18	0	0.98	1.05	3.69	0.94	0	2.25	1.1	1.99	0.97	2.58	0	0	3.72	2.45	1.67	2.81	0.7	2.12	0	3.58
PgRLK167	2.74	0.91	2.03	1.6	3.92	2.29	0.19	0.99	0.46	3.96	0.81	1.74	0.95	0.74	1.64	1.67	1.89	1.03	0.41	3.17	1.06	2.59	3.73	1.86	3.58	0.29	0.19	1.55	2.03	0.28	2.58	4.79	3.67	3.2	0.93	1.43	1.95	1.91	2.35	1.1	1.75	2.41	1.11	2.83	1.87	0.46	1.94	3.04	4.21
PgRLK168-01	0	0	0	0	0	0	0.65	0	0	0	0	0	0	0	0	0	0	1.32	0.89	0	0	0	0	0	0	0	0	0	0	0	0	0	0	0	0	0.17	0	0	0	0	0	0	0	0	0	0	0	0	0
PgRLK168-02	3.81	4.72	2.96	4.75	2.83	2.08	4.11	3.2	2.37	3.19	2.49	5.9	1.65	4.82	1.45	2.17	4.64	3.87	3.24	5.79	1.56	1.94	4.52	6.46	2.67	2.61	3.28	4.88	1.15	4.03	3.91	4.27	2.93	4.76	7.5	2.25	2.62	3.03	3.05	4.29	2.77	2.28	1.72	2.69	2.14	2.12	5.18	0.41	3.43
PgRLK169-01	0	0.51	1.26	0.48	0	0.82	0	0.77	0	1.25	0.52	1.15	0	1.23	0	0.55	0.6	1.27	1.34	1.8	1.09	1.43	0	1.49	0	1.4	0	0	0	0	0.73	1.1	0.77	3.07	0	0	0	0	0.43	0.63	0	0	0.47	0.39	0	0.58	0.34	0.72	0.61
PgRLK169-02	0	0	0	0.16	0	0	0	0	0	0	0	0	0	0	0.02	0	0	0.17	0	0	0.96	0	0	0	0	0	0	0	0.4	0	0	0	0.01	0	0	0	0	0	0	0	0	0	0	0	0.12	0	0	0	0
PgRLK169-03	0	0	0	1.13	0	0	0.11	0	0	0	0	0	0	0	0.68	0	0	0.71	0	0	0.43	0	0	0	0	0	0	0	0	0	0	0	0.44	0	0	0	0	0	0	0	0	0	0	0	0.44	0.1	0	0	0
PgRLK169-04	0	0	0	0	0	0	0	0	0	0	0	0	0	0	0	0	0	0	0	0	0	0	0	0	0	0	0	0	0	0	0	0	0	0	0	0	0	0	0	0	0	0	0	0	0	0.01	0	0	0
PgRLK170	1.13	0.65	1.26	2.27	0.49	1.14	0.79	1.54	2.64	12.37	3.17	3.92	1.38	1.22	3.89	1.04	4.34	4.44	2.04	5.97	2.42	4.01	6.51	3.43	0.63	4.27	2.69	6.61	2.2	2.68	2.14	3.42	1.01	5.28	3.86	1.38	1.44	6.67	1.64	0.55	1.44	6.49	3.72	2.78	5.33	1.64	6.95	2.68	0.46
PgRLK171	5.59	1.92	4.39	2.51	4.11	3.22	3.23	1.34	2.4	1.71	2	1.33	4.14	3.45	1.43	2.2	7.92	0.72	3.59	3.78	1.87	0	3.28	0.73	3.63	2.01	1.99	4.49	0.78	2.13	0	3.28	2.14	4.77	6.95	4.16	1.51	1.36	3.77	0	0.68	4.22	0.92	0.61	5.26	1.6	3.03	2.11	4.49
PgRLK172-01	0	0	0	0	0	0	0	0	0	0	0	0	0	0	0	0	0	0	0	0	0	0	0	0	0	0	0	0	0	0	0	0	0	0	0	0	0	0	0	0	0	0	0	0	0	0	0	0	0
PgRLK172-02	0	0	0	0.01	0	0	0.02	0	0	0	0	0.22	0	0	0.03	0	0	0	0	0	0	0	0	0	0	0	0	0	0	0	0	0	0.17	0	1.71	0	0	0	0	0.45	0	0	0	0.06	0	0	0	0	0
PgRLK172-03	0	0	0.2	0	0	0	0	0	0	0	0	0	0	0	0	0	0	0	0	0	0	0	0	0	0	0	0	0	0	0	0	0	0	0	0	0	0	0	0	0	0	0.21	0	0	0.36	0	0.38	0	0
PgRLK172-04	0	0	0	0	0	0	0	0	0	0	0	0	0	0	0	0	0	0	0	0	0	0	0	0	0	0	0	0	0	0	0	0	0	0	0	0	0	0	0	0	0	0	0	0	0	0	0	0	0
PgRLK172-05	0	0	0	0	0	0	0	0	0	0	0	0	0	0	0	0	0	0	0	0	0	0	0	0	0	0	0	0	0	0	0	0	0	0	0	0	0	0	0	0	0	0	0	0	0	0	0	0	0
PgRLK172-06	0	0	0	0	0	0	0	0	0	0	0	0	0	0	0	0	0	0	0.29	0	0	0	0	0	0	0	0	0	0	0	0	0	0	0	0	0	0.57	0	0	0	0	0.48	0	0	0.12	0	0.11	0	0
PgRLK172-07	0	0	0	0	0	0	0	0	0	0	0	0.93	0	0	0	0	0	0	0.16	0	0	0	0	1.43	0	0	0	0	0	0	0	0	0	0	0	0	0	0.25	0	0	0	0	0	0	0	0	0	0	0
PgRLK173	13.53	12.06	5.66	9.7	9.5	14.69	0	6.57	4.23	14.68	5.87	14.9	0	10.65	5.4	11.3	17.49	11.59	12.37	16.7	6.03	8.44	8.55	15.29	6.79	8.9	8.28	13.98	4.15	6.25	7.91	12.94	3.4	10.02	11.44	3.85	6.99	1.43	16.66	9.45	8.9	16.89	1.85	7.52	9.73	3.55	10.16	10.11	4.19
PgRLK174-01	2.1	0.61	0	1.67	2.78	0	0.01	0	0.27	4.11	3.83	2.21	0	2.57	0	0.88	4.06	0.88	4.39	4.67	3.01	0	2.05	1.05	5.16	0.77	3.21	5	2.35	2.65	0.26	4.18	1.97	0	0.22	0	0.37	0	2.79	0.22	0	5.28	0	3.91	0.82	1.21	3.2	0.02	2.62
PgRLK174-02	1.21	0.37	0	0.47	0.8	0.93	0.78	0.56	0	0.51	0.74	1.1	0	0.48	1.21	0	0.85	0.44	0	0	1.12	0.75	0	1.27	0.56	0	1.19	1.07	0	0	0	0	0	0.45	0	0.48	0.45	0.87	0	0	0	0.83	0	0	0.37	1.21	0	0	0.4
PgRLK175-01	1.21	0	1.09	3.65	1.05	1.55	1.99	1.66	0.83	1.05	1.03	0.68	0.68	2.58	2.19	1.79	2.05	4.02	0	2.06	0	0.8	3.55	1.19	1.46	1.53	1.03	2.21	0.95	0.72	4	1.48	1.9	0	2.5	1.02	2.02	6.28	1.42	1.17	1.8	2.59	1.2	1.26	6.94	0.54	1.16	1.74	0
PgRLK175-02	0	0	0	0	0	0	0	0	0	0	0	0	0	0	0	0	0	0	0.72	0	0	0	0	0	0	0	0	0	0	0	0	0	0	0	0	0	0	0	0	0	0	0	0.54	0.67	0	0	1.23	0	1.3
PgRLK176	2.76	2.12	2.63	2.99	1.75	1.59	3.29	7.98	4.8	3.23	2.92	3.07	3.33	3.11	1.69	4.54	4.74	2.18	5.86	8.86	4.34	10.99	9.38	4.77	5.35	8.44	3.2	3.21	7.15	8	7.77	5.33	3.21	3.87	4.37	3.38	3.93	10.79	3.36	2.21	5.48	4.24	5.21	3.48	1.81	1.81	7.95	2.35	2.73
PgRLK177-01	0	1.08	0	0	0	0	0	0	0	0	0	0	0	0.19	0	0	0	0	0.09	0	0	0.41	0	0	0	0.38	0	0.02	0	0	0	0	0	0	0	0	0	0	0	0	0	0	0.27	0	0	0	0	0	0.39
PgRLK177-02	0	0	0	0	0	0	0	0	0	0	0.06	0.58	0	0	0.29	0	0	0.16	0.3	0.35	0	0	0	0	0.26	0	0	0	0	0	0.68	0.25	0.32	0	0.46	0	0	0	0	0	0	0.33	0	0	0.22	0	0	0	1.09
PgRLK177-03	0	0.76	0.99	0	0.94	2.02	0.19	0	0	0	0.31	0.48	0	0	1.94	0	0	0	0	1.21	0	0.22	0	1.3	0.05	0	0.76	0	0	0	0	1.68	0.91	0	0	0	0	0	0.9	0.6	0	0.62	0.37	0	0.45	0.2	0	0	1.59
PgRLK177-04	0	0	0	0	0	0	0	0	0	0	0	0	0	0	0	0	0	0.02	0	0	0.11	0	0	0	0	0	0	0	0	0	0	0	0	0	0	0	0	0	0	0	0	0	0	0	0	0	0	0	0
PgRLK178	38.28	22.18	13.15	37.81	17.91	14.11	20.25	20.09	30.34	46.01	9.92	23.83	24.31	33.55	21.21	39.45	23.83	44.55	30.48	48.03	34.46	16.1	28.66	23.27	27.84	30.45	17.2	34.09	29.5	13.26	32.39	22.74	14.62	40.93	41.55	19.4	49.36	30.12	29.45	25.26	31.85	33.56	24.51	22.56	24.74	9.77	22.06	21.24	13.16
PgRLK179-01	48.47	91.34	90.18	42.71	61.09	56.78	52	69.55	82.2	29.26	11.17	7.27	48.09	23.88	54.53	57.5	59.55	38.22	26.75	9.29	24.31	32.48	26.1	13.29	61.21	72.62	24.37	63.19	83.36	62.92	55.19	14.86	109.1	25.05	52.84	80.71	98.63	22.31	104.15	16.41	67.53	41.79	40.89	48.09	49.84	15.85	34.62	48.65	19.93
PgRLK179-02	28.8	18.02	66.15	62.37	33.22	30.41	29.03	66.36	42.48	28.48	17.53	9	13.03	15.79	25.61	37.74	27.54	29.67	17.95	18.23	4.41	32.62	22.61	7.17	43.97	87.23	8.46	29.34	67.68	19.64	51.37	13.67	60.52	21.82	25.97	31.1	55.47	15.26	44.02	11.16	48.46	25.99	31.19	21.68	24.28	9.61	23.69	22.73	7.61
PgRLK179-03	12.35	16.02	19.93	24.38	12.83	18.48	20.08	37.87	20.64	22.44	15.12	19.71	11.86	14.12	21.21	19.34	24.29	24.25	16.92	25.9	17.19	16.5	16.85	18.14	22.28	17.92	16.24	24.98	28.14	19.15	14.05	18.54	28.9	23.42	30.74	13.61	20.58	15.82	28.72	15.54	17.56	19.38	18.27	13.9	13.8	7.8	15.4	12.99	7.05
PgRLK180-01	10.35	0	0	0	0	0	1.89	0	0	0	0	0	2.6	0	0	4.25	0	0	0	0	0	0	0	0	3.1	0	0	5.01	0	0	0	0	0	1	4.31	0	0	0	0	0	0	0	0	0	0	2.62	4.84	0	0
PgRLK180-02	0	0	0	0	0	0	0	0	0	0	0	0	0	0	0	0	0	0	0	0	0	0	0	0	0	0	0	0	0	0	0	0	0	0	0	0	0	0	0	0	0	0	0	0	0	0	0	0	0
PgRLK181-01	0	0	0	0	0	1.45	0	0	0	0.02	0	0	0	0	0	0	0	3.08	0.59	0	0	0	1.42	0.37	0	1.48	0	1.2	0	0.18	0.68	0	0.97	0	0	0	0	0	0	0	0	0	0	0.04	0	0	0	0	0.82
PgRLK181-02	0	0	0	0	0	0	0	0	0	0	0	0	0	0	0	0	0	0	0	0	0	0	0	0	0	0	0	0	0	0	0	0	0	0	0	0	0	0	0	0	0	0	0	0	0.55	1.12	0	0	0
PgRLK181-03	0	0	0	0	0	0	0	0	0	0	0	0	0	0	0	0	0	0	0	0	0	0	0	0	0.66	0	0	0	0	0	0	0	0	0	0	0	0	0	0	0	0	0	0	0	0	0.02	0	0	0.6
PgRLK181-04	0	0	0	0	0	0	0	0	0	1.29	0	0	0	0	0	0	0	0	0	0	0	0	0	0	0	0	0	0	0	0	0	0	0	0	0.26	0	0.85	0	0	0	0	0	0	0	0.05	0.91	0	0	0
PgRLK181-05	0	0	0	0	0	0	0	0	0	0	0	0	0.91	0	0	0.07	1.11	0	0	0	0	0	0.97	0	0	0	0	0	0	0	0	0	0	0	0	0	0	0	0	0	0	0	0	0	0	0	0	0	0
PgRLK182-01	0	0	0	0	0	0	0	0	0	0	0	0	0	5.6	0	0	0	0	0	0	0	0	2.96	0	0	0	0	0	0	0	0	0	0	2.17	2.04	0.21	0	0	0	0	0	0	0	0	0	0.13	0	0	2.86
PgRLK182-02	0	4.15	1.33	0.94	3.03	3.29	5.57	2.54	2.49	8.2	2.55	0	1.63	0	1	1.61	2.53	2.99	5.37	1.21	2.92	6.14	4.58	1.34	4.26	1.33	4.98	1.71	0	0	2.6	2.29	5.43	0	3.96	2.85	2.18	4.97	3.93	0.71	3.05	0	3.73	2.16	0	2.72	8.48	4.48	1.14
PgRLK182-03	11.56	7.73	11.73	8.33	2.29	5.11	8.5	7.9	4.17	1	3.72	4.12	3.85	5.05	12.33	6.73	8.51	12.71	0	7.41	0.85	1.83	7.39	3.8	5.96	8.16	1.87	10.09	5.66	6.16	7.47	3.36	7.47	13.07	5.5	3.76	5.35	4.47	4.48	8.77	6.36	13.09	9.01	6.97	7.23	2.18	2.31	4.57	6.38
PgRLK183-01	2.13	1.68	1.57	3.77	4.88	2.48	1.82	1.98	1.43	1.69	1.6	1.89	0.56	2.12	1.86	1.25	3.87	1.01	1.82	3.76	2.64	2.02	2.46	1.9	3.43	0.81	1.63	3.4	0.33	1.46	2.69	1.35	4.6	3.64	3.21	1.67	1.31	3.72	1.57	0.6	0.87	4.68	1.02	1.09	1.1	1.56	1.63	0.59	0.22
PgRLK183-02	0	0	0.72	1.25	0.04	0.01	0	0	0	0	0.92	0.5	0	1.03	0	0	0	0	0	0	0	0	0	0.42	0.51	0	1.77	0.08	0.61	2.46	0	4.85	0.31	2.79	3.54	0	0.1	0	0	0	1.87	0	0	0	1.07	0	3.47	0.57	0
PgRLK183-03	0	0	0	0	1.31	0	0.04	0	0	4.28	2.67	3.18	1.27	0	2.84	2.27	0	2.76	0	0.18	0	0	2.04	2.77	0	0	0	0	0	0	0	0	1.02	1.11	0	0	0.83	2.65	3.75	0	0.42	1.92	2.03	1.4	0	0.71	0	0	0
PgRLK183-04	0	0	0	0	0	0	0	0	0	0	0	0	0	0	0	0	0	0	0	0	0	0	0	0	0	0	0	0	0	0	0	0	0	0	0	0	0	0	0	0	0	0	0	0	0	0	0	0	0
PgRLK184	1.25	1.02	3.62	2.92	0.95	1.77	0	3.12	0.83	4.87	2.93	4.82	0.46	0	1.82	5.15	1.81	0	6.48	5.63	0	4.88	2.41	4.75	1.43	2.07	1.52	8.46	0	2.27	1.68	4.73	3.18	2.81	2.58	0	2.48	1.77	1.4	0	3.4	3.33	2.67	3.91	3.26	0	2.79	1.8	1.33
PgRLK185	11.17	7.14	13.01	9.96	6.48	11.89	5.33	6.54	4.48	27.4	15.74	28.34	3.85	17.15	8.77	23.05	13.28	31.17	26.29	35.88	25.02	10.74	27.66	23.29	9.5	17.31	23.76	32.44	9.65	3.99	16.93	19.28	7.75	28.54	16.88	4.35	7.47	37.31	10.02	9.28	7.77	28.25	8.36	8.82	7.86	12.44	22.72	6.54	0.9
PgRLK091-05	1.07	0.83	0	0.53	0.87	1.24	2.14	1.34	0.92	1.1	1.14	4.09	0	1.38	2.88	1.66	1.61	1.81	4.52	7.59	1.44	3.66	2.75	6.57	0	0.69	1.96	1.12	1.03	0	2.53	3.19	1.6	3.28	0	0.66	0.86	2.87	1.5	0	2.07	3.32	4.73	5.4	3.22	0.25	4.74	6.21	1.4
PgRLK186-01	6.92	4.43	6.36	4.86	10.44	9.11	4.39	9.56	10.92	7.79	5.89	6.08	6.13	8.9	3.42	8.04	7.83	7.61	6.61	5.09	4.1	6.71	5.43	5.86	14.17	7.62	8.08	6.63	5.84	9.34	10.21	6.04	6.2	9	4.2	4.59	7.25	12.26	7.41	5.09	9.34	4.92	6.05	6.56	5.54	3.72	15.5	3.49	5.62
PgRLK186-02	0	0	0	0	0	0	0.44	0	0	0	0.43	0	0	0	0	0.57	0	0	0	0	0	0	0	0	0	0	0.42	0	0	0	0	0	1.44	0	0	0	0	0	0	0	0.65	0	0	0.61	0	0	0	0	0.47
PgRLK186-03	3.83	3.24	6.47	3.25	4.5	3.76	1.76	8.84	2.79	1.33	0.82	1.21	3.2	0.19	6	6.15	1.59	1.81	3.61	4.39	0	0	2.89	5.14	3.49	3.33	6.29	7.41	5.08	1.04	8.53	3.88	5.74	2.33	3.2	3.27	4.65	0.81	2.5	1.25	1.61	0	7.43	9.18	5.07	3	2.15	7.5	11.49
PgRLK187	0	0	0	0	0	0	0	0	0	0	0	0	0	0	0	0	0	0	0	0	0	0	0	0	0	0	0	0	0	0	0	0	0	0	0	0	0	0	0	0	0	0	0	0	0	0	0	0	0
PgRLK188-01	0	0	0.15	3.36	0	0	0	0	3.52	0	0	0	0	0	1.86	0	3.56	1.48	3.1	0	7.79	0	0	0	0	0	2.25	4.7	0.24	0	0	0	4.51	0	0	0	0	0	3.14	0	0	0	0	3.39	0	0	0	1.11	1.35
PgRLK188-02	0	0	0	0	0	0.85	0	0	0	0	0	0	1.4	0	0	0	0	0	0	0	0	0	0	0	0	0	0	0	0	0	0	0	0	0	0	0	0	0	0	0	0	0	0	0	0	0	0	0	0
PgRLK188-03	3.58	4.94	0	0	0.96	0	8.01	4.91	0.67	0	2.77	0	1.98	7.75	1.93	0.69	0	0.01	3.98	4.89	2.47	3.71	0.59	0	7.91	0.81	4.97	0	0.8	2.86	7.5	0	5.04	0	1.07	0	0	0	5.04	0	0.1	0.99	0.37	0	9.75	1.42	0	0.76	0.2
PgRLK188-04	0	0	0	0	0	0	0	0	0	0	0	0	0	0	0	0	0	0	0	0	0	0	0	0	0	0	0	0	0	0	0	0	0	0	0	0	0	0	0	0	0	0	0	0	0	0	0	0	0
PgRLK189-01	38.21	20.09	55.21	26.54	54.06	24.75	33.7	37.56	15.88	12.86	12.43	5.02	14.62	27.83	49.02	28.82	43.85	19.24	6.74	20.76	7.84	12.5	41.05	14.11	57.12	22.67	23.96	38.13	17.34	19.41	34.43	28.32	85.9	17.51	48.94	34.99	24.19	27.51	44.52	10.22	43.44	40.71	45.88	45.18	69.5	52.27	68.46	38	27.79
PgRLK189-02	0	0	1.08	0	0	0	0	1.15	1.2	0	0	0	0	0	0	0	0	0	0	0	0	1.61	0.67	0	0	0	0	0	0	0	0	0	0	0	0	0	0	0	0	0	0	1.71	0	0	0	0	0.59	0	0
PgRLK189-03	2.76	4.15	2.05	2.96	2.96	2.3	5.15	6.61	0.71	1.03	2.24	1.15	2.04	1.08	3.48	0.96	2	2.81	1.91	2.19	0.35	0.61	0	2.32	3.05	1.29	0.81	1.82	2.06	0.66	2.27	2.52	2.36	2.8	2.6	6.37	5.54	0	2.2	3.15	4.96	1.97	4.52	4.57	6.49	1.65	3.26	4.59	5.39
PgRLK189-04	8.62	21.79	26.55	29.96	17.73	4.25	40.28	36.02	31.65	0	6.24	6.63	10.71	14.18	13.26	14.29	13.3	5.95	18.73	11.95	9.82	6.13	0	0	15.87	12.46	12.67	23.3	33.16	37.62	40.09	16.31	26.08	12.71	12.28	47.48	52.84	4.05	16.67	19.5	28.79	16.6	17.62	10.16	33.73	7.02	22.8	13.89	9.82
PgRLK190	0	0	0	0	0	0.77	0	0	0.37	0	0	0	0	0	0	0	0	0	0	0	0	0	0	0	0	0	0	0	0	0	0	0	0	0	0	0	0	0	0	0	0	0	0	0	6.42	1.02	4.15	0	8.18
PgRLK191	0	0	0	0	0	0	0.93	0	0	0	0	0	0	0	0	0	0	0	0	0	0	0	0	0	0	0	0	0	0	0	1.5	0	0	0	0	0	0	0	0	0	0	0	1.15	0	0	0	0	0	0.87
PgRLK192	0	0	0	0	0	0	0	0	0	0	0	0	0	0	0	0	0	0	0	0	0	0	0	0	0	0	0	0	0	0	0	0	0	0	0	0	0	0	0	0	0	0	0	0	0	0	0	0	0.31
PgRLK193-01	18.75	7.25	5.04	28	8.62	7.03	13.52	11.1	8.8	9.08	12.82	18.08	7.76	20.52	13.33	13.38	18.98	11.14	7.22	15.74	18.52	6.78	29.42	10.68	12.7	10.9	22.28	8.79	12.48	17.59	5.23	11.3	7.72	10.26	16.67	6.45	5.87	20.17	5.92	15.12	6.2	7.99	16.49	15.96	6.97	7.32	3.05	12.05	7.5
PgRLK194-01	8.34	17.39	22.56	19.31	29.37	17.96	30.16	31.89	23.11	16.97	16.44	11.58	10.18	31.26	17.13	17.09	32.63	20.91	16.68	8.02	22.45	33.35	39.04	11.69	27.6	22.49	28.53	19.3	18.49	32.41	21.95	11.51	30.87	20.96	21.61	24.97	31.37	40.92	27.63	17.31	22.22	15.02	14.45	18.11	12.95	10.78	14.22	9.52	29.14
PgRLK194-02	7.94	5.67	9.56	17.39	4.69	14.45	5.94	11.65	7.6	5.31	2.83	9.97	9.3	0.38	8.49	3.27	9.92	7.81	8.77	13.98	16.33	0	6.83	10.78	8.44	7.5	9.03	3.51	8.85	21.89	8.92	2.17	11.26	10.51	6.5	9.63	11.4	9.17	5.43	3.84	0	9.9	16.37	15.21	24.35	10.59	22.7	18.38	27.21
PgRLK194-03	2.88	1.34	2.86	7.12	3.01	1.82	4.76	0	1.77	1.16	0.88	0	0.38	1.03	2.33	2.24	3.74	3.79	0.43	0.95	3.43	0	7.63	2.21	3.97	2.84	3.98	1.24	0.72	2.44	2.04	0.33	2.68	5.81	1.49	5.53	1.8	1.84	5.44	0.84	5.28	0.33	2.9	3.25	5.25	2.25	2.52	2.36	5.21
PgRLK194-04	9.63	7.88	12.87	4.48	9.41	15.03	9.29	7.66	5.14	9.46	5.22	5.75	2.95	10.15	10.41	4.48	12.24	20.85	5.85	17.04	3.29	1.68	10.29	10.98	2.31	6.35	9.8	9.59	6.4	1.5	11.91	10.28	11.8	0	13.19	10.97	14.92	5.72	9.29	5.9	5.86	12.12	4.55	7.69	9.95	6.91	13.21	9.4	4.09
PgRLK195-01	6.2	6.79	4.15	10.74	12.56	11.37	10.44	7.97	8.06	7.9	10.52	9.88	7.9	12.61	10.56	7.5	7.92	11.58	11.65	5.92	8.38	0	13.38	12.35	8.81	2.96	10.46	3.88	2.76	10.26	9.59	6.58	9.43	8.38	12.34	10.02	6.89	11.28	9.33	8.64	8.04	8.93	6.78	8.64	3.88	3.57	7.55	5.22	8.82
PgRLK196	0	0	0	0	0	0	0	0	0	0	0	0	0	0	0	0	0	0	0	0	0	0	0	0	0	0	0	0	0	0	0	0	0	0	0	0	0	0	0	0	0	0	0	0	0	0	0	0	0
PgRLK197	0	0	0	0	0	0	0	0	0	0	0	0	0	0	0	0	0	0	0	0	0	0	0	0	0	0	0	0	0	0	0	0	0	0	0	0	0	0	0	0	0	0	0	0	0	0	0	0.27	0
PgRLK198-01	0	0	0.25	0	0	0.46	0.3	0.25	0	0	0.2	0.65	0	0.26	0	0	0.33	0.45	0.44	0.53	0.26	0	0.41	1.16	0.25	0.14	0.03	0	0.11	0	0.11	0.65	0.32	0.62	0.57	0	0.21	1.57	0	0.23	0.23	0.13	0.13	0	1.15	0.08	0	0.1	5.21
PgRLK198-02	0.12	0.5	0	0.16	0.39	0	0	0	0	0	0	0	0	0	0.28	0	0	0	0	0	0	0	0	0.7	0	0	0.41	0	0	0	0	0	0	0	0	0	0	0	0.58	0	0	0.26	0	0	0	0	0.79	0	9.37
PgRLK198-03	0	1.39	1.27	0	0	2.64	4.25	0	1	1.2	1.18	1.31	0.36	1.21	1.72	0.39	1.99	2.16	1.89	1.13	0.5	0	0.26	2.58	0	0	2.19	0.48	0	0.76	3.02	0	1.38	1.63	0.73	0.36	1.09	0.66	1.24	1.17	1.4	0.38	0.33	0.53	0.69	1.88	2.62	0	3.43
PgRLK198-04	0.76	0	0	0	1.86	0	0	0	0	0	0	0	0	0	0	0	0	0	0	0	0	0	0	0	0	0	0	0	0	0	0	0	0	0	0	0	0	0	0	0	0	1	0	0	0.29	0	0	0	0
PgRLK131-02	0	0	0	0	0	0	0	0	0	0	0.24	0	0	0	0.16	0	0	0	0	0	0	0	0	0	0	0	0	0	0	0	0	0	0	0.29	0	0	0	0	0	0	0	0	0	0	0	0	0	0	2.71
PgRLK199-01	0.56	3.89	1.73	3.34	2.68	5.69	5.64	0.79	0.67	0.84	1.31	4.99	0.81	3.12	9.18	2.14	5.74	1.61	0.8	6.34	7.13	2.36	6.06	4.99	7.45	1.1	7.34	7.8	1.19	1.38	3.88	6.33	5.08	2	3.76	3.6	0.63	7.56	4.76	3.54	1.61	2.84	3.87	5.16	5.99	2.67	7.05	1.48	6.27
PgRLK200	0	0	0	0	0	0	0	0	0	0	0	0	0	0	0	0	0	0	0	0	0	0	0	0	0	0	0	0	0	0	0	0	0	0.29	0	0	0	0	0	0	0	0	0.22	0	0	0	0	0	0
PgRLK201-01	0	0	0	0	0	0	0.06	0	0	0	0	0	0	0	0	0	0	0	0	0	0	0	0	0	0	0	0	0	0	0	1.42	0	0	0	0	0	0	0	0	0	0	0	0	0.48	0	0	0	0	0
PgRLK201-02	0	0	0.43	0	0	0.01	1.94	0	0	0	0	1.08	1.29	0	0	0	0	0	0	0.01	0	0	0.2	0.56	6.56	0	2.01	0	0	0	3.05	0.01	0	0	0	2.52	2.37	0	2.23	0	0	0	0	2.3	0	0	0.01	0	0
PgRLK201-03	0	0.06	0	0	0.43	0	0	0	0.11	0	0	0	0	0.19	0	0	0.02	0	0	0	0	0.03	0	0	0	0	0	0	0	0	0	0	0	0	0	0.11	0.39	0.01	0	0	0	0	0	0	0	0.2	0	0	0
PgRLK201-04	0	0.02	0	0	0	0	0	0	0.01	0	0	0	0.01	0	0	0	0	0	0	0	0	0.31	0	0	0	0	0	0	0	0	0	0	0	0	0	0.05	0.11	0.12	0	0	0	0	0	0	0	0	0	0	0
PgRLK201-05	0	0	0	0	0	0	0.2	0	0	0	0.34	0	0	0	0.69	0.61	0	0	0	0.71	0	0	0	0	0	0	0	0	0	0	0.33	0	0.5	0	0	0	0	0	0	0	0	0	0.36	0	0	0	0	0	2.59
PgRLK202-01	3.93	1.81	1.21	7.4	3.83	0	6.16	5.44	1.85	0	1.27	0	6.36	0.95	3.78	1.42	2.46	1.76	3.12	0.6	0	3.34	1.17	1.54	2.07	0	1.21	3.8	4.08	0.66	8.22	0.69	4.07	1.39	6.2	9.74	2.62	1.21	0.71	0.7	4.52	1.29	0	1.32	0	0.12	2.12	0	1.88
PgRLK203-01	0	0	0.15	0	0	0	0	0	0	0	0	0	0	0	0	0	0	0	0	0	0	0	0	0	0	0	0	0	0	0	0	0	0	0	0	0	0	0	0	0	1.28	0	0	0	0	0	0.09	0	0
PgRLK203-02	0	0	0	0	0	0	0	0	0	0	0	0	0	0	0	0	0.4	0	0	0	0	0	0	0	0.03	0	0	1.16	0	0	0.62	0	0	0.01	0.4	0	0.15	0	0	0	0	0	0	0	0	0.02	0	0	0
PgRLK203-03	0	0	0	0	0	0	0	0	0	0	0	0	0	0	0	0	0.2	0	0	0	0.03	0	0	0	0	0	0	0.05	0	0	0.7	0	0	0	0	0	0	2.09	0	0	0	0	0	0.43	0.46	0	0	0	0
PgRLK203-04	0	0	0.04	0	0	0	0	0	0	0	0	0	0	0	0	0	0	0	0	0	0	0	0	0	0	0	0	0	0	0	0	0	0	0	0	0	0	0	0	0	0	0	0	0	0	0	0	0	0
PgRLK203-05	0	0	0.21	0	0.99	0	0	0	0	0	0	0	0	0	0.81	0	0	0	0	0	0	0	0	0	0.61	0	0	0	0	0	0	0	0.01	0	0	0	0	0.09	0.09	0	0	0	0	0	0	0	0	0	0
PgRLK204-01	0.47	0	0	0	0	0	0	0	0	0	0	0.03	0	0	0	0	0	0.36	0	0	0	0	0	0	0	0	0	0	0	0	0.92	0	0	0	0	0	0	0.95	0	0	0	0	1.16	0.3	0	1.32	0	0	0.21
PgRLK204-02	0.72	0.34	1.03	0	1.79	1.26	0.71	0	1.32	0	0.39	0.14	0	0	0	0.32	0.63	0.12	0.25	0.94	0	0	0	0.13	0	0	0	0.27	0	0	0	0.16	0.18	0	0.04	1.01	0	0	1.14	0	0.38	0.32	0.04	0.48	0.34	0	0.78	0.3	0.58
PgRLK204-03	0	0	0	0	0	0	0	0	0	0	0.3	0.01	0	0	0	0	0	0	0	0	0	0	0	0	0	0	0	0	0	0	0.1	0	0.21	0.51	0.49	0	0.52	0.32	0.82	0	0	0	0	1.11	0.72	0.11	0	0	0.23
PgRLK204-04	0.04	0.13	0.35	0	1.34	0.89	0.12	0	0.32	0	1.07	0.33	0	0	0	0.24	0.55	0.04	0.27	0.52	0	0	0	0.29	0	0	0	0.31	0	0	0	0.4	0.16	0	0.03	0.19	0	0	0.3	0	0.14	0.22	0.07	0.3	0.15	0	0.52	0.24	0.63
PgRLK098-12	0	0	5.37	0	4.33	0	0	0	0.02	6.66	3.35	0	0	0	11.79	0	1.03	0	0	0	0.07	0	0	0	0.07	0.25	0	0	2.44	0	0.58	0	4.11	0.22	0	0	8.29	0	1.85	0	0	8.49	0	0	0	0	0	0	1.15
PgRLK098-13	0	0	0	0	0	0	0.5	0	0	0	0	0	0	0	0	0	0	0	0	0	0	0	0	0	0	0	0	0	0	0	0	0	0	0	0	0	0.59	0	0	0	0	0	0	0	0	0	0	0	1.18
PgRLK098-14	8.1	14.25	8.96	9.22	0.57	0.34	13.83	15.44	12.34	0	0.02	0	14.3	7.03	2.08	8.04	14.06	5.43	4.4	0	0.21	7.95	1.37	0	0.91	12.83	6.52	12.06	8.02	9.59	16.09	0	15.13	0	8.98	11.82	4.52	0	12.04	0.35	6.17	0	7.62	4.8	8.77	3.24	7.31	10.74	7.7
PgRLK098-15	0	0	0	0	0	0	0	0	0	0	0	0	0	0	0	0	0	0	0	0	0	0	0	0	0	0	0	0	0	0	0	0	0	0	0	0	0.58	0	0	0	0	0	0	0	0	0	0	0	0.13
PgRLK098-16	3.86	2.28	2.92	3.49	1.68	4.48	2.93	4.85	5.87	1.67	1.25	0	0	2.58	1.23	0	5.84	0	1.04	1.36	1.54	0	0.82	0	2.75	8.53	1.04	1.71	7.91	1.2	0	2.49	3.43	1.04	4.86	3.71	1.03	0.41	1.32	0	0	3.3	0	5.48	19.07	3.05	0	6.45	3.05
PgRLK098-17	5.43	1.98	0	3.58	0	5.01	0	0	0.64	0	0	3.1	0	0	0	0	0	0	0	3.09	0	0	2.18	0	0	0	0	0	0	5.73	0	0	0	0	0	0	0	0	0	1.7	5.97	0	0	0	4.8	0	2.9	1.92	1.42
PgRLK205	2.99	2.68	3.32	2.99	4.82	6.36	6.27	2.28	1.49	2.41	2.82	6.5	0.78	2.76	2.01	1.71	5.51	4.73	5.05	3.24	2.18	0.61	0.68	5.43	1.26	0	4.37	2.96	0.72	1.99	3.17	2.46	4.01	4.13	2.68	1.95	3.55	5.91	5.03	6.85	1.91	2.64	0	0	3.69	8.48	5.99	0	15.67
PgRLK206	0	0	0	0	0	0	0	0	0	0	0	0	0	0	0	0	0	0	0	0	0	0	0	0	0	0	0	0	0	0	0	0	0	0	0	0	0	0	0	0	0	0	0	0	0	0.2	0	0.26	0
PgRLK207	0	0	0	0	0	0	0	0	0	0	0	0	0	0	0	0	0	0	0	0	0	0	0	0	0	0	0	0	0	0	0	0	0	0	0	0	0	0	0	0	0	0	0	0	0	0	0	0	0.53
PgRLK208	0	0	0	0	0	0	0	0	0	0	0	0	0	0	0	0	0	0	0	0	0	0	0	0	0	0	0	0	0	0	0	0	0	0	0	0	0	0	0	0	0	0	0	0	0	0	0	0	0
PgRLK209	0	0	0	0	0	0	0	0	0	0	0	0	0	0	0	0	0	0	0	0	0	0	0	0	0	0	0	0	0	0	0	0	0	0	0	0	0	0	0	0	0	0	0	0	0	0	0	0	0.27
PgRLK210	0	0	0	0	0	0	0	0	0	0	0	0	0	0	0	0	0	0	0	0	0	0	0	0	0	0	0	0	0	0	0	0	0	0	0	0	0	0	0	0	0	0	0	0	0	0	0	0	0
PgRLK211-01	0	0	0	0	0	0	0	0	0	0	0	0	0	0	0	0	0	0	0	0	0	0	0	0	0	0	0	0	0	0	0	0	0	0	0	0	0	0	0	0	0	0	0	0	0	0	0	0	0
PgRLK211-02	0	0	0	0	0	0	0	0	0	0	0	0	0	0	0	0	0	0	0	0	0	0	0	0	0	0	0	0	0.17	0	0	0	0	0	0	0	0	0	0	0	0	0	0.21	0	0	0	0	0	0.14
PgRLK212	0	0	0	0	0	0	0	0	0	0	0	0	0	0	0	0	0	0	0	0	0	0	0	0	0	0	0	0	0	0	0	0	0	0	0	0	0	0	0	0	0	0	0	0	0	0	0	0	0
PgRLK213	0	0	0	0	0	0	0	0	0	0	0	0	0	0	0	0	0	0	0	0	0	0	0	0	0	0	0	0	0	0	0	0	0	0	0	0	0	0	0	0	0	0	0	0	0	0	0	0	0
PgRLK214-01	5.09	0	0	0	4.42	0	1.79	6.49	2.12	2.28	0	0	0	0	1.14	2.34	0	0	0	4.02	0	11.09	0.77	0	0	8.56	0	3.85	0	0	4.4	5.27	0	2.99	5.22	14.63	0	0	0	0	1.08	2.95	3.44	4.31	2.05	0	2.04	0	3.43
PgRLK214-02	0	0	0	0	0	0.98	0	0	0	0	1.23	0	0	0	0	0	0	0.44	1.76	0	0.57	0	0	1.33	0	0	0.41	0	0	0	0	0.38	0	0	0	0	0	0	0.39	1.89	0	0.93	0	0	0	0	0.88	1.67	0
PgRLK215	0	0	0	0	0	0	0	0	0	0	0	0	0	0	0	0	0	0	0	0	0	0	0	0	0	0	0	0	0	0	0	0	0	0	0	0	0	0	0	0	0	0	0	0	0	0	0.2	0	0.34
PgRLK131-03	0	0	0	0	0	0	0	0	0	0	0	0	0	0	0	0	0	0	0	0	0	0	0	0	0	0	0	0	0	0	0	0	0	0	0	0	0	0	0	0	0	0	0	0	0	0	0	0	0
PgRLK131-04	0	0	0	0	0	0	0	0	0	0	0	0	0	0	0	0	0	0	0	0	0	0	0	0	0	0	0	0	0	0	0	0	0	0	0	0	0	0	0	0	0	0	0	0	0	0	0	0	0
PgRLK131-05	0	0	0	0	0	0	0	0	0	0	0	0	0	0	0	0	0	0	0	0	0	0	0	0	0	0	0	0	0	0	0	0	0	0	0	0	0	0	0	0	0	0	0	0	0	0	0	0	0
PgRLK131-06	0	0	0	0	0	0	0	0	0	0	0	0	0	0	0	0	0	0	0	0	0	0	0	0	0	0	0	0	0	0	0	0	0	0	0	0	0	0	0	0	0	0	0	0	0	0	0.72	0	0
PgRLK131-07	0	0	0.36	0.16	0.56	0	0.26	0	0	0	0	0	0.06	0	0	0.25	0	0.1	0.12	0	0	0	0.1	0	0	0.27	0.13	0	0	0.05	0.09	0.07	0.05	0	0	0	0	0	0.08	0	0.05	0	0	0	0	0	0.09	0	0
PgRLK131-08	0	0	0	0	0	0	0	0	0	0	0	0	0	0	0	0	0	0	0	0	0	0	0	0	0	0	0	0	0	0	0	0	0	0	0	0	0	0	0	0	0	0	0	0	0	0	0	0	0
PgRLK216-01	0	4.57	3.96	2.43	1.77	2.68	2.83	1.89	1.43	0.85	0.89	0.51	0	0.99	1.17	2.67	2.58	0.98	1.53	0.65	0	1.16	0	0.7	2.58	2.74	0	0	0.62	0.65	1.41	2.36	3.02	1.8	2.43	2.96	2.64	0	1.32	1.29	2.7	3.21	1.47	1.78	2.15	0	0	0.46	1.91
PgRLK216-02	8.48	28.02	13.69	12.5	13.59	12.82	14.75	24.91	14.91	5.13	6.57	4.68	11.54	8.75	7.93	9.17	13.09	6.78	6.35	5.08	2.79	9.92	2.62	4.91	16.22	8.98	10.03	8.86	9.66	11.07	14.88	5.34	25.43	4.77	11.97	14.32	21.15	2.57	16.19	7.43	12.77	9.38	17.85	15.57	14.44	5.23	5.44	11.57	19.86
PgRLK216-03	0	0	1.38	0	1.41	0	0	0	0.55	0	0	0	0	0.4	0	0	0.5	0	0	0	0	0	0	0	0	0	0	0	0	0	0	0	0.6	0	0	0	0.49	0	0.43	0	0	0	0	0	0	0.8	0	0	0.33
PgRLK217-01	0	0	0	0	0	0	0	0	0	0	0.01	0	0	0	0	0	0	0	0	0	0	0	0	0.21	0	0	0	0	0	0	2.97	0	0	0	0	0	0	0	0	0.49	2.88	0	0	0	0	0	0	0	0
PgRLK217-02	0	0.83	0	0	0	4.1	0	0	0	0.8	0	0	0	0	0	0	0	0	0	0	0	0	0.3	0	0.06	0	0	0	0	0	0	0	0	0	0	0	0.83	0	0	0	0	0	0	0	0	0	0	0.97	0.08
PgRLK217-03	0	0	0	1.86	0	0	0.07	0	0	0	0	0.31	0.11	0	0	0.09	0	0	0.11	0	0	0.2	0.62	0	0	1.46	0	0.86	0	0	0.03	0	0.14	0	0	0.12	0	0	0	0	0.02	0	0	0	0.56	0.12	0.3	0	0
PgRLK217-04	0	0	0	1.74	0	0	0.38	0	0	0	0	0.18	0.18	0	0	0.52	0.47	0.03	0.08	0	0.39	0.23	0.48	0	0	1.03	0	0.06	0	0	0.62	0.8	0.44	0.47	0	0.89	0	0	2.17	0	0.2	0	0	0	0.35	1	0.82	0	0.63
PgRLK217-05	0	0	0.73	0	0	0	0	0	0	0	0	0.07	0.46	0	0	0.56	0.13	0	0.2	0	0.1	0.37	0.24	0	0	0	0	0.08	0	0	0	0	0	0	0	0	0	0	0.02	0	0.59	0	0	0	0	0	0.97	0	0.01
PgRLK217-06	0	0	0	0	1.32	0	0	0	0	0.05	0	0	0	0	0.08	0	0	0	0	0.48	0.01	0	0.59	0.59	0	2.53	0	0	0	0.76	0.12	0	0	0	1.02	2.69	1.27	0	0	0	0	0	0	0	3.85	3.38	0	1.13	5.79
PgRLK217-07	0	0	0	1.68	0.21	0.55	1	0	0	0	0.8	0	0	1.62	0.92	0	0	1.1	0	0	0.85	0	0	0	1.31	0	0	0	0	0	0.01	0	0	1.3	0	0	0	2.01	0	0.71	0	2.38	1.51	0	0	0	0	3.94	1.23
PgRLK218	0	0	0	0	0	0	0	0	0	0	0	0	0	0	0	0	0	0	0	0	0	0	0	0	0	0	0	0	0	0	0	0	0	0	0	0	0	0	0	0	0	0	0	0	0	0	0	0	1.81
PgRLK219	1.92	5.61	7.7	6.06	8.32	9.74	1.93	5.14	1.41	8.21	7.14	11.78	1.36	6.28	3.31	8.45	7.69	7.39	8.99	12.87	13.72	7.26	5.43	11.57	6.67	2.08	4.9	8.09	1.57	4.3	6.54	12.6	6.89	5.73	3.95	4.26	5.83	5.25	13.38	3.82	6.83	9.25	5.53	4.3	3.79	7.88	3.37	2.66	1.56
PgRLK220-01	0	0	0	0	0	0	0	0	0	0	0	0	0	0	0.23	0	0	0	0	0	0	0	0	0	0	0.01	0	0.95	0	0.35	0	0	0	0	0.06	0	0	0	0.27	0	0	0.01	0	0	2.09	3.69	0	0.66	0
PgRLK220-02	0	0	0.01	0	0	0	0	0	0	0	0	0	0	0	0	0	0.05	0	0	0	0.03	0	0	1.98	0	0	0.24	0	0	0	0	4.01	1.47	0	0	0	0.59	0	0	0	0	0	0	0	0	0.01	0	0	3
PgRLK220-03	0	0	0	0	0	0	0	0	0	0	0	0	0	0.73	0	0	0	0	0	0	0	0	0	0	0	0	0	0	0	0	0	0	0	0	0	0	0	0	0.21	0	0	0	0	0	0	0.1	0	0	0
PgRLK220-04	0	1.82	5.49	1.22	10.39	0	4.19	0.39	0	0	0	1.27	0	0.29	0	0	6.71	5.88	0	3.95	3.67	0	0	0	6.01	0	0.75	1.77	0	0	0	0	0	0	0	1.87	4.84	4.24	6.62	0	5.41	0	0.84	0	0	2.15	0	0	0
PgRLK220-05	0	0	0	0	0	0	0	0	0	0	0	0	0	0	0	0	0	0	0	0	0	0	0	0	0	0	0	0	0	0	0	0	0	0	0	0	0	0	0	0	0	0	0	0	0	0	0	0	0
PgRLK220-06	0	0	0	0	0	0	0	0	0	0	0	0	0	0	0	0	0	0	0	0	0	0	0	0	0.77	0	0	0	0	0	0.55	0	0	0	0	0	0	0	0	0	0	0	0	0	0	0	1.04	0	1.33
PgRLK220-07	0	0	0	0	0	0	0	0	0	0	0	0	0	0	0	0	0	0	0	0	0	0	0	0	0	0	0	0	0	0	0	0	0	0	0.01	0	0	0	0	0	0	0	1.99	0	0	2.66	0	0	1.32
PgRLK220-08	36.22	21.06	22.1	21.55	8.64	0	39.82	6.33	41.45	0	0	3.36	0	0	8.17	13.59	11.07	17.57	23.16	0	2.77	3.04	0	10.78	11.02	7.72	0	17.83	5.77	1.56	0.03	0	0	0	12.07	33.33	27.26	0	14.44	7.78	12.07	18.69	0	5.73	12.99	0	0	0.82	5.36
PgRLK220-09	0	0	0	0	0	0	0	1.17	0	1.95	0	0.14	0	0	0	0	2.88	1.53	0.24	0	0	0	0	0	0	0	0	0	1.03	0.03	0	0	0	0	3.89	0	1.82	0	1.75	0.02	0	0	0	0	0	0	0	0	0
PgRLK220-10	0	0	0	0	0	1.98	0	0	0	0	0	0	0	0	0	0	0	0	0	0	0	0	0	0	0	0	0	0	0	0	0	0	0	0	0	0	0	0	0	0	0	0	0	0	0	0	0	0	0
PgRLK220-11	19.48	49.34	21.93	17.57	7.9	39.54	43.99	9.79	12.87	18.79	8.47	2.62	15.14	5.74	3.04	4.31	20.66	25.72	13.58	4.06	3.6	0.6	2.61	3.36	9.2	20.46	3.66	12.51	0	0	25.62	0	13.84	18.44	16.22	47.72	30.28	3.89	38.52	7.7	18.69	18.28	5.42	0	21.03	11.96	0	10.98	0
PgRLK220-12	0.42	0	0	0	0	0	0	0.88	0.02	0	0	2.37	0	0.94	0	0	0	0	0.22	0	0	0	0	0.29	0	0	0	0	0	0	0	0	1.09	0	0	0	0.15	0	0.32	2.89	0	0.66	2.09	0	0	0	0	0	0.93
PgRLK220-13	0	0	0	0	0	0	0	0	0	0	0	0	0	0	0	0	0.71	0	0	0	0	0	0	0	0	0	0.63	0	0	0	0	0	0.56	0	0	0	0.03	0	0	0	0	0	0	0	0	0	0	0	0
PgRLK220-14	0	0	0	0	0	0	0	0	0	0	0	0	0	0	0	0	0	0	0	0	0	0	0	0	0	0	0	0	0	0	0	0	0	0	0	0	0	0	0	0	0	0	0	0	0	0	0	0	0
PgRLK220-15	1.04	0	0	0	0	0.04	0	0	0	0	0	0	0	0.67	0	0	0	0	0	0	0	0	0	0	0	0	0	0	0	0	0	0	0	0	0	0	0	0	0.15	0	0	0	0	0	0	0	0	0	0
PgRLK220-16	0	0	0	0	0	0	0	0	0	0	0	0	0	0	0	0	0	0	0	0	0	0	0	0	0	0	0	0	0	0	0	0	0	0	0	0	0	0	0.07	0	0	0	0	0	0	0	0	0	0
PgRLK220-17	0	0	2.12	0	0.35	0	1.69	0	0	0	0	0	0	0	0	0	0	0	0.83	0	0	0	0	0	0	2.3	0	0	0.93	0.76	1.05	0	0	0	0	0	0.35	0	0	0	1.93	0	0	0	0	0	0	0	0
PgRLK220-18	0	0	0	0	0	0.05	0	0	0.23	0.34	0.56	0	0.82	0	0.11	0.11	0	0	0	0	0	0	0	0	0	0.46	0	0	0	0.73	0	0	0	0	0.23	0	0	0	3.77	0	0	0.54	0.04	0	0.34	0	0	0	0.09
PgRLK220-19	15.05	0	13.58	0	0	0	0	0	15.24	0.11	0	0	0	0	6.18	0	0.73	0	2.4	0	6.21	4.77	0	1.2	0	7.78	0	0	19.5	15.74	0.27	10.06	3.49	0	0	0	0	0	0	7.62	0	1.33	0	0.67	7.69	0	7.29	0	5.08
PgRLK220-20	0	0	0	0	0	0.05	0	0	0	0	0	0	0	0	0	0	0	0	0	0	0	0	0	0	0	0	0	0	0	0	0	0	0	0	0	0	0	0	0.33	0	0	0	0	0	0	0	0	0	0
PgRLK220-21	0	0	0	1.15	1.13	0.01	0	1.06	0	0	0.93	0	0	0.07	0.06	1.44	0	0.93	0	2.45	0	0	0.86	0	0.77	0	0.29	0	0	0	0	0.28	0	1.47	0	0.93	0.51	0.7	1.42	0	0.68	0	0	0.02	0	0.78	0	0	0
PgRLK220-22	0	0	0	0	0	0	0	0	0	0	0	0	0	0	0	0	0	0	0	0	0	0	0	0.13	0	0	0	0	0	0	0	0	0	0	0	0	0	0	0	0	0	0	0	0.01	0	0	0	0	0
PgRLK220-23	0	0	0	0	0	1.08	0	0	0.01	1.67	0.1	0	0	0	0	0	0	0	0	0	0	0	0	0.34	1.25	0	0	0.41	0	0.02	0	0	0	0	0.01	0	0	0	4.16	0	0	0	1.11	0	0.1	0	0	0	0.33
PgRLK220-24	0	0	0	0	0	0	0	0	0	0	0	0	0	0	0	0	0	0	0	0	0	0	0	0	0	0	0	0	0	2.36	0	0	0	0	0	0	0.49	0	0.09	0	0	0.29	0	0	0	0	0	0	0
PgRLK220-25	0	0	0	0	0	1.13	0	0	0	0	0	0	0	0	0	0	0	0	0	0	0	0	0	0	0	0	0.68	0	0	0	0.38	1.5	0	0	0	0	0.01	0	0	0	0	0	0	0	1.51	1.5	0.08	0	0
PgRLK221	0	0	0	0	0	0	0	0	0	0	0	0	0	0	0	0	0	0	0	0	0	0	0	0	0	0	0	0	0	0	0	0	0	0.29	0	0	0	0	0	0	0.21	0	0.22	0.64	0	0	0	0	0
PgRLK201-06	0	0	0	0	0	0	0	0	0	0	0	0	0	0	0	0	0	0	0	0	0	0	0	0	0	0	0.48	0	0	0	0	0	0	0	0	0	0	0	0	0	0	0	0	0	0	0	0	0	0.19
PgRLK201-07	0	0	0	0	0	0	0	0	0	0	0	0	0	0	0	0	0	0	0	0	0	0	0	0	0	0	0	0	0	0	0	0	0	0	0	0	0	0	0	0	0	0	0	0.04	0	0	0	0	0
PgRLK201-08	0	0	0	0	0	0	0	0	0	0	0	0	0	0	0	0	0	0	0	0	0	0	0	0	0	0	0	0	0	0	0	0	0	0	0	0	0	0	0	0	0	0	0	0.6	0	0	0	0	0
PgRLK201-09	0	0	0	0	0	0	0	0	0	0	0	0	0	0	0	0	0	0	0	0	0	0	0	0	0	0	0	0	0	0	0	0	0	0	0	0	0	0	0	0	0	0	0	0	0	0	0	0	0
PgRLK201-10	0	0	0	0	0	0	0	0	0	0	0	0	0	0	0	0	0	0	0	0	0	0	0	0	0	0	0	0	0	0	0	0	0	0	0	0	0	0	0	0	0	0	0	0	0	0	0	0	0.07
PgRLK202-02	0	0.26	0	0.48	0	0.48	0.47	0.45	0.51	0	0.81	0	0	0	0	0	0	0	0	0.54	0	2.11	0	0.25	0.76	0.31	0	0.58	0	0	1.14	0	0.52	0	0	0.55	0.24	0	0.2	0	0.99	0.83	0	1.01	0	0.35	0.49	0	6.81
PgRLK202-03	0	0	0	0	0	0	0.2	0.05	0	0.11	0.08	0	0	0.1	0	0	0.29	0.26	0	0.3	0	0	0	0.06	0.28	0	0	0	0	0.23	0.33	0.22	0.18	0.02	0.88	0	0	0.25	0	0	0.03	0	0.31	0	0	0	0	0	0
PgRLK202-04	0	0	0	0	0.51	0.99	0	0	0	0	0	0	0	0.01	0	0	0	0	0	0	0	0	1.52	0	0	0.6	0	0	0	0	0	0.88	0	1.63	0	0	0	0	0	0	0	0	1.43	0	0.71	0	0.46	1.32	5.34
PgRLK202-05	0	1.15	0	0.19	0	0	0	4.68	0	0.51	0	0	0	1.69	3.05	0	0	0.3	0.18	0.05	0	0	0	0.2	2.5	0	0	3.33	0	0	0	0.22	0.53	0.93	0	0	1.36	0.36	0.65	0	1.26	0	0	0	0.59	0.17	0	0	0
PgRLK202-06	9.07	0	5.32	9.13	8.11	2.43	8.29	0.2	4.92	1.76	6.57	0	7.69	1.82	3.15	3.08	5.08	3.07	4.27	4.78	2.66	0	5.73	2.13	2.53	0.25	6.76	0.69	0.88	2.09	2.73	1.54	3.04	0.22	14.18	12.69	0.77	3.79	6.51	2.03	0.4	5.03	1.37	0	8.11	6.92	11.69	0	0
PgRLK203-06	0	0	0	0	0	0	0	0	0	0	0	0	0	0	0	0	0	0	0	0	0	0	0	0	0	0	0	0	0	0	0	0	0	0	0	0	0	0.38	0	0	0	0	0	1.56	0	0	0.67	0	0
PgRLK203-07	0	0	0.14	0	0	0	0	0	0	0	0	0	0	0	0	0	0	0	0	0	0	0	0	0	0	0	0	0	0	0	0	0	0	0	0	0	0	0	0	0	0	0	0	0	0	0.14	0	0	0.76
PgRLK203-08	0	0.01	0	0	0	0	0	0.26	0	0	0	0.43	0	0	0.04	0.01	0.33	0.31	0	0	0	0.04	0	0	1.16	0.76	0	0	0	0	0	0	0.27	0	0	0	0	0	0.46	0	0	0	0.42	0	0	0	0	1.01	0
PgRLK203-09	0	0	0	0	0	0	0	0	0	0	0	0	0	0	0.11	0	0	0	0	0	0.55	0	0.03	0	0.64	0	0	0	0	0.32	0.08	0	0.01	0.05	0	0	0	0	0.84	0	0	0	0	0	0.03	0	0	0	0
PgRLK222	2.14	5.28	5.1	13.83	3.04	4.19	2.13	4.8	2.03	6.79	7.12	9.33	1.57	5.43	3.45	6.27	6.6	5.32	11.11	6.94	15.7	2.62	12.85	6.62	4.54	2.69	6.55	8.47	2.81	3.61	5.65	8.82	5.74	5.98	5.25	3.24	2.34	7.37	6.27	7.02	3.83	9.9	5.08	4.39	3.06	3.78	6.44	1.9	1.38
PgRLK223	9.58	17.63	9.44	10.57	14.69	8.23	7.46	15.34	11.12	7.46	5.98	8.03	7.45	5.38	9.46	20.02	16.09	9.28	7.76	12.52	6.37	7.54	10.37	5.95	24.4	14.58	10.23	15.12	15.75	10.32	14.46	12.07	15.46	7.89	14.48	11.21	19.41	7.27	11.51	3.77	15.13	10.07	11.65	9.97	5.34	5.93	12.19	8	4.48
PgRLK224-01	17.15	9.2	2.77	13.5	1.47	1.55	4.54	2.92	12.52	7.87	3.89	0.77	9.86	9.12	6.36	4.16	6.8	10.24	2.89	0.51	3.15	4.69	2.76	1.6	4.01	9.89	2.23	6.82	13.78	3.9	3.75	0.38	2.24	2.46	9.58	8.89	13.92	0.68	2.79	1.2	10.43	1.62	0.72	2.67	5.78	2.23	1.57	2.97	0.88
PgRLK224-02	6.17	32.01	35.56	27.96	37.74	14.2	15.94	149.35	42.56	11.34	10.96	2.84	61.42	19.83	22.52	28.64	54.37	15.7	6.02	12.8	1.62	55.55	11.66	3.89	48.89	91.11	10.54	43.25	90.82	96.05	51.22	10.31	75.16	11.47	41.03	15.7	68.78	5.42	31.56	5.43	14.26	15.06	23.37	20.54	4.82	4.96	11.02	14.94	22.22
PgRLK224-03	3.57	4.17	4.89	12.92	7.3	2.21	4.61	19.25	11.12	0	2.38	2.18	10.66	2.77	6.77	4.89	4.54	3.13	0.66	11.03	0	15.25	6	4.29	6.67	3.68	4.83	5.33	28.41	7.36	6.43	4.06	12.1	4.08	12.23	2.19	9.27	2.24	6.14	2.83	7.14	8.4	4.74	4.86	4.11	0.49	2.28	4.55	15.02
PgRLK224-04	0	0	0	0	0	0	0	0	0	1.73	0	0	0.34	2.41	0	0	0	0	0	0	0.91	0	0	0	0	0	0	0	0	0	0	0	0	0	0	0	0	0	0	0	0	0	0	0	0	0	0	0	0
PgRLK225	0	0	0	0	0	0	0	0	0	0	0	0	0	0	0	0	0	0	0	0	0	0	0	0	0	0	0	0	0	0	0	0	0	0	0	0	0	0	0	0	0	0	0	0	0	0	0	0	0
PgRLK226	0	0.51	0.36	0.16	0	0.16	0	0.49	0.16	0.17	0.13	0.4	0.17	0.69	0.58	0	0	0.15	0	0.38	0.19	0.52	0.29	0.73	0.36	0.2	0.13	0.18	0.62	0.14	0	0.79	0.29	0.32	0	0.17	0	0.15	0.38	0.31	0.27	0.57	0.19	0.25	0.26	0.11	0	0.43	0.39
PgRLK227	0	0	0	0	0	0	0	0	0	0	0	0	0	0	0	0	0	0	0	0	0	0	0	0	0	0	0	0	0	0	0	0	0	0	0	0	0	0	0	0	0	0	0	0	0	0	0	0	0
PgRLK228	0	0	0	0	0	0	0	0	0	0	0	0	0	0	0	0	0	0	0	0	0	0	0	0	0	0	0	0	0	0	0	0	0	0	0	0	0	0	0	0	0	0	0	0	0	0	0	0	0
PgRLK229	0.3	0.71	0.5	0.6	1.29	0.45	0.25	0.15	0.3	0.48	0.63	0.74	0.63	0.48	0.8	0.41	0.14	2.3	0.54	1.3	0.17	0	0.81	0.41	1.5	0.75	0.75	2.03	0.29	0.27	2.11	1.35	3.34	0.75	0.61	2.65	1	0	0.95	0.14	0.76	0.79	1.56	2.2	1.1	0	0.99	2.25	0.24
PgRLK230	14.27	17.47	10.02	18.89	13.53	7.4	6.82	14.54	16.36	14.98	10.45	9.17	21.08	7.79	9.88	25.97	13.13	12.45	18.2	23.84	12.03	16.34	11.61	10.57	29.32	17.7	13.32	21.49	15.76	11.85	24.58	19.99	24.2	8.02	24.82	15.05	23.85	9	18.94	4.74	21.06	9.39	12.92	11.94	9.92	8.31	11.61	15.12	7.13
PgRLK231-01	0.5	0.38	0	0.77	0.85	0.24	1.34	0.25	0.24	0.9	0.21	2.02	0	0	0.23	0.61	0.91	0.23	1.17	0.54	0.27	0.4	0	1.63	0.81	0	0.61	0.6	0.9	0	0.64	0.78	0	0	0	0	0	0.24	0.56	0.68	0.85	0.43	0.55	0.86	0.74	0.16	0	0.67	2.26
PgRLK231-02	0	0	0	0	0	0	0.06	0	0	0	0	0	0	0	0	0	0	0	0.32	1.35	0	0	0	0	0	0	0	0	0	0	0	0	1.09	0	2.42	2.11	0	0	0	0	0	0	0	0	0	0	0.83	0	1.39
PgRLK231-03	3.49	3.52	1.94	2.75	1.83	1.9	2.49	1.65	3.23	5.63	1.37	1.12	0.28	3.77	5.18	1.7	2.05	6.41	3.24	4.46	0.76	1.08	4.54	2.79	1.06	2.73	2.04	5.83	0.66	1.24	2.26	0.51	1.91	6.73	0.3	1.83	3.25	1.54	2.09	3.53	0.58	2.55	0.65	0.65	3.53	1.14	1.83	0.27	1.92
PgRLK231-04	3.36	4.89	7.58	5.79	2.62	3.36	3.65	2.53	5.8	6.46	5.81	2.7	2.36	7.77	10.4	5.66	6.38	6.73	4.62	2.77	7.06	4.3	7.75	1.51	3.13	6.84	2.24	7.32	5.05	1.43	4.49	4.12	7.93	3.78	3.27	1.87	2.59	3.58	4.78	0.08	2.64	3.92	3.73	4.93	0	0	0.14	5.07	1.9
PgRLK231-05	0	0.21	0	0.65	0	0	0.32	0.36	0.3	0.64	0	0	0.52	0	0.15	0	0	0.31	0	0	0.51	0	0	0	0.65	0.87	0	0	0.62	0	0	0.01	0	0.86	0.77	0.56	0	0.01	0.27	0	0.33	0.5	0.81	0.77	0	0	0.35	0.59	0.33
PgRLK231-06	1.39	3.18	1.81	2.2	3.11	7.28	2.29	1.66	0.06	5.22	2.71	8.99	0.46	2.13	1.07	2.12	9.71	2.74	10.1	9.87	12.27	5.97	11.28	9.17	4.04	3.68	7.91	5.12	1.28	1.43	2.33	7.01	2.28	10.29	1.31	2.89	2.74	8.78	1.3	8.58	3.24	8.48	4.87	2.65	2.96	4.74	3.49	0.86	1.33
PgRLK231-07	0	0.1	0	0.02	0	0	0	0.06	0.49	0.02	0	0	0.5	0	0.18	0	0	0.16	0	0	0	0	0	0	0.06	0.18	0	0	0.1	0	0	0.31	0	0.23	0.03	0.13	0	0.58	0.1	0	0.01	0.01	0.01	0	0	0	0.01	0.01	0.01
PgRLK231-08	4.49	4.71	7.1	4.47	5.87	1.09	1.16	3.43	3.83	3.83	1.88	0.45	4.07	5.05	10	0.66	4.18	7.05	1.94	1.03	0.37	0.1	2.51	0.21	4.24	3.81	0.79	5.24	4.04	1.92	6.78	0.68	6.07	3.16	6.17	2.4	3.93	0.14	4.36	0.5	2.52	2.45	3.19	1.52	0	0	0.09	0.72	0.2
PgRLK232	9.79	7.44	6.08	14.75	4.25	3.06	9.78	14.27	6.51	4.52	3	2.88	18.03	2.72	9.06	8.37	4.94	6.85	7.03	6.82	1.22	6.7	1.81	1.91	12.67	5.28	4.41	7.49	12.16	4.3	17.26	5.8	15.52	4.72	35.49	23.47	15.7	2.35	5.24	7.2	11.01	4.69	8.41	6.02	3.86	1.4	6.16	9.98	6.43
PgRLK233	0.69	0	0	0.93	0.4	0.23	1.54	0.24	0	0.25	0.39	0.38	0.48	1.75	0.21	0.42	0.21	0	0	0.37	1.08	0	0.63	0	0.26	0.29	0.77	0.52	0.67	0.41	0.22	0.57	0	0.69	0.47	0.24	0.44	1.29	0.91	0	0.98	0.2	1.07	0.36	0.38	0	1.09	0.41	0.93
PgRLK234	0.53	0.42	4.11	0	0.91	0.27	0	0	0	0	1.33	0	0	0	0	0.48	0	0	0.24	0.21	0	0	0	0.24	0	0.33	0	1.8	0	1.64	0	0	0	0	0	0	0	0	0.21	0	0.22	0	0.31	0.21	0.43	0.18	0.5	0.23	1.49
PgRLK235-01	0	0	0.67	0	0	0	0	0	0	0	0	0	0	0	0	0	0.9	0	0.41	0	0	0	0	0	0	0	0	0	0	0	0	0	0	0	0	0.43	0	0	0	0	0	0	0	0	0	0	0	0	0
PgRLK235-02	0	0	0	0	0	0	0	0	0	0	0	0	0	0	0	0	0	0	0	1.95	0	0	0	0	0	0	0	0	0	0	0	0	0	0	0	0	0	0	0	0	0	0	0	0	0	0	0	0	0
PgRLK235-03	0	0.52	1.32	0.42	0	0	0.3	0.43	0.07	0.38	0.05	0.35	0	0.84	0.69	0.03	0.37	0	0	0.58	0	0.54	0	1.81	0	0	0.66	0.85	0	0.95	0	0.94	0.36	0	0.87	0.31	0.41	1.89	0	0.33	0	0.63	0.45	0	0.01	1.52	0.42	0.88	0
PgRLK235-04	0	0	0	0	0	0	0	0	0	0	0	0	0	0	0	0	0	0	0	0	0	0	0	0	0	0	0	0	0	0	0	0	0	0	0	0	0	0	0	0	0	0	0	0	0	0	0	0	0
PgRLK235-05	0	0.14	0	0.05	0.34	0.48	0	0	0.39	0	0.3	0	0	0	0.01	0.36	0	0.35	0	0.35	0.55	0	1.15	0	0	0	0	0	0	0.68	0	0	0.2	0.37	0	0	0	0	0.68	0	0	1.13	0	0.61	0.42	0.52	0.34	0	0
PgRLK235-06	0	0	0	0	0	0.04	0	0	0	0	0	0	0	0	0	0	0	0	0	0	0	0	0	0	0	0	0	0	0	0	0	0	0	0	0	0	0	0	0	0	0	0	0	0	0	0	0	0	0
PgRLK231-09	0.36	0	0	0	0	0	0	0	0	0	0	0	0	0	0	0	0	0	0	0	0	0	0	0	0	0	0	0	0	0.11	0	0	0	0	0	0	0	0	0	0	0	0	0	0	1.02	0	0	0	0
PgRLK231-10	0	0	2.44	0	0	0.01	0	0	0.46	1.54	2.64	0	0	1.72	0.72	0	0	0	0	0	0	0	0.01	0	0	0	0	4.09	0	0	0	0.18	0	0	0	0	0	0	0	0	0	0	0	0	0.56	1.61	0.44	2.26	2.59
PgRLK231-11	0	1.38	0	0	3.97	2.39	0	0.58	0	4.6	0	0	0.85	0.91	1.92	2.81	0	2.26	2.24	1.95	2.51	0	2.7	0	0	0	0	0	0	1.29	1.38	0	0.86	0.67	1.73	1.78	0	0.42	0	0	2.53	1.02	0	2.44	0.05	0.98	2.74	4.06	1.37
PgRLK231-12	0	0	0	0	0	0	0	0	0	0	0	0	0	0	0	0	0	0	0	0	0	0	0	0	0	0	0	0	0	0.23	0	0	0	0	0	0	0	0	0	0	0	0	0	0	0.2	0	0	0	0
PgRLK231-13	0	1.58	0.86	0	0	3.56	1.25	0	0	0	0	0.8	0.72	0	0	0	0	0	0	0	0	0	0	1.86	0	0	0	0	0	0.29	0	0	0	0.05	0	0	0.97	0	0	3.94	0.68	1.25	0	0.03	4.32	1.58	4.33	0	0
PgRLK236	2.06	4.07	6.28	0	3.05	2.3	1.61	4	0.69	0	1.92	1.47	0	3.96	2.15	0.99	5.84	1.64	0.04	2.3	1.83	0.12	3.51	0.05	4.52	0	2.77	5.62	2.97	2.16	3.34	4.74	0	1.78	3.69	2.01	0.02	2.07	1.61	0	3	2.8	0	0.01	0	0.83	1.79	0	3.4
PgRLK237-01	16.6	7.38	15.28	8.69	2.6	11.13	14.64	14.18	7.07	13.25	7.63	1.98	5.64	5.72	23.99	3.17	5.09	14.88	7.84	3.07	0	0.87	2.25	3.3	15.71	15.22	2.54	16.6	3.65	0	21.99	4.55	3.68	27.71	12.21	15.27	16	4.73	18.15	9.98	8.71	7.92	0.47	5.41	2.98	0.04	4.42	0.54	1.61
PgRLK237-02	0	2.65	0	1.56	0.83	0	1.96	4.21	2.48	3.57	1.67	0	0	4.56	3.21	0	1.5	4.38	1.12	0	0	0	2.02	0	0.99	0	0	0	2.13	0	1.53	0	0	2.59	0.92	1.49	1.55	0	1.15	0	0	2.91	0	1.54	1.33	0	0	2.57	0
PgRLK237-03	25.2	63.9	58.27	32.19	47.42	33.59	12.98	41.89	38.35	73.94	15.68	19.52	30.87	27.07	72.9	70.23	36.29	101.08	72.88	57.3	14.42	16.88	31.94	22.99	50.25	59.96	16.36	75.77	48.77	14.31	60.3	44.78	74.14	39.91	39.16	19.1	34.95	13.52	84.32	13.95	53.75	71.09	33.77	34.97	26.07	7.96	13.6	32.16	0.35
PgRLK237-04	0	0.11	0	0.1	0.03	0	0.12	0.21	0.14	0.05	0.35	0	0	0.54	0.04	0	0.03	0.16	1.97	0	0	0	0	0	0.76	0	0	0	0.05	0	0.02	0	0	0.21	0.63	0.36	0.04	0	0.42	0	0	0.19	0	0.03	0.03	0	0	0.02	0
PgRLK195-02	0	0	0	0	0	0	0	0	0	0	0	0	0	0	0	0	0.92	0	0	0	0	0	0	0.43	0	0	0	0	0	0	0	0	0	0	0.18	0	0	0	0	0.26	0	0	0	0	0	0	0	0	1.55
PgRLK195-03	0	0.77	0	0	0	0.65	0.84	1.51	0	0	0	1.13	2.35	0	0	0	1	0	0	1.63	0	0	0	0	0	0	0	0	0.65	0	1.91	0	0	0	0	0	0	0	0.43	0	0	0	0	1.36	0.16	0	0	0	0
PgRLK195-04	3.31	1.59	4.91	3.43	3.72	4.28	5.4	3.05	1.5	1.63	1.78	1.47	2.02	3.7	1.65	2.05	8.22	1.74	1.21	6.2	4.27	3.06	3.59	2.36	4.44	0	1.2	5.78	2.2	1.35	2.37	2.73	8.36	1.1	8.25	1.95	4.93	2.55	3.53	0.27	2.69	4.95	3.21	3.27	2.89	5.76	2.47	2.62	3.02
PgRLK195-05	1.99	0.27	5.67	7.31	2.38	1.97	0	0	0	0	1.42	0	0	0	0	0	0.63	0	0	3.37	0	3.35	0	0	0	2.5	0	0	2.16	0	0	2.17	0.09	0	0	0	3.95	3.5	3.46	6.11	0	0.04	6.16	5.3	8.22	3.12	5.23	3.51	12.42
PgRLK195-06	0.84	0	0	0	0	0	0	0	0	0	0	0	0	0	0	0	0	0	0	0	0	0	0	0	0	0	0	0	0	0	0	0	0	0	0	0	0	0	0	0	0	0	0	0	0	0	0	0	0
PgRLK195-07	0	0	0	0	0.96	0	0	0	0	0	0	0	0.27	0	0.48	1.59	0.55	0	0.98	0	0	0	0	0	0	1.84	0	1.78	0.77	0.95	0	0	0	0.65	0	0	0	0	0.58	0.36	1.65	2.3	0	0	0	0	0.71	0.57	0
PgRLK195-08	0	0	0	0	0	0	0	0	0	0	0	0	0	0	0	0	0	0	0	0	0	0	0	0	0	0	0	0	0	0	0	0	0	0	0	0	0	0	0	0	0	0	0	0	0	0	0	0	0
PgRLK195-09	1.14	7.4	1.75	10.5	6.36	0	0	0	4.77	1.14	4.05	8.13	0	11.84	0	8.34	10.51	6.07	2.43	6.63	15.96	0	4.08	6.22	0.73	2.43	5.72	3.77	4.79	2.94	1.27	7.98	8.32	9	8.08	2.38	5.31	0	2.41	4.04	4.36	9.35	4.09	3.38	2.32	2.28	3.51	2.19	3.82
PgRLK238	0	0	0	0	0	0	0	0	0	0	0	0	0	0	0	0	0	0	0	0	0	0	0	0	0	0	0	0	0	0	0	0	0	0	0	0	0	0	0	0	0	0	0	0	0	0	0	0	0
PgRLK193-04	0	3.31	5.26	0	3.22	4.79	4.87	3.56	2.25	6.66	0	0	0	0	1.29	0	11.13	3.11	7.32	4.23	8.28	9.8	2.6	3.47	0	0	4.55	5.59	0	11.65	4.97	0	7.78	5.64	4.85	4.47	4.32	5.24	6.92	0	3.92	3.73	0	3.52	4.12	3.61	15.38	6.67	7.57
PgRLK237-05	39.79	5.19	23.91	0.14	11.27	19.08	9.46	9.63	4.17	7.92	10.24	4.47	0	1.02	19.9	6.15	0.08	20.39	0.86	9.31	0	1.91	0	6.1	20.47	22.6	6.46	0	6.77	2.3	13.47	14.24	2.48	25.74	9.29	11.18	21.91	0	33.39	9.26	6.27	22.58	31.8	28.94	43.05	9.67	21.83	36.34	7.08
PgRLK237-06	0.06	0.15	0.15	6.31	0.05	0.1	0.08	0.17	0	0.01	0	0	0	5.45	0.04	13.13	4.42	1.1	3.96	0.01	0	1.14	0	0.02	2.32	0	0	0	0.82	0	0	0.8	0.12	0	5.7	1.39	0.04	0	2.32	0.01	0	10.9	13.92	5.42	13.49	0	9.96	13.34	0.43
PgRLK239	6.39	5.28	5.07	7.7	6.19	3.69	5.11	8.74	6.48	9.29	5.58	5.45	5.6	9.8	7.39	6.74	6.05	11.51	9.54	9.75	8.68	20.01	7.41	5.38	6.87	6.72	8.25	11.94	8.56	5.54	8.6	7.58	7.37	13	9.32	4.09	6.16	10.2	6.58	4.01	5.93	6.91	4.26	4.58	5.15	1.66	5.67	5.25	3.99
PgRLK240	7.45	20.33	17.05	7.3	8.41	9.29	8.48	20.97	16.28	24.24	5.18	2.84	6.1	8.85	19.42	10.65	13.3	28.92	11.59	8.73	3.38	10.08	6.36	2.71	17.52	24.8	3.15	14.44	14.09	4.77	21.95	5.57	17.38	20.77	11.08	9.63	13.7	3.19	15.21	9.35	17.12	15.18	9.7	9.59	8.18	0.65	6.23	7	0.64
PgRLK241	0	0	0	0	0	0	0	0	0	0	0	0	0	0	0	0	0	0	0	0	0	0	0	0	0	0	0	0	0	0	0	0	0	0	0	0	0	0	0	0	0	0	0	0	0	0	0	0.15	0
PgRLK242	0.23	1.07	1.5	3.38	1.65	1.13	1.4	4.36	1.01	1.94	1.42	5.33	0.82	1.7	1.62	2.78	2.38	1.83	2.74	15.5	2.62	5.52	3.58	8.08	2.89	2.37	1.79	2.93	1.64	2.1	2.65	4.73	11.18	3.48	2.3	0.7	1.39	2.3	2.41	2.28	3.16	5.66	1.17	2.61	5.51	1.5	5.75	2.2	3.35
PgRLK243	1.79	0.54	0	0	0.62	0.66	2.77	0	1.51	0	1.76	0.54	0	0	0.55	2.66	0.56	0.43	0.41	0.62	0	0	0	1.79	1.97	0.83	0.66	0	0	0	2.73	0	0.62	0.55	0.59	0	0	0	0.94	0	0.93	0.54	4	0	1.58	3.4	0	0.59	0
PgRLK244	4.3	5.24	9.58	10.67	7.01	6.32	14.08	13.55	5.77	5.65	6.47	6.94	5.73	10.95	7.19	4.36	16.97	6.16	9.43	11.61	13.22	9.12	10	10.42	8.71	6.87	6.8	12.49	9.56	10.44	14.06	7.31	14.52	6.88	7.57	11.32	9.64	9.81	6.66	9.98	10.33	9.73	6.81	5.17	4.5	5.48	5.26	2.55	5.92
PgRLK245-01	0	0	0	1.06	2.1	0	0	0	0	0	0	2.24	0	1.35	1.16	0	1.07	0	0	0	1.58	0	0	0	0	0	0	0	0	0	0	0	1.19	0	0	0	1.54	0	0	0	0	0	0	0	0.8	0	2.42	0	0.59
PgRLK246	15.68	23.4	26.12	26.46	21.11	18.99	23.14	36.52	29.18	15.79	10.2	13.48	22.51	20.07	22.29	34.27	22.22	19.19	18.12	32.86	21.84	22.67	20.52	14.09	35.55	28.03	28.45	36.79	44.87	15.07	39.32	31.79	53.35	25.04	34.29	27.65	51.05	18.74	32.73	13.22	28.19	25.66	18.52	18.4	28.52	10.29	18.74	14.03	9.45
PgRLK247-01	0	0	0	0	0	0	0	0	0	0	0	0	0	0.01	0.57	0	0.85	0	0	0.57	0	0	0	0.25	0	0	0	0	0	0	0.81	0	0	0.1	0	0	0.78	0	0	0	0.34	0.2	0	0	0	0	0	0	0.68
PgRLK247-02	0	0	0	0	0	0	0.34	0	0	0	0	0	0	0	0	0	0	0	0	0	0	0	0	0.01	0	0	0	0	0	0	0.01	0	0	0	0	0	0.09	0	0	0	0	0.13	0	0	0.16	0	0	0	0
PgRLK248	0	0	0	0.02	0	0	0.1	0.05	0	0	0	0	0	0	0	0	0.04	0.08	0	0	0	0	0	0	0	0.13	0	0	0	0	0	0.01	0.22	0	0.07	0.13	0	0	0.13	0.11	0.06	0	0	0	0	0.09	0	0.05	0
PgRLK249-01	6.71	4.19	5.4	7.64	5.23	2.32	2.89	7.97	5.33	3.35	3.8	0	6.05	2.26	0	4.83	8.77	4.9	4.68	10.36	0	4.41	0	3.77	4.48	6.67	0	4.08	6.4	2.11	11.95	5.31	8.15	2.91	10.67	4.15	6.4	0	5.94	4.43	8.83	6.09	1.33	6.9	12.55	3.64	3.71	7.01	5.76
PgRLK249-02	15.05	31.28	39.79	11.46	25.12	26.81	28.76	31.04	22.75	12.54	10.32	9.33	21.52	9.8	40.74	45.73	20.4	34.54	17.69	39.75	10.41	15.54	13.35	12.76	51.12	27.61	22.28	31.95	32.25	13.88	41.53	43.98	36.62	23.25	32.55	16.34	51.51	6.72	34.7	11.88	29.48	23.36	34.8	27.75	19.47	20.23	20.23	16.82	14.48
PgRLK249-03	16.86	19.37	18.63	17.06	10.67	9.91	17.41	36.49	24.99	14.11	8.18	6.49	22.92	4.24	23.61	23.04	9.92	26.72	21.31	28.42	5.59	14.7	4.78	10.76	20.61	19.69	12.95	23.67	35.03	20.55	46.78	20.54	26.23	18.61	23.11	25.65	26.09	3.99	14.26	7.46	27.45	13.13	10.49	9.67	9.7	5.13	15.59	14.01	3.35
PgRLK249-04	6.32	2.48	1.75	7.14	3.03	0.77	1.59	10.52	6.48	4.66	3.04	0	5.42	1.77	0	1.86	3.98	3.21	7.06	7.13	0	2.78	0	3.46	2.37	6.44	0	2.89	10.2	2	12.27	4.18	7.29	1.61	8.68	7.84	2.7	0	1.84	6.79	8.2	5.25	0.67	3.54	9.14	0.75	4.01	4.66	1.77
PgRLK250-01	0.71	7.73	14.89	11.6	19.05	10.18	6.75	5.86	2.62	4.57	6.93	7.69	0	12.13	13.47	7.52	13.61	5.34	7.23	18.91	10.28	9.62	23.88	9.32	20.84	2.95	8.24	11.78	2.8	3	10.7	20.47	25.42	7.97	5.8	3.83	12.58	16.14	15.65	12.02	6.04	23.38	8.03	9.78	7.64	9.36	12.32	6.05	3.7
PgRLK250-02	0.46	0.5	0	0	0	0	0	0	0	0.3	0	0	0	1.47	0	0	0	0	1.48	0	0.02	0	0	0	0	0	0.35	0	0	0.92	0	0	0	0	0	0.88	0	0	0.09	0	1.48	0	0.47	0	0	0.44	0	0	0
PgRLK251-01	4.39	3.98	0	8.33	3.64	5.23	6.34	16.5	5.54	5.43	2.95	1.91	7.07	4.04	7.53	2.92	4.74	4.71	1.62	3.93	1.88	7.61	2.46	1.36	5.51	2.12	1.82	1.64	10.27	11.17	3.72	1.8	9.52	3.58	7.22	3.67	4.27	0.47	1.05	2.27	7.63	2.89	0.94	3.33	0.98	0.4	1.25	2.33	1.14
PgRLK251-02	0	4.66	7.55	1.37	2.23	0	2.26	10.46	0	0	0.76	0	3.23	0	0	2.74	7.36	1.02	0	0	0	0	1.88	0	5.08	9	1.27	5.1	0.55	3.01	7.13	2.75	8.1	0.25	0.66	3.27	1.69	0.87	5.95	2.13	7.28	1.73	5.65	3.77	0.52	0	0.14	3.25	0.01
PgRLK252-01	1.65	1.38	1.8	0.61	1.74	1.22	0	1.1	2.09	2.02	1.24	1.75	1.27	1.28	2.41	2.62	3.34	1.71	0.98	2.32	1.56	1.91	0.84	2.45	0.53	0.7	2.47	3.96	0.59	0.85	1.02	2.28	1.57	1.09	2.09	0.84	0.91	1.6	1.76	1.09	1.03	1.69	0.72	0.9	0	0.65	1.1	1.43	2.59
PgRLK252-02	2.69	2.17	3.04	3.07	1.41	2.25	3.06	3.09	2.15	4.78	3.88	3.77	1.77	3.59	2.65	2	3.62	2.61	3.22	7.39	2.45	1.61	3.84	3.03	2.92	11.34	1.48	3.32	2.35	1.93	3.85	3.79	4.55	5.25	2.47	1.96	3.11	2.89	1.45	2.94	2.46	3.86	4.23	3.6	4.66	2.18	4.43	2.28	1.65
PgRLK253-01	3.18	1.39	1.2	6.97	0.6	0.33	4.6	6.34	2.31	0.54	1.67	0	1.41	1.34	2.16	1.11	0.06	0.27	0	1.38	0.42	2.69	1.14	0.79	2.32	0.9	3.25	2.51	2.87	2.5	3.6	0.22	4.58	2.12	4.76	3.32	1.7	2.57	0	1.69	1.77	1.02	2.49	3.62	3.29	2.52	1.05	2.56	4.04
PgRLK253-02	0.41	3.88	1.82	2.13	1.38	1.47	5.71	4.24	1	1.9	0.36	2.18	0.71	1.06	2.81	2.79	3.18	2.73	1.77	5.11	3.25	1.55	2.39	2.94	1	1.78	5.73	2.2	9.64	0.43	1.59	2.28	5.1	3.69	3.21	2.03	0	1.86	0.77	3.84	2.72	2.28	3.22	2.63	3.51	1.34	4.64	1.54	3.55
PgRLK189-05	7.57	3.19	6.93	9.42	4.24	1.62	10.03	7.59	5.41	1.95	2.48	0.75	2.48	0	2.27	0.92	3.46	3.12	1.52	1.42	0	0	0.12	1.22	7.33	1.89	1.81	1.97	5.61	4.1	6.04	4.81	1.31	3.96	7.68	6.42	6.81	0	4.9	2.03	5.19	4.37	4.65	5.44	8.79	0.59	1.97	3.45	1.92
PgRLK189-06	7.05	7.55	10.24	11.47	9.98	7.63	5.61	24.7	8.04	6.77	6.5	4.65	2.73	12.73	13.01	8.2	14.22	6.72	6.3	7.2	6.17	13.23	9.05	7.74	10.1	11.59	6.99	10.62	13.31	12.12	15.78	7.23	16.5	8.06	12.38	19.1	13.79	6.62	11.62	10.19	12.93	14.92	14.46	10.92	13.53	6.15	15.12	9.04	16.23
PgRLK254	0	0	0	0	0	0	0	0	0	0	0	0	0	0	0	0	0	0	0	0	0	0	0	0	0	0	0	0	0	0	0	0	0	0	0	0	0	0	0	0	0	0	0	0	0	0	0	0	0.23
PgRLK255	0	0	0	0	0	0	0	0	0	0	0	0	0	0	0	0	0	0	0	0	0	0	0	0	0	0	0	0	0	0	0	0	0	0	0	0	0	0	0	0	0	0	0	0	0	0	0	0	0
PgRLK256	0	0	0	0	0	0	0	0	0	0	0	0.55	0	0	0	0	0	0	0	0	0	0	0	0	0.76	0	0	0	0	0	0	0	0	0	0	0	0	0	0	0	0	0	0	0.53	0	0	0.63	0	0
PgRLK257	0	0	0	0	0	0	0	0	0	0	0	0	0	0	0	0	0	0	0	0	0	0	0	0	0	0	0	0	0	0	0	0	0	0	0	0	0	0	0	0	0	0	0	0	0	0	0	0	0
PgRLK258	0	0	0	0	0	0.94	0	0	0	0	0	0	0	0	0	0	0	0	0	2.2	0	0	0	0	0	1.2	0	0	0	0	0	0	0	0	0	0	0	0	0	0	1.15	0	0	0	0	0	0	0	0
PgRLK259-01	0	0	0	0	0	0	0	0	0	0	0	0	0	0	0	0	0	0	0	0	0	0	0	0	0	0	0	0	0	0	0	0	0	0	0	0	0	0	0	0	0	0	0	0	0	0	0	0	0
PgRLK260	0	0	0	0	0.25	0	0.73	0.89	0	0	0	0	0	0	0	0	0	0	0	0	0	0	0	0	0	0	0	0	0	0	0	0	0	0.29	0	0	0	0	0	0	0	0	0	0	0	0	0	0	0
PgRLK261	0	0	0	0.44	0	0	0	0.44	0.43	0	0	0.72	0	0	0.39	0.4	0	0.39	0	0	0	0	0.79	0	0	0	0.36	0	0.42	0	0	0	0.39	0	0	0	0	0	0.34	0	0	0	0.51	1.36	0.36	0	0	0.39	0
PgRLK262	0	0	0	0	0	0	0	0	0	0	0	0	0	0	0	0	0	0	0	0	0	0	0	0	0	0	0	0	0	0	0	0	0	0	0	0	0	0	0	0	0	0	0	0	0	0	0	0	0
PgRLK263	0	0	0	0	0	0	0	0	0	0	0	0	0	0	0	0	0	0	0	0	0	0	0	0	0	0	0	0	0	0	0	0	0	0	0	0	0	0	0	0	0	0	0.36	0	0	0	0	0	0
PgRLK264	2.17	2.22	3.1	13.05	0.53	2.49	1.3	4.11	2.78	5.33	2.86	3.34	0.97	5.38	0.83	1.71	2.29	4.2	7.55	4.16	8.31	3.55	4.79	3.66	1.05	5.85	2.59	3.16	4.81	3.03	4.39	1.79	1.11	9.95	3.49	1.29	0.59	2.88	1.72	2.69	1.05	2.19	2.16	1.69	2.04	2.07	2.05	1.1	0
PgRLK265	0	0	0	0	0	0	0	0	0	1.93	1.26	0	0	0	0	0	0	0	0	2.01	0	0	0	0	0	0	0	2.06	0	0	0	0	0	0.61	0.9	0	0	0	0	0	0	0.71	0	2.72	5.67	3.17	2.19	4.74	2.02
PgRLK266-01	0	0	0	0	0	0	0	0	0	0	0	0	0	0	0	0	0	0	0	0	0	0	0.63	0	0	0	0	0	0	0	0	0	0	0	0	0	0	0	0	0	0	0	0	0	4.95	0	0	0	3.88
PgRLK266-02	0.36	3.69	0	1.79	0.31	3.93	3.88	3.27	1.07	1.15	0.9	1.18	0.75	0.77	4.15	0	4.92	1.93	1.93	1.97	0	0.58	0	4.21	2.81	1.79	0	2.42	1.38	0.95	5.04	6.75	4.79	3.94	0.73	2.98	1.36	0	1.98	1.03	1.52	3.46	2.07	0.83	1.38	0.24	2.35	0.63	5.79
PgRLK267-01	0	0	0	0	0	0	0	0	0	0	0	0	0	0	0	0	0	0	0	0	0	0	0	0	0	0	0	0	0	0	0	0	0	0	0	0	0	0	0	0	0	0	0.36	0	0	0	0	0	0
PgRLK267-02	0	0	0	0	0	0	0	0	0	0	0	0	0	0	0	0	0	0	0	0	0	0	0	0	0	0	0	0	0	0	0	0	0	0	0	0	0	0	0	0	0	0	0	0	0	0	0	0	0
PgRLK198-05	0	0	0.8	0	0	0	0	0	1.49	0	0	0	0	0	0	0	2.47	0.43	1.71	0	1.74	0	0.74	0	0	0	0	0	0	2.25	0	0	0	2.65	0	0	0	0	0.13	0	0.04	0	0.88	1.44	0	0	1.35	2.4	4.2
PgRLK268	0	0	0	0	0	1.02	0	0	0	0	0	0	0	0	0	0	0.46	0	0.74	0	0	0	0	0	0	0	0	0	0	0.48	0	0	0	0	0	1.02	0	0	0	0	0	0	0.87	0	1.96	0	1.38	0	0
PgRLK269-01	0	0	0	0	0.37	0	0.37	0	0	0	0	0	0	0	0	0	0	0	0	0	0.45	0.75	0.52	0	0	0	0	0	0	0	0	0	0	0	0	0	0	0	0	0	0	0	1.16	0	0	0	0.1	0	0
PgRLK270	49.59	9.19	14.49	42.75	19.84	34.64	55.03	51.08	24.49	42.06	28.19	61.94	22.06	26.21	22.49	20.73	42.55	36.73	56.08	57.33	31.63	43.43	26.46	50.53	34.12	33.53	36.46	41.48	31.58	33.44	35.95	36.81	18.88	59.22	45.26	38.26	31.49	65.33	23.49	46.47	16.63	39.06	24.52	28.32	39.08	26.46	48.23	24.98	37.68
PgRLK271	0.92	0	0	0	0.64	1.14	0.64	0	0	0.39	0	0.49	0.51	0	0	0	0.5	0.46	0	0.43	0	0	0.36	0	0	0	0	0	0	0	0	0.34	0	0	0	0	0	0	0	0	0.49	0.76	0	0	1.84	0	6.73	2.14	1
PgRLK272-01	0.49	0.77	0	0	0.43	0.54	0.84	1.1	0	0.52	0.81	0.85	0	0.56	0.44	0	1.89	0.9	0	0.82	0.58	0	1.9	2.47	1.18	0	0.42	0.56	0	0.89	0	0.84	2.78	1	0.53	0	0.99	0	1.61	2.11	0	0.5	1.44	2.56	2.22	0	1.66	2.06	1.85
PgRLK272-02	20.44	14.83	21.2	12.21	10.54	14.97	21.87	17.58	21.83	31.9	21.7	20.98	15.06	24.31	32.3	21.52	15.79	29.59	25.64	14.87	24.14	20.39	19.42	12.17	23.07	29.84	30.68	24.31	22.75	10.32	15.8	23.02	14.59	35.47	16.41	18.29	16.27	29.45	26.4	15.23	17.55	23.17	17.91	19.1	26.19	9.34	17.77	22.82	15.54
PgRLK272-03	3.89	3.8	3.7	1.19	1.65	1.84	3.62	4.53	3.7	3.95	2.5	1.04	3.66	3.75	3.23	5.08	4.85	3.83	3.56	1.14	3.58	3.45	2.25	0.78	5.15	4.76	3.8	7.23	5.19	2.2	4.7	0.51	4.01	4.21	4.33	3.59	3.53	3.15	3.74	2.36	3.78	0.98	3.34	2.99	3.83	1.05	3.36	3.15	2.81
PgRLK245-02	0	0	0	0	0	0	0	0	0	0	0	0	0	0	0	0	0	0	0	0	0	0	0	0	0	0	0	0	0	0	0	0	0	0	0	0	0	0	0	0	0	0	0	0	0	0	0	0	0.54
PgRLK245-03	0	0	0	1.11	0	0	0	0	0	0	0	0	0	0	0	0	0	0	0	0	0	0	0	0	0	0	0	0	0	0	0.97	0	0	0	0	0	0	0	0	0	0	0	0	0	1.04	0	0	0	0.18
PgRLK273	0	0	0	0	0	0.6	0	0	0	0	0	0	0	0	0	0.76	0	0	0	0	0	0	0	0	0	0	0	0	0	0	0	0.49	0	0	0	0	0	0	0	0	0	0	1.98	1.09	0.49	0.35	0	0	1.4
PgRLK247-03	0	0	0	0	0	0	0	0	0	0	0	0	0	0.42	0	0	0	0	0	0	0	0	0	0	0	0	0	0	0	0	0	0	0	0	0	0	0	0	0	0	0	0	0	0	0.14	0	0	0	0
PgRLK247-04	0	0	0	0	0	0	0	0	0	0	0	0	0	0.08	0	0	0.01	0	0	0.03	0	0	0	0.24	0	0	0	0	0	0	0	0	0	0.5	0	0	0	0	0.42	0	0	0	0	0	0.88	0	0	0	0.76
PgRLK274-01	14.94	4.24	7.11	30.12	10.08	12.61	11.86	12.97	7.66	6.65	9.66	15.92	4.01	10.61	9.18	10.94	18.85	11.76	14.62	25.94	13.66	12.65	15.91	17.23	12.66	8.57	10.53	11.81	11.17	12.88	12.65	13.17	19.84	14.5	24.87	12.68	16.42	16.85	13	16.25	11.24	19.97	12.12	12.76	19.03	17.21	28.79	13.05	18.37
PgRLK274-02	3.04	4.45	4.97	6.93	3.13	6.45	3.95	5.42	5.58	2.1	2.73	3.37	1.53	4.54	3.51	1.79	7.56	5.82	5.68	5.03	5.74	4.11	4.32	5.84	5.21	2.11	2.81	4.11	4.34	5.7	8.28	3.66	4.51	5.89	4.22	5.55	6.65	2.6	5.1	2.7	5.71	4.2	3.57	3.92	9.19	5.41	7.13	1.74	11.27
PgRLK275	0	0	0	0	0	0	0	0	0	0	0	0	0	0	0	0	0	0	0	0	0	0	0	0	0	0	0	0	0	0	0	0	0	0	0.08	0	0	0	0	0	0	0	0	0.1	0.53	0.02	0	0	0.01
PgRLK276	0	0	0	0	0	0	0	0	0	0	0	0	0	0	0	0	0	0	0	0	0	0	0	0	0	0	0	0	0	0	0	0	0	0	0	0	0	0	0	0	0	0	0	0	0	0.52	0	0	0.63
PgRLK277	0	0	0	0	0	0	0	0	0	0	0	0	0	0	0	0	0	0	0	0	0	0	0	0	0	0	0	0	0	0	0	0	0	0	0	0	0	0	0	0	0	0	0	0	0	0	0	0	0
PgRLK278	0	0	0	0	0	0	0	0	0	0	0	0	0	0	0	0	0	0	0	0	0	0	0	0	0	0	0	0	0	0	0	0	0	0	0	0	0	0	0	0	0	0	1.46	0	0	0	0	0	0
PgRLK279	0	0	0	0	0	0	0	0	0	0	0	0	0	0	0	0	0	0	0	0	0	0	0	0	0	0	0	0	0	0	0	0	0	0	0	0	0	0	0	0	0	0	0	0	0	0	0	0	0
PgRLK280	0	0	0	0	0	0	0	0	0	0	0	0	0	0	0	0	0	0	0	0	0	0	0	0	0	0	0	0	0	0	0	0	0	0	0	0	0	0	0	0	0	0	0	0	0	0	0	0	0
PgRLK281	0	0	0	0	0	0	0	0	0	0	0	0	0	0	0	0	0	0	0	0	0	0	0	0	0	0	0	0	0	0	0	0	0	0	0	0	0	0	0	0	0	0	0	0	0	0	0	0	0
PgRLK282	0	0	0	0	0	0	0	0	0	0	0	0	0	1.38	0	0	0	0	1.12	0	0	0	0	0	0	0	0	0	0	0	0	0	0	0	0	0	0	0	0	2.42	0	0	0	0	0	0	0	0	0
PgRLK283	0	0	0	0	0	0	0	0	0	0	0	0	0	0	0	0	0	0	0	0	0	0	0	0	0	0	0	0	0	0	0	0	0	0	0	0	0	0	0	0	0	0	0	0	0	0	0	0	0
PgRLK284	0	0	0	0	0	0	0	0	0	0	0	0	0	0	0	0	0	0	0	0	0	0	0	0	0	0	0	0	0	0	0	0	0	0	0	0	0	0	0	0	0	0	0	0	0	0	0	0.43	0
PgRLK285	0	0	0	0	0	0	0	0	0	0	0	0	0	0	0	0	0	0	0	0	0	0	0	0	0	0	0	0	0	0	0	0	0	0	0	0	0	0	0	0	0	0	0	0	0	0	0	0	0
PgRLK286	0	0	0	0	0	0	0	0	0	0	0	0	0	0	0	0	0	0	0	0	0	0	0	0	0	0	0	0	0	0	0	0	0	0	0	0	0	0	0	0	0	0	0	0	0	0	0	0	0
PgRLK287	0	0	0	0	0	0	0	0	0	0	0	0	0	0	0	0	0	0	0	0	0	0	0	0	0	0	0	0	0	0	0	0	0	0	0	0	0	0	0	0	0	0	0	0	0	0	0	0	0
PgRLK288	0	0	0	0	0	0	0	0	0	0	0	0	0	0	0	0	0	0	0	0	0	0	0	0	0	0	0	0	0	0	0	0	0	0	0	0	0	0	0	0	0	0	0	0	0	0	0	0	0
PgRLK289	0	0	0	0	0	0	0	0	0	0	0	0	0	0	0	0	0	0	0	0	0	0	0	0	0	0	0	0	0	0	1.01	0	0	0	0	0	1.02	0	0	0	0	0	0	0	0.91	0.72	1.01	0	0
PgRLK290	0	0	0	0	0	0	0	0	0	0	0	0	0	0	0	0	0	0	0	0	0	0	0	0	0	0	0	0	0	0	0	0	0	0	0	0	0	0	0	0	0	0	0	0	0	0	0	0	0
PgRLK291	0.86	0.69	0	0	0	0	0.74	0	0	0	0	0	0	0	0	0	0.8	0	0	0	0	0	0	0	0	0	0	0	0	0	0	0	0	0	0	0	0.82	0	0	0	0.73	0	0	0	0	0	0	0	0
PgRLK292	0	0	0	0	0	0	0	0	0	0	0	0	0	0.72	0	0	0	0	0	0	0	0	0	0	0	0	0	0	0	0	0	0	0	0	0	0	0	0	0	0	0	0	0	0	0	0	0	0.59	0
PgRLK293	0	0	0	0	0	0	0	0	0	0	0	0	0	0	0	0	0	0	0	0	0	0	0	0	0	0	0	0	0	0	0	0	0	0	0	0	0	0	0	0	0	0	0	0	0	0	0	0	0
PgRLK294	0	0	0	0	0	0	0	0	0	0	0	0	0	0	0	0	0	0	0	0	0	0	0	0	0	0	0	0	0	0	0	0	0	0	0	0	0	0	0	0	0	0	0	0	0	0	0	0	0
PgRLK295	0	0	0	0	0	0	1.25	1.45	0	0	0	0	0	0	0	0	0	0	0	0	0	0	0	0	0	0	0	0	0	0	0	1.18	0	0	1.47	0	0	0	0	0	0	0	0	1.16	0	0	0	0	0
PgRLK296	0	0	0	0	0	0	0	0	0	0	0	0	0	0	0	0	0	0	0	0	0	0	0	0	0	0	0	0	0	0	0	0	0	0	0	0	0	0	0	0	0	0	0	0	0	0	0	0	0
PgRLK297	0	0	0	0	0	0	0	0	0	0	0	0	0	0	0	0	0	0	0	0	0	0	1.29	0	0	0	0	0	0	0	0	0	0	0	0	0	0	0	0	0	0	0	0	0	0	0	0	1.26	0
PgRLK298	0	0.81	1.13	0	0	0	0	0	0	0	0	0	0	0	0	0	0	0	0	0	1.2	0	0.93	0	0	1.29	0	0	0	0	0	0	0	0	0	1.07	0	0.95	0	0	0	0	0	0	0	0	1.92	0	0
PgRLK299	0	0	0	0	0	0	0	0	0	0	0	0	0	0	0	0	0	0	0	0	0	0	0	0	0	0	0	0	0	0	0	0	0	0	0	0	0	0	0	0	0	0	0	0	0	0	0	0	0
PgRLK300	0	0	0	0	0	0	0	0	0	0	0	0	0	0	0	0	0	0	0	0	0	0	0	0	0	0	0	0	0	0	0	0	0	0	0	0	0	0	0	0	0	0	0	0	0	0	0	0	0
PgRLK301	0	0	0	0	0	0	0	0	0	0	0	0	0	0	0	0	0	0	0	0	0	0	0	0	0	0	0	0	0	0	0	0	0	0	0	0	0	0	0	0	0	0	0	0	0	0	0	0	0
PgRLK302	0	0	0	0	0	0	0	0	0	0	0	0	0	0	0	0	0	0	0	0	0	0	0	0	0	0	0	0	0	0	0	0	0	0	0	0	0	0	0	0	0	0	0	0	0	0	0	0	0
PgRLK303	0	0	0	0	0	0	0	0	0	0	0	0	0	0	0	0	0	0	0	0	0	0	0	0	0	0	0	0	0	0	0	0	0	0	0	0	0	0	0	0	0	0	0	0	0	0	0	0	0
PgRLK304	0	0	0	0	0	0	0	0	0	0	0	0	0	0	0	0	0	0	0	0	0	0	0	0	0	0	0	0	0	0	0	0	0	0	0	0	0	0	0	0	0	0	0	0	0	0	0	0	0
PgRLK305	0	0	0	0	0	0	0	0	0	0	0	0	0	0	0	0	0	0	0	0	0	0	0	0	0	0	0	0	0	0	0	0	0	0	0	0	0	0	0	0	0	0	0	0	0	0	0	0	0
PgRLK306	0	0	0	0	0	0	0	0	0	0	0	0	0	0	0	0	0	0	0	0	0	0	0	0	0	0	0	0	0	0	0	0	0	0	0	0	0	0	0	0	0	0	0	0	0	0	0	0	0
PgRLK307	0	0.54	0.76	2.74	0.59	0	4.64	2.08	1.36	0	0	0	0.71	0	3.67	0	0.63	0	0	0.54	0	0	0.62	0	1.56	0.86	0	1.55	1.98	0	2.57	0	1.22	0	0.7	1.43	0	0	0	0	0.58	0	0.8	0.54	0	0	0	1.21	0
PgRLK308	0	0	0	0	0	0	0	0	0	0	0	0	0	0	0	0	0	0	0	0	0	0	0	0	0	0	0	0	0	0	0	0	0	0	0	0	0	0	0	0	0	0	0	0	0	0	0	0	0
PgRLK309	0	0	0	0	0	0	0	0	0	0	0	0	0	0	0	0	0	0	0	0	0	0	0	0	0	0	0	0	0	0	0	0	0	0	0	0	0	0	0	0	0	0	0	0	0	0	0	0	0
PgRLK310	0	0	0	0	0	0	0	0	0	0	0	0	0	0	0	0	0	0	0	0	0	0	0	0	0	0	0	0	0	0	0	0	0	0	0	0	0	0	0	0	0	0	0	0	0	0	0	0	0
PgRLK311	0	0	0	0	0	0	0	0	0	0	0	0	0	0	0	0	0	0	0	0	0	0	0	0	0	0	0	0	0	0	0	0	0	0	0	0	0	0	0	0	0	0	0	0	0	0	0	0	0
PgRLK312	0	0	0	0	0	0	0	0	0	0	0	0	0	0	0	0	0	0	0	0	0	0	0	0	0	0	0	0	0	0	0	0	0	0	0	0	0	0	0	0	0	0	0	0	0	0	0	0	0
PgRLK313	0	0	0	0	0	0	0	0	0	0	0	0	0	0	0	0	0	0	0	0	0	0	0	0	0	0	0	0	0	0	0	0	0	0	0	0	0	0	0	0	0	0	0	0	0	0	0	0	0
PgRLK314	0	0	0	0	0	0	0	0	0	0	0	0	0	0	0	0	0	0	0	0	0	0	0	0	0	0	0	0	0	0	0	0	0	0	0	0	0	0	0	0	0	0	0	0	0	0	0	0	0
PgRLK315	0	0	0	0	0	0	0	0	0	0	0	0	0	0	0	0	0	0	0	0	0	0	0	0	0	0	0	0	0	0	0	0	0	0	0	0	0	0	0	0	0	0	0	0	0	0	0	0	0
PgRLK316	0	0	0	0	0	0	0	0	0	0	0	0	0	0	0	0	0	0	0	0	0	0	0	0	0	0	0	0	0	0	0	0	0	0	0	0	0	0	0	0	0	0	0	0	0	0	0	0	1.12
PgRLK317	0	0	0	0	0	0	0	0	0	0	0	0	0	0	0	0	0	0	0	0	0	0	0	0	0	0	0	0	0	0	0	0	0	0	0	0	0	0	0	0	0	0	0	0	0	0	0	0	0
PgRLK318	0	0	0	0	0	0	0	0	0	0	0	0	0	0	0	0	0	0	0	1.05	0	0	0	0	0	0	0	0	0	0	0	0	0	0	0	0	0	0	0	0	0	0	0	2.16	1.14	0	0	0	0
PgRLK319	0	0	0	0	0	0	0	0	0	0	0	0	0	0	0	0	0	0	0	0	0	0	0	0	0	0	0	0	0	0	0	0	0	0	0	0	0	0	0	0	0	0	0	0	0	0	0	0	0
PgRLK320-01	0	0	0	0	0	0	0	0	0	0	0	0	0	0	0	0	0	0	0	1.14	0	0	0	0	0	0	0	0	0	0	0	0	0	0	0	0	0	0	0	0	0	0	0	0	0	0	0	0	0
PgRLK320-02	0	0	0	0	0	0	0	0	0	0	0	0.58	0	0	0	0	0	0	0	0	0	0	0	0	0	0	0	0	0.67	0	0	0	0	0	0	0	0	0.65	0	0	0	0	0	0	0	0	0	0.62	0
PgRLK321	0	0	0	0	0	0	0	0	0	0	0	0	0	0	0	0	0	0	0	0	0	0	0	0.92	0	0	0	0	0	0	0	0	0	0	0	0	0	0	0	0	0	0	1.18	0	0	0	0	0	0
PgRLK322	0	0	0	0	0	0	0	0	0	0	0	0	0	0	0	0	0	0	0	0	0	0	0	0	0	0	0	0	0	0	0	0	0	0	0	0	0	0	0	0	0	0	0	0	0	0	0	0	0
PgRLK323	0	0	0	0	0	0	0	0	0	0	0	0	0	0	0	0	0	0	0	0	0	0	0	0	0	0	0	0	0	0	0	0	0	0	0	0	0	0	0	0	0	0	0	0	0	0	0	0	0
PgRLK324	0	0	0.61	0.55	0.47	1.09	0.46	0	0	0	0.46	0	0.57	0.6	0	0	0	0.49	0.99	1.72	0	0	0	0	0.62	0	0	0	0	0.49	0.52	0	0.49	0.55	0.56	0	3.12	0	0.43	1.06	0	0.48	1.27	0	0.91	0.73	0.52	0.97	2.21
PgRLK325	0	0	0	0	0	0	0	0	0	0	0	0	0	0	0	0	0	0	0	0	0	0	0	0	0	0	0	0	0	0	0	0	0	0	0	0	0	0	0	0	0	1.25	0	0	1.2	0	0	0	0
PgRLK326	0	0	0	0	0	0	0	0	0	0	0	0	0	0	0	0	0	0	0	0	0	0	0	0	0	0	0	0	0	0	0	0	0	0	0	0	0	0	0	0	0	0	0	0	0	0	0	0	0
PgRLK327	0	0	0	0	0	0	0	0	0	0	0	0	0	0	0	0	0	0	0	0	0	0	0	0	0	0	0	0	0	0	0	0	0	0	0	0	0	0	0	0	0	0	0	0	0	0	0	0	0
PgRLK328	0	0	0	0	0	0	0	0	0	0	0	0	0	0	0	0	0	0	0	0	0	0	0	0	0	0	0	0	0	0	0	0	0	0	0	0	0	0	0	0	0	0	0	0	0	0	0	0	0.18
PgRLK329	0	0	0	0	0	0	0	0	0	0	0	0	0	0	0	0	0	0	0	0	0	0	0	0	0	0	0	0	0	0	0	0	0	0	0	0	0	0	0	0	0	0	0	0	0	0	0	0	0
PgRLK330	0	0	0	0	0	0	0	0	0	0	0	0	0	0	0	0	0	0	0	0	0	0	0	0	0	0	0	0	0	0	0	0	0	0	0	0	0	0	0	0	0	0	0	0	0	0	0	0	0
PgRLK331	0	0	0	0	0	0	0	0	0	0	0	0	0	0	0	0	0	0	0	0	0	0	0	0	0	0	0	0	0	0	0	0	0	0	0	0	0	0	0	0	0	0	0	0	0	0	0	0	0
PgRLK332	0	0	0	0	0	0	0	0	0	0	0	0	0	0	0	0	0	0	0	0	0	0	0	0	0	0	0	0	0	0	0	0	0	0	0	0	0	0	0	0	0	0	0	0	0	0	0	0	0
PgRLK333	0	0	0	0	0	0	0	0	0	0	0	0	0	0	0	0	0	0	0	0	0	0	0	0	0	0	0	0	0	0	0	0	0	0	0	0	0	0	0	0	0	0	0	0	0	0	0	0	0
PgRLK334	0	0	0	0	0	0	0	0	0	0	0	0	0	0	0	0	0	0	0	0	0	0	0	0	0	0	0	0	0	0	0	0	0	0	0	0	0	0	0	0	0	0	0	0	0	0	0	0	0
PgRLK335	0.61	0.98	0	3.09	1.59	0.62	3.66	1.25	3.07	0	0.52	0	1.29	1.34	1.1	1.13	1.7	0.56	1.67	0	0	2.01	0.56	0.56	1.4	0.78	0	0	2.38	2.74	4.07	1.52	0.55	1.25	0	1.29	2.34	0	0.49	0	2.62	0	0.72	0.48	0	1.23	2.9	0.55	0.5
PgRLK336	0	1.2	1.66	3.01	0	4.47	1.32	2.49	2.97	0	0	1.23	0	0	1.34	0	3.98	0	1.34	3.51	1.76	0	0	2.71	0	3.82	1.24	0	1.44	0	0	2.35	2.69	1.55	3.09	3.14	1.42	2.63	2.39	0	0	1.34	0	0	1.29	1	4.2	1.34	0.1
PgRLK337	0	0	0	0	0	0	0	0	0	0	0	0	0	0	0	0	0	0	0	0	0	0	0	0	0	0	0	0	0	0	0	0	0	0	0	0	0	0	0	0	0	0	0	0	0	0	0	0	0
PgRLK338	0	0	0	0	0	0	0	0	0	0	0	0	0	0	0	0	0	0	0	0	0	0	0	0	0	0	0	0	0	0	0	0	0	0	0	0	0	0	0	0	0	0	0	0	0	0	0	0	0
PgRLK339	0	0	0	0	0	0	0	0	0	0	0	0	0	0	0	0	0	0	0	0	0	0	0	0	0	0	0	0	0	0	0	0	0	0	0	0	0	0	0	0	0	0	0	0	0	0	0	0	0
PgRLK340	0	0	0	0	0	0	0	0	0	0	0	0	0	0	0	0	0	0	0	0	0	0	0	0	0	0	0	0	0	0	0	0	0	0	0	0	0	0	0	0	0	0	0	0	0	0	0	0	0
PgRLK341	0	0	0	0	0	0	0	0	0	0	0	0	0	0	0	0	0	0	0	0	0	0	0	0	0	0	0	0	0	0	0	0	0	0	0	0	0	0	0	0	0	0	0	0	0	0	0	0	0
PgRLK342	0	0	0	0	0	0	0	0	0	0	0	0	0	0	0	0	0	0	0	0	0	0	0	0	0	0	0	0	0	0	0	0	0	0	0	0	0	0	0	0	0	0	0	0	0	0	0	0	0
PgRLK343	0	0	0.75	0	0	0	0	0	0	0	0	0	0	0	0	0	0	0	0	0.53	0	0	0	0	0	0	0	0	0	0	0	0	0	0	0	0	0	0	0	0	0	0	0	1.06	0	0	0	0	0.54
PgRLK344	0	0	0	0	0	0	0	0	0	0	0	0	0	0	0	0	0	0	0	0	0	0	0	0	0	0	0	0	0	0	0	0	0	0	0	0	0	0	0	0	0	0	0	0	0	0	0	0	0
PgRLK345	0	0	0	0	0	0	0	0	0	0	0	0	0	0	0	0	0	0	0	0	0	0	0	0	0	0	0	0	0	0	0	0	0.91	0	0	0	0	0	0	0	0	0	0	0	0.86	0	0	0	0
PgRLK346	0	0	0	0	0	0	0	0	0	0	0	0	0	0	0	0	0	0	0	0	0	0	0	0	0	0	0	0	0	0	0	0	0	0	0	0	0	0	0	0	0	0	0	0	0	0	0	0	0
PgRLK347	2.56	3.09	4.29	10.36	0	3.85	0	2.62	0	6.93	1.08	4.26	4.06	2.85	0	4.77	1.19	0	1.16	5.04	6.06	2.1	2.35	3.5	0	0	0	2.93	1.24	0	0	5.32	1.16	1.33	9.29	0	0	0	3.09	6.23	2.19	11.49	3.03	2.08	2.2	0.86	2.42	0	0
PgRLK348	0	0	0	0	0	0	0	0	0	0	0	0	0	0	0	0	0	0	0	0	0	0	0	0	0	0	0	0	0	0	0	0	0	0	0	0	0	0	0	0	0	0	0	0	0	0	0	0	0
PgRLK349	0	0	0	0	0	0	0	0	0	0	0	0	0	0	0	0	0	0	0	0	0	0	0	0	0	0	0	0	0	0	0	0	0	0	0	0	0	0	0	0	0	0	0	0	0	0	0	0	0
PgRLK350	0	0	0	0	0	0	0	0	0	0	0	0	0	0	0	0	0	0	0	0	0	0	0	0	0	0	0	0	0	0	0	0	0	0	0	0	0	0	0	0	0	0	1.22	0	0	0	0	0	0
PgRLK351	0	0	0	0	0	0	0	0	0	0	0	0	0	0	0	0	0	0	0	0	0	0	0	0	0	0	0	0	0	0	0	0	0	0	0	0	0	0	0	0	0	0	0	0	0	0	0	0	0
PgRLK352	0	0	0	0	0	0	0	0	0	0	0	0	0	0	0	0	0	0	0	0	0	0	0	0	0	0	0	0	0	0	0	0	0	0	0	0	0	0	0	0	0	0	0	0	0	0	0	0	0
PgRLK353	6.01	0.96	0	1.21	0	3.61	3.15	0	7.19	3.89	3.04	9.97	0	5.33	0	0	3.35	0	3.26	1.89	2.84	0	3.31	5.47	0	1.54	4.01	2.75	1.16	0	2.28	1	1.09	8.7	0	3.8	2.3	3.37	0	7	0	4.3	0	0	1.03	0	2.27	0	0.98
PgRLK354	0	0	0	0	0	0	0	0	0	0	0	0	0	0	0	0	0	0	0	0	0	0	0	0	0	0	0	0	0	0	0	0	0.24	0	0	0	0	0	0	0	0	0	0	0	0	0	0	0.24	0
PgRLK355	0	0	0	0	0	0	0	0	0	0	0	0	0	0	0	0	0	0	0	0	0	0	0	0	0	0	0	0	0	0	0	0	0	0	0	0	0	0	0	0	0	0	0	0	0	0	0	0	0
PgRLK356	0	0	0	0	0	0	0	0	0	0	0	0	0	0	0	0	0	0	0	0	0	0	0	0	0	0	0	0	0	0	0	0	0	0	0	0	0	0	0	0	0	0	0	0	0	0	0.97	0	0
PgRLK357	5.33	1.89	13.2	2.98	8.77	5.94	6.04	0	7.1	1.84	8.46	1.97	1.24	6.48	9.5	3.82	5.48	6.98	12.31	6.55	6.25	6.79	4.4	5.39	3.38	3.75	5.95	2.02	2.3	1.58	7.84	9.8	6.92	18.63	0	4.35	5.08	0	7.08	3.4	4.04	11.05	0	0	1.43	5.55	0	1.06	0
PgRLK358	0	0	0	0	0	0	0	0	0	0	0	0	0	0	0	0	0	0	0	0	0	0	0	0	0	0	0	0	0	0	0	0	0	0	0	0	0	0	0	0	0	0	0	0	0	0	0	0	0
PgRLK359	0	0	0	0	0	0	0	0	0	0	0	0	0	0	0	0	0	0	0	0	0	0	0	0	0	0	0	0	0	0	0	0	0	0	0	0	0	0	0	0	0	0	0	0	0	0	0	0	0
PgRLK360	0	0	0	0	0	0	0	0	0	0	0	0	0	0	0	0	0	0	0	0	0	0	0	0	0	0	0	0	0	0	0	0	0	0	0	0	0	0	0	0	0	0	0	0	0	0	0	0	0
PgRLK361	0	0	0	0	0	0	0	0	0	0	0	0	0	0	0	0	0	0	0	0	0	0	0	0	0	0	0	0	0	0	0	0	0	0	0	0	0	0	0	0	0	0	0	0	0	0	0	0	0
PgRLK362	0	0	0.73	0.66	0.56	0	0.56	0	0	0	0	0.54	0	0	0	0	0	0	0	0	0	0	1.2	1.19	0	0	0.55	0	0.64	0	0	0	0	0	0	0	1.25	0	0	0.63	0.56	0	0	0.52	0	0	0.62	0.58	0
PgRLK363	0	1.85	1.29	3.49	1	1.15	1	1.18	0	1.24	0.97	4.78	1.21	1.28	1.04	0	0	0	0	0.91	0	1.89	1.06	3.14	1.35	4.41	2.88	5.26	1.12	1.03	0	0	1.04	2.38	1.19	0	0	0	0.92	2.24	0	0	1.36	0	1.97	1.55	2.17	0	0
PgRLK364	9	6.32	1.26	21.58	2.92	2.26	1.96	5.75	12.36	7.29	1.9	2.8	7.12	6.24	7.09	3.13	4.18	10.21	2.04	0.89	3.98	1.85	2.06	0	2.63	15.81	1.88	2.57	8.73	3.02	2.13	0	3.05	2.32	12.81	8.29	4.31	2.1	4.51	3.28	11.52	1.01	1.33	1.81	1.92	2.27	0	0	0
PgRLK365	0	0	0	0	0	0	0	0	0	0	0	0	0	0	0	0	0	0	0	0	0	0	0	0	0	0	0	0	0	0	0	0	0	0	0	0	0	0	0	0	0	0	0	0	0	0	0	0	0
PgRLK366	0	0	0	0	0	0	0	0	0	0	0	0	0	0	0	0	0	0	0	0	0	0	0	0	0	0	0	0	0	0	0	0	0	0	0	0	0	0	0	0	0	0	0	0	0	0	0	0	0
PgRLK367	0	0	0	0	0	0	0	0	0	0	0	0	0	0	0	0	0	0	0	0	0	0	0	0	0	0	0	0	0	0	0	0	0	0	0	0	0	0	0	0	0	0	0	0	0	0	0	0	0
PgRLK368	0	0	0	0	0	0	0	0	0	0	0	0	0	0	0	0	0	0	0	0	0	0	0	0	0	0	0	0	0	0	0	0	0	0	0	0	0	0	0	0	0	0	0	0	0	0	0	0	0
PgRLK369	2.21	3.91	1.37	1.72	1.9	0.49	2.67	9.02	1.96	0.53	0.62	0	1.29	0.8	0.44	2.25	1.13	1.11	0	0	0.57	2.01	0	0.22	2.76	0.62	1.23	1.67	1.67	5.46	0.7	0.41	1.54	0.98	1.26	3.34	0.94	0.23	0.97	0.47	2.51	0.43	3.42	3.63	1.82	0.49	1.39	1.53	1.98
PgRLK370	6.51	7.32	5.82	9.2	5.63	2.61	2.29	10.63	14.28	12.66	5.48	7.56	6.87	7.24	10.55	10.9	1.21	8.27	12.95	15.37	6.15	4.27	5.97	2.37	9.18	5	8.69	7.45	8.83	2.33	9.88	3.24	9.41	9.45	18.88	6.86	14.95	2.43	10.45	5.06	12.21	14.01	7.69	4.22	2.24	0	3.68	2.34	0
PgRLK371	0	0	0	0	0	0	0	0	0	0	1.35	0	0	0	0	0.74	0	0	0	0	0	0	0	0	0.92	1.02	0	0	0	0	0	0	0	0	0	0	0	0	0	0	0	0	0	0	0	0	0	0	0
PgRLK372	0	0	0	0	0	0	0	0	0	0	0	0	0	0	0	0	0	0	0	0	0	0	0	0	0	0	0	0	0	0	0	0	0	0	0	0	0	0	0	0	0	0	0	0	0	0	0	0	0
PgRLK373	0	0	0	0	0	0	0	0	0	0	0	0	0	0	0	0	0	0	0	0	0	0	0	0	0	0	0	0	0	0	0	0	0	0	0	0	0	0	0	0	0	0	0	0	0	0	0	0	0
PgRLK374	0	0	0	0	0	0	0	0	0	0	0	0	0	0	0	0	0	0	0	0	0	0	0	0	0	0	0	0	0	0	0	0	0	0	0	0	0	0	0	0	0	0	0	0	0	0	0	0	0
PgRLK375	0	0	0	0	0	0	0	0	0	0	0	0	0	0	0	0	0	0	0	0	0	0	0	0	0	0	0	0	0	0	0	0	0	0	0	0	0	0	0	0	0	0	0	0	0	0	0	0	0
PgRLK376	0	1.09	0.76	0	0.59	0	0	0	0	1.47	0.57	0	0	0	0.61	0.63	0	0	0	1.62	0.8	0	0	0.62	0	0	0	0	0	0	0	1.13	0.61	0.7	0	0	0.65	0	0.54	0	0	0	0.8	0	1.14	0	0.65	0	0.55
PgRLK377	0	0	0	0	0	0	0	0	0	0	0	1.57	0	0	0	0.87	0	0	0	0	0	0	0	0.86	0	0	0	0	0	0	0.89	0	0	0	0	0	0	0	0	0	0.8	0	0	0	0	0	0.89	0.84	1.54
PgRLK378	3.01	0.17	0.48	3.01	0.18	0.65	1.79	0.66	1.29	1.38	0.36	0.36	0.9	1.16	0.58	0.98	0.4	0.97	1.16	2.2	1	0	1.17	0.78	0.48	0.54	1.44	1.21	2.92	0	1.62	1.59	0.38	1.07	3.29	0.67	3.27	0.6	1.19	0.83	0.91	1.33	0	0.17	1.58	0	2.43	0.19	0.17
PgRLK379	0	2.45	0	1.54	1.32	0	1.35	0	0	0	0	0	0	1.7	0	0	1.42	2.77	0	0	3.61	2.5	0	1.39	1.8	0	0	0	1.47	1.36	0	0	0	0	0	0	0	0	1.23	0	1.3	0	0	0	0	1.02	1.44	0	1.25
PgRLK380	0	0	0	0	0	0	0	0	0	0	0	0	0	0	0	0	0	0	0	0	0	0	0	0	0	0	0	0	0	0	0	0	0	0	0	0	0	0	0	0	0	0	0	0	0	0	0	0	0
PgRLK381	0	0	0	0	0	0	0	0	0	0	0	0	0	0	0	0	0	0	0	0	0	0	0	0	0	0	0	0	0	0	0	0	0	0	0	0	0	0	0	0	0	0	0	0	0	0	0	0	0
PgRLK382	0	0	0	0	0	0	0	0	0	0	0	0	0	0	0	0	0	0	0	0	0	0	0	0	0	0	0	0	0	0	0	0	0	0	0	0	0	0	0	0	0	0	0	0	0	0	0	0	0
PgRLK383	0	0	0	0	0	0	0	0	0	0	0	0	0	0	0	0	0	0	0	0	0	0	0	0	0	0	0	0	0	0	0	0	0	0	0	0	0	0	0	0	0	0	0	0	0	0	0	0	0
PgRLK384-01	0	0	0	0	0	0	0	0	0	0	0	0	0	0	0	0	0	0	0	0	0	0	0	0	0	0	0	0	0	0	0	0	0	0	0	0	0	0	0	0	0	0	0	0	0	0	0	0	0
PgRLK384-02	0	0	0	0	0	0	0	0	0	0	0	0	0	0	0	0	0	0	0	0	0	0	0	0	0	0	0	0	0	0	0	0	0	0	0	0	0	0	0	0	0	0	1.27	0	0	0	0	0	0
PgRLK385	5.06	3.24	7.9	4.08	5.24	3.04	5.26	2.07	1.01	2.18	0.85	5.88	2.13	6.71	3.64	1.87	1.88	2.75	5.49	6.38	1.19	3.32	4.63	4.6	2.35	3.87	2.53	18.47	5.88	4.52	0.96	4.19	2.74	3.12	3.13	3.19	5.8	5.67	3.24	1.96	6.04	7.23	4.76	3.24	0.86	2.71	2.86	0.91	1.65
PgRLK386	0	2.31	4.82	4.36	0	1.44	3.8	5.87	0	0	1.21	0	1.52	0	1.29	4.01	2.67	0	0	2.26	0	4.72	0	0	3.39	0	1.2	6.58	5.56	7.71	4.09	0	2.6	1.5	4.47	0	2.75	0	9.24	0	1.22	0	0	0	0	0	0	2.59	0
PgRLK387	0	0	0.66	1.79	0.51	0	0	1.21	0	0	1.5	0.99	0	0	0.53	0	0	1.08	0	1.41	0.7	0	0	1.08	0.68	0.75	0	1.35	0	0	0.56	0.49	0	0.6	0.61	0	0	1.11	0	0	0	0.53	0	2.81	0.99	0	2.24	0	0
PgRLK388	0	0	0	2.63	2.25	2.61	2.29	0	0	1.41	1.1	0	0	0	1.17	1.21	1.21	0	0	0	0	0	0	4.74	0	0	1.09	1.49	0	0	0	1.08	0	1.35	0	1.37	2.49	1.22	0	0	0	2.33	1.54	0	0	2.62	2.45	0	0
PgRLK389	1.12	3.14	3.75	1.13	2.42	7.32	0.95	1.72	0.56	2.42	1.89	5.6	1.77	4.91	3.03	1.03	5.19	3.05	3.04	7.98	5.26	6.44	3.59	6.13	1.28	1.42	4.23	5.1	1.64	0	3.72	5.57	5.55	6.83	1.73	0	0	6.28	2.24	1.63	2.39	5.48	6.56	2.21	5.14	3.76	3.18	4.01	0.46
PgRLK390	0	0	0	0	0	0	0	0	0	0	0	0	0	0	0	0	0	0	0	0	0	0	0	0	0	0	0	0	0	0	0	0	0	0	0	0	0	0	0	0	0	0	0	0	0	0	0.37	0	0
PgRLK391	11.29	6.81	4.73	4.28	7.33	0	4.98	2.88	2.82	4.58	2.38	2.34	2.98	0	1.27	5.26	2.63	0	1.28	0	3.34	11.59	6.48	1.29	8.33	3.62	5.89	3.23	4.1	7.58	5.36	2.35	10.22	4.41	4.39	5.96	2.7	3.96	2.27	5.49	4.82	2.54	3.34	0	1.22	0	2.66	1.27	0
PgRLK392	0	0	0	0	0	0	0	0	0	0	0	0	0	0	0	0	0	0	0	0	0	0	0	0	0	0	0	0	0	0	0	0	0	0	0	0	0	0	0	0	0	0	0	0	0	0	0	0	0
PgRLK393	0	0	1.63	2.96	0	0	0	0	0	1.58	0	3.64	0	0	1.32	0	0	1.33	1.32	2.3	0	0	1.34	0	0	1.87	0	5.02	0	0	1.39	2.43	0	0	3.03	0	0	0	1.18	0	3.74	3.94	0	0	0	1.97	1.38	0	0
PgRLK394	0.95	0	0	0	0.82	0	1.64	0	0	0	0	0	0	1.05	0	0.88	0	0	0.86	0.75	0	0	0	0	0	0	0	0	0	0	0	0	0	0.97	0	0	0	0	0	0	0	0	0	0	0	0	0	0	0
PgRLK395	0	0	0	0	0	0	0	0	0	0	0	0	0	0	0	0	0	0	0	0	0	0	0	2.6	0	0	0	0	0	0	0	0	0	0	0	0	0	0	0	0	0	0	0	0	0	0	0	0	0
PgRLK396	0	0	0	0	0	0	0	0	0	0	0	0	0	0	0	0	0	0	0	0	0	0	0	0	0	0	0	0	0	0	0	0	0.19	0	0	0	0	0	0	0	0	0	0	0	0	0	0	0	0
PgRLK397	0	0	0	0	0	0	0	0	0	0	0	0	0	0	0	0	0	0	0	0	0	0	0	0	0	0	0	0	0.46	0	0	0	0	0	0	0	0	0	0	0	0	0	0	0	0	0	0	0	0.09
PgRLK398	0	0	0	0	0	0	0.59	0	0	0	0	0	0	0	0	0	0	0	0	0.55	0	0	0	0	0	0	0	0	0	0	0	0	0	0	0	0	0	0	0	0	0	0.61	0	0	0	0.46	0	0.62	1.12
PgRLK399	0	0	0	0	0	0	0	0	0	0	0	0	0	0	0	0	0	0	0	0	0	0	0	0	0	0	0	0	0	0	0	0	0	0	0	0	0	0	0	0	0	0	0	0	0	0	0	0	0
PgRLK400	0	1.08	0	1.36	0	0	0	1.37	0	0	0	1.12	0	0	1.21	0	0	0	1.21	0	0	0	0	1.22	0	0	0	0	0	0	0	0	0	0	0	0	1.29	0	0	0	0	0	0	0	0	0.9	0	0	1.1
PgRLK401	0	0	0	0	0	0	0	0	0	0	0	0	0	0	0	0	0	0	0	0	0	0	0	0	0	0	0	0	0	0	0	0	0	0	0	0	0	0	0	0	0	0	0	0	0	0	0	0	0
PgRLK402	2.25	0.9	0	1.88	0.65	0	0.63	0.38	0.37	0.81	0.63	0.93	0.39	1.22	0.67	0.69	0.35	0.34	1.01	1.18	0	0.61	0	0.34	1.27	0.94	0.63	1.7	1.45	0.33	0.35	0.62	1.34	0.38	0.77	1.18	0.36	0.7	0.89	0	1.28	2.32	0.44	0	0	0	0	0.33	0.3
PgRLK403	0	0	0	0	0	0	0	0	0	0	0	0	0	0	0	0	0	0	0	0	0	0	0	0	0	0	0	0	0	0	0	0	0	0	0	0	0	0	0	0	0	0	0	0	0	0	0	0	0
PgRLK404	5.34	1.7	0.59	17.17	0	1.07	0.45	0.54	0.53	1.73	2.69	1.77	1.12	2.33	0.96	2.46	1.48	0.48	2.07	4.22	2.5	0	2.92	3.88	0	2.7	1.79	3.03	0.43	0.95	3.03	1.33	0.48	1.62	10.98	0.56	2.04	2.49	2.97	0.52	0	1.42	1.25	2.94	2.66	1.43	2.52	1.9	0.43
PgRLK405	0	0	0	0	0	0	0	0	0	0	0	0	0	0	0	0	0	0	0	0	0	0	0	0	0	0	0	0	0	0	0	0	0	0	0	0	0	0	0	0	0	0	0	0	0	0	0.16	0	0
PgRLK406	0	2.87	1.33	0	2.58	1.8	1.02	0.61	2.39	2.58	0.5	1.49	0	2.62	0	1.1	2.21	2.17	4.32	10.86	0.7	2.94	1.09	2.18	2.05	0	0.5	2.04	1.16	0	3.39	3.46	0.54	1.21	0.62	0	3.42	0.56	1.43	0	2.55	4.25	1.4	0.94	1	0	1.69	1.07	0.97
PgRLK407	0	0.6	0.84	0	0.65	0	0.65	0	0	1.63	0	0.63	1.59	0	0.68	0	0.7	0.68	0	2.97	2.66	0	1.38	0.69	1.73	0	1.26	0	0.73	0	0	0.62	0	2.31	0	1.58	0.72	2.11	0	0.73	0	0.67	0.88	1.2	0	0	0	0.67	0
PgRLK408	8.45	9.69	8.09	31.74	9.4	27.83	15.83	0	3.61	48.26	52.88	67.14	8.92	67	26.09	4.49	6.73	26.3	65.49	11.41	71.25	9.9	31	29.67	21.21	4.63	38.29	13.8	5.85	2.16	2.29	14.03	5.45	48.71	19.99	12.72	6.93	19.19	15.5	46.89	6.18	10.81	0	1.95	12.4	15.41	12.52	2.17	24.66
PgRLK409	0	0	0	0	0	0	0	0	0	0	0	0	0	0	0	0	0	0	0	0	0	0	0	0	0	0	0	0	0	0	0	0	0	0	0	0	0	0	0	0	0	0	0	0	0	0	0	0	0
PgRLK410	0	0	0	0	0	0	0	0	0	0	0	0	0	0	0	0	0	0	0	0	0	0	0	0	0	0	0	0	0	0	0	0	0	0	0	0	0	0	0	0	0	0	0	0	0	0	0	0	0
PgRLK411	0	0	0	0	0	0	0	0	0	0	0	0	0	0	0	0	0	0	0	0	0	0	0	0	0	0	0	0	0	0	0	0	0	0	0	0	0	0	0	0	0	0	0	0	0	0	0	0	0
PgRLK259-02	0	0	0	0	0	0	0	0	0	0	0	0	0	0	0	0	0	0	0	0	0	0	0	0	0	0	0	0	0	0	0	0	0	0	0	0	0	0	0	0	0	0	0	0	0	0	0	0	0
PgRLK259-03	0	0	0	0	0	0	0	0	0	0	0	0	0	0	0	0	0	0	0	0	0	0	0	0	0	0	0	0	0	0	0	0	0	0	0	0	0	0	0	0	0	0	0	0	0	0	0	0	0
PgRLK412	0	0	0	0	0	0	0	0	0	0	0	0	0	0	0	0	0	0	0	0	0	0	0	0	0	0	0	0	0	0	0	0	0	0	0	0	0	0	0	0	0	0	0	0	0	0	0	0	0
PgRLK413	0	0	0	0	0	0	1.22	0	0	3	0	0	0	3.09	0	1.29	0	0	0	0	0	0	0	0	0	0	0	0	0	0	1.32	0	0	0	1.44	0	1.33	0	0	0	1.18	0	0	0	0	0	1.31	1.25	0
PgRLK414	0	0	0	0	0	0	0	0	0	0	0	0	0	0	0	0	0	0	0	0	0	0	0	0	0	0	0	0	0	0	0	0	0	0	0	0	0	0	0	0	0	0	0	0	0	0	0	0	0
PgRLK415	0	0	0	0	0	0	0	0	0	0	0	0	0	0	0	0	0	0	0	0	0	0	0	0	0	0	0	0	0	0	0	0	0	0	0	0	0	0	0	0	0	0	0	0	0	0	0	0	0
PgRLK416	3.04	0.61	5.94	4.6	9.19	3.05	5.21	7.77	4.56	4.1	0	3.16	2.4	8.36	4.79	1.41	3.52	2.76	6.19	3.6	4.47	8.73	2.78	4.15	5.25	3.87	4.45	2.6	5.91	4.07	5.76	3.78	3.42	2.33	3.14	1.6	2.91	4.97	0	0.74	2.59	7.45	1.78	1.81	1.28	1.53	2.16	0.68	1.24
PgRLK417	0.65	1.21	1.94	1.09	2.62	0.87	1.64	3.33	0.87	0.23	0.37	0	0.46	1.18	0.2	0.8	2.01	0.79	1.57	1.03	0	0	0.4	0.4	2.2	0.27	0.37	1.23	1.06	0.19	1.44	0.36	1.37	0.22	1.12	0.68	2.7	0	2.94	0.63	1.67	1.73	0.51	0.68	1.61	0	0.62	0.58	0.7
PgRLK418	0	0	0	0	0	0	0	0	0	0	0	0	0	0	0	0	0	0	0	0	0	0	0	0	0	0	0	0	0	0	0	0	0.28	0	0	0	0	0	0	0	0	0	0	0	0.51	0	0	0	0
PgRLK419	0	0	0	0	0	0	0	0	0	0	0	0	0	0	0	0	0	0	0	0	0	0	0	0	0	0	0	0	0	0	0	0	0	0	0	0	0	0	0	0	0	0	0	0	0	0	0	0	0
PgRLK420	0	0	0	0	0	0	0	0	0	0	0	0	0	0	0	0	0	0	0	0	0	0	0	0	0	0	0	0	0	0	0	0	0	0	0	0	0	0	0	0	0	0	0	0	0	0	0	0	0
PgRLK421	0	0	0	0	0	0	0	0.64	0.62	0	0	0	0	0.68	0	0	0	1.7	0.56	0.98	0	0	0	0.57	0	0.79	0.52	0.71	0.61	0	1.18	0.52	0.56	0.63	0	1.31	1.19	0	0	0	1.06	1.66	2.19	2.95	0.52	0.42	1.18	1.67	0.51
PgRLK422	0	0	0	0	0	0	0	0	0	0	0	0	0	0	0	0	0	0	0	0	0	0	0	0	0	0	0	0	0	0	0	0	0	0	0	0	0	0	0	0	0	0	0	0	0	0	0	0	0
PgRLK423	0	0	0	0	0	0	0	0	0	0	0.22	0.43	0	0	0	0	0	0.23	0	0	0	1.26	0	0.23	0	0	0	0.58	0	0	0	0	0	0.38	0	0.54	0	0	0	0	0	0	0	0	0	0	0	0	0.83
PgRLK424	1.43	0.23	0.63	0.29	0.49	1.14	1.43	1.75	0.28	0.92	0.72	0	0.3	0.93	0	0.26	0.53	0.52	1.03	0.9	0.33	0	0.78	0	0.96	0	0.48	0	0	0.76	0.54	0.47	0.26	0	1.75	0.89	1.09	0	0.45	0	0.24	0.76	0.33	1.33	0.47	0.95	0.81	0.51	0.46
PgRLK425	0	0	0	0	0	0	0	0	0	0	0	0	0	0	0	0	0	0	0	0	0	0	0	0	0	0	0	0	0	0	0	0	0	0	0	0	0	0	0	0	0	0	0	0	0	0	0	0	0
PgRLK426	0	0	0	0	0	0	0	0	0	0	0	0	0	0	0	0	0	0	0	0	0	0	0	0	0	0	0	0	0	0	0	0	0	0	0	0	0	0	0	0	0	0	0	0	0	0	0	0	0
PgRLK427	2.47	1.58	2.75	3.47	1.7	2.48	6.68	1.01	0	0.53	0	0.82	1.04	2.69	3.1	2.73	3.19	0.45	0	0.78	0	0.81	1.8	1.8	0	1.25	0.41	5.6	1.92	1.76	1.4	1.22	2.22	0.5	1.01	1.55	5.18	1.38	1.96	0.95	0.42	2.19	2.88	1.55	0	1.32	3.73	1.83	2.4
PgRLK428	33.51	46.39	30.6	24.58	22.82	33.59	50.16	61.17	34.46	29.6	12.82	12.58	13.91	19.08	15.54	18.83	62.2	28.56	16.52	19.21	13.16	19.98	1.86	15.71	17.7	40.14	3.39	24.34	24.61	48.99	50.03	10.95	28.4	16.71	23.08	34.18	42.71	5.69	34.14	16.75	39.83	24.5	5.97	4.07	12.94	4.77	10.54	4.55	14.07
PgRLK429	2.44	1.17	2.17	0	0	0	0	3.97	2.92	0	0.97	0	0	0	0	0	0	0	0	0	0	0.8	0	0	0	2.46	0	0	3.31	0	2.76	0.8	0	0	0	5.61	4.18	0	2.32	0	3.32	0	1.7	0	1.21	0	0	0	0
PgRLK430-01	3.48	0.35	0	0.87	0	0	0	0	0	0	0	0	0	0	0	0.4	0	0	0	0	0	0	0	0	2.96	0	0	0	1.69	0.77	0	0	0	0	1.79	0	0	0	0	0	0	0	0	0	0.52	0.29	0	0.39	2.46
PgRLK430-02	0	0	2.85	0	0	0	0.43	0	0	0	0	0	0	0	0	0	0	1.39	0	0	0	0	0	0	0	1.29	0	0	0	0	0	0	0	1.04	0	0	0	0	0	0	0.44	0	1.19	0.4	0.67	0	0.48	0	0
PgRLK431	0	0	0.91	0	0.7	0.82	0	3.33	0	0	0	0	0	1.79	0	0.75	2.27	0	0.74	1.93	0	1.34	2.24	0	1.88	3.11	1.36	1.86	0.79	1.46	1.54	0	0	0	0	0	0	0	0	0	0	1.45	1.91	2.6	0	0	2.31	0	0
PgRLK432	0	0	0	0	0	0	0	0	0	0	0	0	0	0	0	0	0	0	0	0	0	0	0	0	0	0	0	0	0	0	0	0	0	0	0	0	0	0	0	0	0	0	0	0	0	0	0	0	0
PgRLK433	0	0	0	0	0	0	0	0	0	0	0	0	0	0	0	0	0	0	0	0	0	0	0	0	0	0	0	0	0	0	0	0	0	0	0	0	0	0	0	0	0	0	0	0	0	0	0	0	0
PgRLK434	0	0	0	0	0	0	0	0	0	0	0	0	0	0	0	0	0	0	0	0	0	0	0	0	0	0	0	0	0	0	0	0	0	0	0	0	0	0	0	0	0	0	0	0	0	0	0	0	2.53
PgRLK435	5.74	0.42	0.19	2.79	3.44	0.52	1.16	7.09	1.04	2.43	1.31	0.87	0.73	1.13	0.94	1.27	0.64	1.1	1.73	3.57	0.61	14.21	1.11	1.42	1.56	5.24	0.44	3.15	0.84	4.33	6.23	4.16	3.89	3.65	4.98	13.97	0.33	0.97	0.83	0.5	1.48	2.15	1.41	1.21	1.14	0	2.14	1.39	1.12
PgRLK436	0	0	0	0	0	0	0	0	0	0	0	0	0	0	0	0	0	0	0	0	0	0	0	0	0	0	0	0	0	0	0	0	0	0	0	0	0	0	0	0	0	0	0	0	0	0	0	0	0
PgRLK437	4.54	0	1.69	6.85	3.92	6.07	0.65	0	3.02	4.08	1.91	6.28	2.39	4.15	2.04	1.4	0.7	2.06	2.73	1.79	4.44	3.72	1.38	4.13	4.35	1.92	2.53	5.17	0.73	0.67	2.15	2.5	2.04	5.4	3.12	3.18	2.17	9.18	3.62	3.66	3.87	2.02	4.43	6.01	3.81	2.03	3.57	1.35	7.99
PgRLK438	0	0	0	0	0	0	0	0	0	0	0	0	0	0	0	0	0	0	0	0	0	0	0	0	0	0	0	0	0	0	0	0	0	0	0	0	0	0	0	0	0	0	0	0	0	0	0	0	0
PgRLK439	0	0	0	0	0	0	0	0	0	0	0	0	0	0	0	0	0	0	0	0	0	0	0	0	0	0	0	0	0	0	0	0	0	0	0	0	0	0	0	0	0	0	0	0	0	0	0	0	0
PgRLK440	0	0	0	0	0	0	0	0	0	0	0	0	0	0	0	0	0	0	0	0	0	0	0	0	0	0	0	0	0	0	0	0	0	0	0	0	0	0	0	0	0	0	0	0	0	0	0	0	0
PgRLK441	0	0	0	0	0	0	1.11	0	0	0	0	0	0	0	0	0	0	0.4	0	0	0	0	0	0	0	0	0	0	0	0	0.41	0	0	0	0	0	0	0	0	0	0	0.39	0	0.34	0	0	0	0	0
PgRLK442	4.46	13.16	9.98	1.5	10.3	5.96	3.95	6.07	4.45	3.22	2.51	0	4.72	9.96	4.02	6.93	9.7	12.15	2.69	2.34	0	0	4.1	4.06	8.8	0	2.48	8.52	4.32	4	11.3	4.95	12.12	6.2	1.54	6.28	2.85	0	7.18	4.34	5.07	5.35	1.76	1.21	3.86	1	2.8	2.68	0
PgRLK443	8.73	17.5	10.96	8.81	16.98	12.03	8.54	12.25	4.36	8.25	4.59	4.53	3.45	7.25	7.86	12.15	10.13	9.9	5.92	10.31	6.43	10.74	4	9.93	10.18	15.32	6.38	8.72	4.23	11.7	11.37	8.15	8.86	6.75	2.26	10.34	8.35	12.24	24.48	3.18	12.09	8.78	8.99	6.15	9.3	3.66	10.29	4.89	1.78
PgRLK444	0	0	0	0	0	0	0	0	0	0	0	0	0	0	0	0	0	0	0	0	0	0	0	0	0	0	0	0	0	0	0	0	0	0	0	0	0	0	0	0	0	0	0	0	0	0	0	0	0
PgRLK445	0	0	0	0	0	0	0	0	0	0	0	0	0	0	0	0	0	0	0	0	0	0	0	0	0	0	0	0	0	0	0	0	0	0	0	0	0	0	0	0	0	0	0	0	0	0.07	0	0	0
PgRLK446	0	0	0	0	0	0	0	0	0	0	0	0	0	0	0	0	0	0	0	0	0	0	0	0	0	0	0	0	0	0	0	0	0	0	0	0	0	0	0	0	0	0	0	0	0	0	0	0	0
PgRLK447	0	3.81	0	1.03	1.52	2.04	1.77	1.04	0	2.2	0	0	0	0	0	2	0.95	0	0.92	0	1.2	0	0	0	0	0	0.85	2.33	0	0	0	0.85	2.76	0	0	1.07	0	0.95	0	0	0	0	0	0	1.73	0	0.96	0	0
PgRLK448	0	0	0	0	0	0	0	0	0	0	0	0	0	0	0	0	0	0	0	0	0	0	0	0	0	0	0	0	0	0	0	0	0	0	0	0	0	0	0	0	0	0	0	0	0	0	0	0	0
PgRLK449	0	3.72	3.45	0	0	3.09	1.37	3.15	1.54	8.34	3.9	5.12	3.26	1.72	2.78	11.51	1.44	1.4	4.18	9.7	1.83	0	4.25	1.4	1.83	3.96	0	7.07	0	1.38	4.39	2.57	1.4	8.05	3.2	1.63	1.48	1.44	1.24	0	5.26	15.26	0	3.79	4.01	3.11	14.53	2.78	2.53
PgRLK450	1.11	1.77	1.24	4.47	1.44	3.34	2.35	5.67	4.99	1.8	0.85	0.92	0.58	1.21	0.79	1.53	4.11	1.51	1.51	3.95	3.25	5.46	1.01	1.52	3.79	1.41	2.32	1.89	7.01	2.97	4.73	1.38	3.99	1.13	2.28	2.33	5.3	1.04	2.65	0.54	3.79	2.79	4.54	3.94	2.31	0.74	1.05	2.48	1.58
PgRLK451	6.83	4.39	3.05	16.56	1.18	2.74	1.2	8.37	4.09	7.38	3.45	6.8	10.1	1.52	7.38	7.63	8.9	3.72	4.94	8.6	4.84	4.48	6.27	7.46	3.22	14	6.83	9.38	7.94	7.33	18.14	2.27	6.18	0	7.08	4.32	6.54	8.94	1.1	1.33	4.66	4.9	6.46	12.21	3.53	0.92	6.44	8.6	1.12
PgRLK452	0	0	0.68	0	0	0	0	0	0	0.06	0	0	0	0	0	0	0.55	0	0	0	0	0	0	0	0	0	0	0	0	0.03	0	0	0	1.03	0	0	0	0.36	0	0	0	0	0	0	0	0	0.83	0	0.68
PgRLK453	5.29	7.03	6.54	14.16	9.61	3.83	10.83	6.6	2.94	5.06	5.18	4.64	4	8.61	6.6	8.63	8.4	8.51	11.15	14.64	6.17	8.17	7.49	7.75	13.89	4.44	9.11	12.32	3.14	4.44	7.49	8.97	14.23	7.67	12.35	8.91	7.84	9.04	7.93	5.39	7.01	6.23	9.91	4.35	2.66	3.34	6.11	2.87	7.83
PgRLK454	0	0	0	0	0	0	0	0	0	0	0	0	0	0	0	0	0	0	0	0	0	0	0	0	0	0	0	0	0	0	0	0	0	0	0	0	0	0	0	0	0	0	0	0	0	0	0	0	0
PgRLK455	0	0.79	0	0	0	0	0.03	0.31	0	1.81	0	0	0	0.67	1.41	0	0	0	0	2.16	0	0	1.74	0	0	0	0	0	0	0	0	0	0	0	0.67	0	0.1	1	0.73	0	0	0	0.62	0.82	0	0	0	0	0.07
PgRLK456	4.19	2	2.8	3.78	1.8	0.42	2.12	1.28	0.42	2.71	3.87	4.17	1.32	5.47	3.01	1.16	3.09	1.14	2.65	7.94	4.9	3.43	3.43	7.62	3.32	1.59	2.81	0	1.63	1.86	1.58	0.35	1.88	2.11	3.01	0.88	2.79	1.17	2.66	4.05	2.14	2.6	1.95	2.62	1.73	1.68	4.35	2.24	2.37
PgRLK457	0	0	0	0	0	0	0	0	0	0	0	0	0	0	0	0	0	0	0	0	0	0	0	0	0	0	0	0	0	0	0	0	0	0	0	0	0	0	0	0	0	0	0	0	0	0	0	0	1.66
PgRLK458	0	0.86	0	0	0	0	0	0	1.07	0	0	0.89	0	0	1.94	1	1	0.98	0	1.7	0	0	1.97	0	0	0	0	0	0	0	0	1.79	0.97	1.11	0	0	2.06	0	0	0	0	0.96	1.27	2.6	0	0	2.03	0	0
PgRLK459	0	0	0	0	0	0	0	0	0	0	0	0	0	0	0	0	0	0	0	0	0	0	0	0	0	0	0	0	1.41	0	0	0	0	0	0	0	0	0	0	0	0.73	0	0	0	0	0	0	0	1.44
PgRLK193-02	0	0	0	0.93	0	0.62	0	0	0	0	0	0	0	0	0	0	0	0	0	0	0	0	0	1.13	0	0	0	0	0	0	0	0	0	0	0.32	0	0.59	0	0	0	0	0.55	0	0.36	0	0	0	0.67	0.79
PgRLK193-03	0	0	0	0	0.31	0	0	0.37	0	0	0.3	0.89	0	0	0	0	0	0	0	1.13	0.42	0	0.33	0	0.4	0	0.3	0	0	0.64	0	0.59	0	0.36	0	0	0	0.33	0	0	0	0	0.42	1.82	0.3	0	0.68	0	1.98
PgRLK460	11.15	11.99	11.39	9.67	7.51	9.66	6.56	8.29	9.92	13.61	1.77	2.25	5.36	4.57	13.51	6.91	12.49	15.26	10.33	8.57	4.92	0.49	4.93	6.3	4.74	16.3	1.77	11.25	13.16	2.41	15.06	5.71	11.87	14.81	10.8	8.81	11.46	2.52	12.6	8.14	0.26	10.38	2.1	4.46	9.66	1.41	4.84	5.62	3.16
PgRLK461	1.78	7.12	6.94	9.85	5.37	3.56	2.3	4.54	7.1	5.75	3.74	2.95	6.55	6.85	10.39	8.22	4.12	7.25	12.05	3.5	5.23	0	5.69	6.47	4.11	5.65	1.49	7.09	4.31	1.59	3.37	5.89	5.61	6.37	3.67	5.6	5.94	4.15	7.81	3.45	0	3.96	3.13	0.71	1.5	1.79	4.19	2.39	0.72
PgRLK462	11.51	5.11	11.79	12.42	10.28	7.94	9.44	8.99	9.7	25.54	17.43	13.77	7.65	16.3	17.82	8.62	10.59	20.27	14.97	17.72	16.53	8.3	21.57	15.48	9.52	20.63	17.2	15.54	10.45	5.57	7.75	10.59	7.75	31.94	13.76	8.88	6.82	20.29	8.24	15.13	8.39	16.99	9.18	9.26	5.98	5.88	9.03	8.35	1.8
PgRLK269-02	0	0	0	0	0	0	0	0	0	0	0	0	0	0	0	0	0	0	0	0	0	0	0	0	0	0	0	0	0	0	0	0	0	0	0	0	0	0	0	0	0	0	0	0	0	0	0	0	4.53
PgRLK269-03	3.05	1.82	0.85	3.44	2.92	1.53	2.2	7	4.95	2.05	1.28	0.32	2	2.48	3.42	3.5	4.22	2.76	2.41	4.21	0	2.99	0.52	2.08	1.72	4.75	3.52	5.1	2.59	3.39	5.04	2.52	4.1	2.68	2.34	3.64	2.9	1.77	3.63	0	3.5	2.02	6.38	6.79	5.35	2.55	4.24	4.74	3.08
PgRLK269-04	0	0	0	0	0	0	0	0	0	0	0	0.35	0	0	0	0	0	0.38	0	0.67	0	0	0	0	0	0	0	0.88	0	0	0	0	0	0.86	0	0	0	0	0	0	0	0	0	0	0.35	0.57	0.76	0.76	0
PgRLK463	7.44	13.27	14.59	6.76	11.59	11.02	10.33	10.12	14.86	15.64	11.01	13.53	8.54	20.02	14.63	8.79	10.27	17.64	23.37	13.72	19.44	6.38	18.06	13.53	12.79	16.97	11.28	13.25	10.66	12.61	9.03	8.77	6.35	15.33	8.72	9.63	17.93	18.48	13.78	13.69	11.16	11.58	15.66	13.84	15.49	5.68	13.39	15.44	2.86
PgRLK464-01	2.14	0	0	1.64	0	0	0	0	0	0	0	3.68	0	0	0	0	0	0	0	0	0	0	0	0	0	0	0	0	0	0	0	0	2.77	0	0	0	0	0	0	0	0	0	0	0	0	0	0	0	1.6
PgRLK464-02	0	0	0	0	0	0	0	0	0	0	2.56	0	0	0	0	0	0	0	0	0	0	0	0	0	0	0	0	0	0	0	0	0	0	0	0	0	0	0	0	0	0	0	0	0	0	0	0	0	0
PgRLK464-03	0	0	0	0	0	1.12	1.23	2.86	0	0	0	1.11	1.22	2.39	2.97	0	2.24	0	0	1.06	0	0	1.52	3.12	0	0	0	1.16	0	0	1.27	0	0.78	2.76	0	0	0	2.22	0.97	0	1.34	0	0	0.86	0.98	0.66	6.08	0	2.82
PgRLK464-04	0	0	0	0	0	0	0	0	0	0	0	0	0	0	0	0	0	0	0	0	0	0	0	0.86	0	0	0	0	0	0	0	0	0	0.92	0	0	0	0	0	0	0.83	0	0	1.07	0	0	1.99	0	0
PgRLK464-05	6.39	11.87	17.6	4.91	10.42	11.06	11.52	8.43	16.25	20.53	6.29	7.23	6.18	11.4	11.78	5.13	14.69	18.11	29.4	15.96	18.49	12.94	24.6	13.53	7.38	22.32	16.74	12.05	10.38	15.73	14.7	9.22	4.3	14.51	9.55	11.68	10.64	21.35	15.75	13.04	8.36	8.65	12.47	13.23	7.58	4.31	8.88	9.52	0
PgRLK465	2.54	15.25	17.54	5.37	8.24	11.3	1.65	10.63	3.94	7.88	3.78	8.42	2.06	5.5	12.39	18.86	22.59	7.65	10.68	29.61	6.24	3.68	9.22	11.26	8.87	9.22	4.01	35.08	2.46	6.26	21.27	13.6	21.45	9.89	6.06	2.06	13.14	1.05	16.75	0.82	17.26	31.25	6.87	8.11	12.04	9.78	11.97	8.51	1.36
PgRLK466	0.87	0	0	0	0	0	0	0	0	0	0	0.72	0	0	0	0.8	0	0	0	0	0	0	0	0	0	0	0	0	0	0	0	0.72	0	0	0.9	0	0	0	0	0.84	0	0.78	0	0	1.47	0	0	0	0
PgRLK467	2.18	1.53	2.15	4.96	2.91	3.88	4.66	0.52	3.15	2.35	3.05	1.42	1.95	3.47	2.63	0.33	1.71	6.37	2.82	1.29	2.24	4.31	4.91	1.94	1.85	1.88	4.73	3.12	0.49	1.52	0	0.87	0.48	1	2.32	2.23	2.57	2.93	3.36	1.53	1.8	0.33	3.54	3.22	0.7	1.08	1.46	1.37	2.32
PgRLK468	4.49	4.78	5	10.53	9.03	7.49	10.87	7.63	1.49	2.42	1.89	5.58	3.93	4.92	6.05	3.45	6.92	6.77	2.03	5.9	0.88	4.9	4.1	4.08	6.87	6.63	2.5	4.25	0	1.33	7.78	3.71	4.04	4.57	3.08	4.71	5.71	6.28	8.94	3.62	4.46	7.32	14.88	7.12	15.06	3	7.76	7.35	12.75
PgRLK469-01	2.67	1.42	1.98	1.79	3.07	0.89	9.19	1.91	0	1.92	1.68	0	0	1.96	4.13	0.82	1.65	0	0	1.4	0	1.46	1.63	0	0	1.13	2.23	0	0	0	2.52	5.15	1.41	0.91	2.75	0.99	0	3.32	2.94	3.58	2.27	1.64	1.04	3.55	5.26	10.72	4.19	4.77	3.62
PgRLK469-02	0	0.94	6.55	0	3.04	5.5	3.07	9.58	3.51	2.53	1.98	0	3.71	3.9	3.17	0	1.09	0	1.06	1.85	2.77	7.7	1.08	3.1	4.12	0	1.96	1.34	0	4.2	6.67	1.95	5.3	3.64	3.64	2.47	5.61	2.19	3.76	2.28	2	1.05	1.38	3.34	5.86	0.79	3.32	4.21	4.79
PgRLK469-03	8.33	6.69	15.52	21.05	19.23	11.13	31.81	17.37	8.31	4.5	5.57	5.76	8.79	17.02	21.05	10.34	13.1	8.82	2.51	13.11	0	9.12	12.75	5.06	29.46	17.79	6.95	12.72	12.1	4.97	11.86	15	44.25	7.22	15.84	11.62	14.62	11.83	15.47	9.23	13.02	24.84	8.21	19.21	16.74	11.21	24.86	9.99	5.6
PgRLK470	28.85	12.95	13.65	49.66	18.71	23.17	57.2	46.58	25.14	39.69	24.75	50.65	22.76	23.95	18.25	23.45	39.67	37.18	48.57	57	31.57	42.88	34.75	44.86	32.62	20.65	33.83	36.13	31.57	33.25	33.44	31.16	26.02	54.94	50.62	41.35	29.1	65.83	24.47	35.62	16.86	35.55	16.34	17.02	16.98	13.63	16.44	11.92	15.3
PgRLK471	0	0	0	0	0	0	0	0.5	0	0	0	0.47	0	0	0	0	0	1.94	0	0.25	1.25	0	0	0	0	0	0	0	0.82	0.22	0	0	0	0	0	0.23	0	0	0	1.01	1.23	0	0.98	0.37	0.53	0.9	1.53	0	4.61
PgRLK472	0	0	0	0	0	0	0	0	0	0	0	0	0	0	0	0	0	0	0	0	0	0	0	0	0	0	0	0	0	0	0	0	0	0	0	0	0	0	0	0	0	0	0	0	0	0	0	0	0
PgRLK473-01	2.87	1.32	0	0	5.77	0	3.7	1.12	5.37	0	4.24	8.89	0	7.5	2.75	0	6.31	0	7.82	11.32	0	1.05	0.85	0.97	0.85	8.76	0	0.82	0.81	0.66	0	1.91	0.95	3.69	0	1.91	0	0	2.2	5.64	3.05	0.1	0	1.36	0	4.52	0	1.92	0
PgRLK473-02	8.34	1.71	2.93	7.47	5.56	4.24	5.57	3.57	6.72	4.67	3.61	9.98	4.03	6.97	5.79	2.96	11.86	6.8	4.42	5.95	10.09	1.76	3.09	11.8	1.84	0	4.61	6.77	4.73	1.92	2.05	4.13	4.85	11.55	6.74	4.76	5.76	4.07	4.25	5.65	3.41	8.06	2.59	0.83	1.75	3.1	4.5	0.96	3.99
PgRLK147-02	0.39	1.23	0.85	1.74	0.67	1.01	0.96	0.58	0	0	0.32	0.61	0.95	2.08	0.35	1.19	0.7	0.7	0	1.31	1.64	0.61	2.12	0.68	1.93	0	2.84	0.44	0	0	0.7	0.64	0.35	1.11	1.46	1.1	0.36	0.84	0	0	0	1.22	0.38	1.17	1.26	1.81	0.74	1.02	4.37
PgRLK147-03	3.43	0.73	1.42	0	0	0	0	0	3.81	2.36	0	0	0	1.58	0	0	2.34	4.74	0	0	0	1.81	1.33	0	0	0.45	0	1.8	2.65	1.01	0	3.47	0	0.8	0	0.21	0	0	3.94	0.95	0	0	0	0	2.82	1.11	3.69	3.36	4.5
PgRLK474	6.43	4.09	9.29	6.98	6.45	7.95	8.01	8.09	8.13	13.94	7.64	10.5	5.71	13.99	13.07	5.88	8.78	12.89	10.74	16.78	19.84	8.06	14.01	9.74	8.61	15.86	10.42	15.26	12.81	4.76	10.61	8.3	11.6	19.99	8.44	6.37	5.5	13.56	5.6	12.1	7.66	10.77	8.32	6.55	8.3	5.36	10.63	5.51	1.9
PgRLK475	0	0	0	0	0	0	0	0	0	0	0	0	0	0	0	0	0	0	0	0	0	0	0	0	0	0	0	0	0	0	0	0	0	0	0	0	0	0	0	0	0	0	0	0	0	0	0	0	0
PgRLK476	0	0	0	0	0	0	0	0	0	0	0	0.31	0	0	0.34	0	0	0	0	0.3	0.44	0	0.34	0.34	0	0	0	0	0	0	0	0	0	0	0	0	0	0	0	0	0	0.33	0.44	0.89	0	0	0.36	0.34	0
PgRLK477	0.77	0.78	1.85	0.72	0.72	2.93	2.85	0	0	3.36	1.08	1.65	0	1.92	1.4	2.09	5.62	3.37	2.24	5.37	4.86	1.58	9.15	3	2.06	0	2.72	0.93	0.81	0.72	2.14	3.22	0	2.89	1.18	1.53	0	3.63	1.06	0	0.83	0.69	4.28	4.62	1.99	0	1.98	4.14	0
PgRLK478	0.91	1.42	0.77	0	1.57	1.83	0.76	0.93	2.46	2.39	0	1.5	0.95	3.91	6.63	1.68	2.62	3.26	1.64	4.82	4.23	1.49	8.81	8.06	0	6.6	3.06	6.19	1.78	3.27	3.41	1.26	4.11	1.82	3.73	1.71	1.73	3.94	1.43	0	0.77	3.09	2.09	3.04	1.46	0	0.85	1.61	0.53
PgRLK479	0	0	0	0	0	0	0	0	0	0	0	0	0	0	0	0	0	0	0	0	0	0	0	0	0	0	0	0	0	0	0	0	0	0	0	0	0	0	0	0	0	0	0	0	0	0	0	0	0
PgRLK480	0	0	0	0	0	0	0	0	0	0	0	0	0.37	0	0	0	0	0	0	0	0	0	0	0	0	0	0	0	0	0	0	0	0	0	0	0.38	0	0	0	0	1.58	0	0	0	0	0	0	0	0
PgRLK481	0	0	0	0	0	0	0	0	0	0	0	0	0	0	0	0	0	0	0	0	0	0	0	0	0	0	0	0	0	0	0	0	0	0	0	0	0	0	0.99	0	1.05	2.22	0	0	0	0	0	0	0
PgRLK217-08	3.06	0	3.43	1.55	3.98	3.07	0	0	0	3.32	0	1.27	0	0	0	1.43	4.29	2.78	0	0	1.82	0	0	2.79	1.82	3.94	1.28	0	0	1.37	0	1.28	0	0	0	0	1.47	0	2.47	4.47	0	0	1.82	2.51	3.98	0	4.33	1.38	0
PgRLK482	0	0	0	0	0	0	0	0	0	0	0	0	0	0	0	0	0	0	0	0	0	0	0	0	0	0	0	0	0	0	0	0	0	0	0	0	0	0	0	0	0	0	0	0	0	0	0	0	0
PgRLK199-02	4.88	3.4	3.05	11.92	5.25	5.5	4.34	5.29	3.96	4.26	4.35	5.31	2.87	6.67	4.38	7.55	7.31	4.41	4.95	8.19	4.27	6.98	7.76	4.71	14.75	1.48	10.7	9.67	4.14	4.88	6.62	9.81	13.66	6.12	10.62	5.73	2.9	10.78	7.49	5.3	4.93	6.47	6.38	7.36	8.65	3.87	8.07	6.23	10.4
PgRLK199-03	0	0	0	0	0	0	0	0	0	0	0	0	0	0	0	0	0	0	0	0	0	0	0	0	0	0.12	0.47	0	0	0	0	0	0	0	0	0	0	0	0	0	0	0	0	0	0	0	0	0	0
PgRLK483-01	0	1.67	0.57	1.71	1.89	0	0	0	1.26	1.32	0.96	1.3	1.43	0	1.79	4.23	1.35	1.67	4.32	3.07	0	3.43	1.63	1.87	1.35	0	1.84	1.38	0	0	1.78	1.93	0	6.7	3.28	0	0	2.04	1.77	1.82	0	3.29	0	0.42	0.7	0.66	2.78	0.61	0.24
PgRLK483-02	2.21	0	0.75	4.17	0.29	1.66	0.82	1.46	0	3	0.65	4.04	0	3.09	0	0	2.03	1.54	1.13	4.11	4.49	0	1.49	1.84	0.55	1.38	1.39	1.91	2.25	0.88	0	1.97	2.17	0	1.86	0.34	1.67	1.44	1.19	0	2.16	2.86	2.68	2.21	0.43	0.26	0	1.79	0.55
PgRLK483-03	6.94	11.47	11.55	14.15	10.13	11.15	15.47	26.88	7.11	10.55	4.21	6.93	2.26	12.89	13.68	7.29	24.02	8.55	5.69	10.34	15.17	12.39	17.85	8.28	13.77	12.08	13.44	14.11	18.36	14.94	17.64	14.51	15.97	10.06	13.7	18.26	14.89	15.44	10.79	7.44	9.9	15.68	6.11	11.3	14.47	7.65	15.72	3.07	10.84
PgRLK483-04	0	0.81	0	1.18	0	0	0	1.19	0.99	0	0.91	0	0	1.38	1.24	0	1.24	1.77	0	0	0	1.64	0	0	2.5	0	0	2.69	3.3	0	0	0	4.66	2.04	0	0	2.13	1	0	0	1.48	0	2.36	0.84	0.8	0	2.67	0	2.99
PgRLK483-05	15.24	19.84	19.71	18.8	22.33	12.5	19	33.14	15.7	13.78	8.29	4.82	10.65	8.54	17.96	20.42	21.83	20.97	14.74	16.95	8.59	4.59	13.38	14.04	32.42	16.54	9.86	22.44	24.89	9.07	23.35	15.92	43	16.67	22.46	19.24	25.88	5.39	16.96	14.12	33.97	17.35	15.69	17.15	14.92	5.01	7.3	12.77	3.96
PgRLK483-06	19.7	8.72	23.55	25.91	18.05	16.64	16.64	20.02	9.2	4.63	6.11	4	15.82	6.56	15.51	19.98	25.07	11.6	3.95	4.84	1.88	6.84	14.61	3.18	30.08	10.78	13.6	20.57	15.64	3.16	24.51	10.61	41.06	9.95	27.34	16.08	17.75	14.41	8.22	0	25.11	14.61	16.61	16.15	16.44	17.21	13.7	11.35	0.46
PgRLK272-04	10.55	4.96	12.44	6.86	11.24	5.6	5.28	4.43	7.9	6.02	9.39	5.67	1.95	7.47	10.6	4	9.18	9	9.53	8.82	2.18	2.03	5.66	8.47	3.54	4.72	11.94	11.99	5.42	2.21	8.8	11.8	7.81	8.19	3.19	1.95	5.33	6.95	6.43	4.2	5.82	10.47	3.63	4.06	8.29	10.39	2.93	2.21	2.52
PgRLK484	5.79	14.85	15.73	11.28	13.55	15.79	21.01	20.98	11.87	8.64	6.48	5.6	16.49	5.93	8.08	11.5	13.93	9.02	10.45	9.4	3.75	3.68	0	7.3	23.17	6.07	4.04	13.47	16.85	13.43	20.02	7.69	15.84	9.69	20.75	22.5	39.77	5.09	14.79	12.11	11.22	9.94	6.73	5.51	7.41	0.86	3.34	3.14	6.23
PgRLK485	8.68	2.63	3.43	9.47	3.33	6.23	5.87	5.28	6.48	1.46	2.62	5.98	6.63	9.29	7.15	3.66	10.77	6.7	4.95	12.56	5.06	2.6	9.8	12.75	6.47	3.95	3.14	12.3	5.92	1.39	3.83	8.31	4.9	10.06	8.16	4.35	5.7	7.68	6.99	3.83	3.86	15.71	6	4.54	2.33	0	2.92	4.63	2.54
PgRLK486	0	0	0	0	0	0	0	0	0	0	0	0	0	0	0	0	0	0	0	0	0	0	0	0	0	0	0	0	0	0	0	0	0	0	0	0	0	0	0	0	0	0	0	0	0	0	0	0	0
PgRLK487	10.44	36.8	53.18	14.91	35.24	63.07	13.86	20.37	11.77	61.42	36.96	68.25	8.47	24.01	43.27	31.8	57.27	45.37	68.72	95.85	31.61	9.78	52.65	81.12	44.75	22.67	37.01	62.38	12.87	10.36	36.88	60.4	35.45	57.67	27.35	13.92	26.98	57.02	44.92	44.9	32.7	84.59	25.83	31.82	31.94	23.6	28.17	21.77	33.85
PgRLK488-01	11.03	14.36	24.05	4.27	16.27	33.93	8.9	11.44	4.38	20.98	23.01	25.45	1.21	12.14	19.19	17.15	15.36	19.03	45.44	27.33	18.13	9.15	24.17	26.73	16.14	13.88	22.5	20.85	9.64	8.71	15.06	22.14	13.78	30.17	8.1	7.1	11.6	24.51	21.94	29.43	12.19	26.51	27.98	25.62	31.31	11.64	21.84	27.23	31.34
PgRLK488-02	9.51	46.21	51.26	19.06	33.38	62.28	16.71	13.03	11.37	51.9	30.96	52.56	11.32	27.33	41.97	27.12	59.12	47.87	48.74	89.32	32.85	10.18	53.51	72.81	31.71	23.53	33.25	55.9	12.1	9.61	36.37	58.16	39.05	49.43	23.84	12.18	34.47	59.7	49.16	40.13	26.27	76.06	38.07	45.31	78.81	31.27	55.97	31.1	42.68
PgRLK489	0	0	0	0	0	0	0	0	0	0	0	0	0	0	0	0	0	0	0	0	0	0	0	0	0	0	0	0	0	0	0	0	0	0	0	0	0	0	0	0	0	0	0	0	0	0	0	0	0
PgRLK490	0	0	0	0	0	0	0	0	0	0	0	0	0	0	0	0	0	0	0	0	0	0	0	0	0	0	0	0	0	0	0	0	0	0	0	0	0	0	0	0	0	0	0	0	0	0	0	0	0
PgRLK491	0	0	0	0	0	0	0	0	0	0	0	0	0	0	0	0	0	0	0	0	0	0	0	0	0	0	0	0	0	0	0	0	0	0	0	0	0	0	0	0	0	0	0	0	0	0	0	0	0.44
PgRLK492	1.68	1.67	1.86	2.94	7.21	2.94	1.41	1.28	4.18	0.45	3.87	1.74	0.44	1.82	8.27	1.93	3.87	1.14	2.27	1.99	8.81	8.22	7.63	1.52	10.43	0.53	11.92	0.47	5.29	1.12	2.77	5.88	3.01	2.11	6.02	1.75	3.59	8.97	5.99	4.45	2.14	2.23	3.9	4.59	9.7	3.92	11.87	4.47	15.24
PgRLK493	40.72	46.22	57.53	107.8	34.74	37.71	46.7	57.64	40	28.22	20.32	22.02	49.64	72.11	76.74	50.78	73.56	32.28	25.99	35.71	100.84	55.06	79.4	20.63	65.1	47.67	58.6	62.81	75.71	40.9	48.91	41.6	84.02	24.81	92.78	46.5	39.88	65.47	50.51	22.08	39.19	49.85	27.77	28.63	19.1	20.42	30.3	21.93	18.49
PgRLK494	0	0	0	0	1.07	0	0	0.18	0	0	1.43	0	0	1.77	0	0	2.59	0	0	0	1.29	0	0	0	0	0	0	0	0	0	0	0	0	0	0	0	0	0	0	1.21	0	0	0	0	0	0	0	0	0
PgRLK495	0	0	0	0	0	0	0	0	0	0	0	0	0	0	0	0	0	0	0	0	0	0	0	0	0	0	0	0	0	0	0	0	0	0	0	0	0	0	0	0	0	0	0	0	0	0	0	0	0
PgRLK496	0.56	0	0	0	0.8	0	1.9	2.72	0	0	0	0	1.77	0	2.45	0	0	0	1.1	0.88	1.43	0.81	1.44	0	0	0	1.14	1.36	0.48	1.18	0	1.44	2.57	0	1.66	1.2	0.8	0	0	0	0	1.02	1.15	0.51	1.72	0.75	0.68	1.08	0.65
PgRLK497	0	0	0	0	0	0	0	0	0	0	0	0	0	0	0	0	0	0	0	0	0	0	0	0	0	0	0	0	0	0	0	0	0	0	0	0	0	0	0	0	0	0	0	0	0	0	0	0	0
PgRLK220-26	0	0	0	0	0	0	0	0	0	0	0	0	0	0	0	0	0	0	0	0	0	0	0	0	0	0	0	0	0	0	0	0	0	0	0	0	0	0	0	0	0	0	0	0	0	0	0	0	0
PgRLK220-27	0	0	0	0	0	0	0	0	0	0	0	0	0	0	0	0	0	0	0	0	0	0	0	0	1.69	0	0.7	0	0	0	0	0	0	0	0	0	0	0	0	0	0	0	0	0	0	0	0	0	0
PgRLK220-28	0	0	0	0	0	0	0	0	0	0	0	0	0	0	0	0	0	0	0	0	0	0	0	0	0	0	0	0	0	0	0	0	0	0	0	0	0	0	0	0	0	0	0	0	0	0	0	0	0
PgRLK220-29	1.31	0	1.46	1.32	1.13	3.93	3.45	2.67	2.61	1.41	0	2.17	2.76	4.37	4.71	2.43	3.65	3.56	0	2.06	4.64	4.3	2.4	2.38	3.08	0	1.09	0	7.6	3.51	2.49	4.35	0	1.36	2.71	6.9	2.5	1.22	0	2.54	0	3.52	3.09	0	2.25	0	3.7	1.18	1.07
PgRLK220-30	0	0	0	0	0	0	0	0	0	0	0	0	0	0	0	0.62	0	0.01	0	0	0	0	0	0	0.03	0.02	0	0	0	0.01	0	0	0	0	0.09	0	0	0	0.51	0	0	0.45	0	0	0.08	0	0	0	0.02
PgRLK220-31	4.65	0	0	0.81	3.14	0	1.74	0	0	1.81	0	0	0	0	0	4	0	0	0	2.56	0	0	0	0	1.55	0	0	0	0	0	0	0	1.28	0	0	0	1.23	0	0	0	3.6	0	0	1.26	0	0	0	0	0
PgRLK220-32	0.76	0	0	0	0	0	0	0	0	0	0	0	0	0	0	0	0	0	0	0	0	0	0	0	0	0	0	0	0	0	0	0	0	0	0	0	0	0	0	0	0	0	0	0	0	0	0	0	0
PgRLK220-33	0	0.93	2.05	1.27	1.67	0	1.81	0	0.91	0	0.03	0	0	0	0	0.63	2.03	1.39	1.1	0.88	0	0	0	0	0	0	1.71	0	0	0	3.71	2.54	0.33	1.52	1.61	2.73	2.13	0	0.03	0	0.64	0.67	0	2.03	0.48	0.05	0	0	0
PgRLK220-34	0	0	0	0	0	0	0	0	0	0	0	0	0	0	1.84	0.02	0	0	0	0	0	0	0	0	0	0	0	0	0.84	0	0	0	0	0	0	0	0	0	0	0	0	0	0	0	3.06	0	1.51	0	0.77
PgRLK220-35	1.02	0	0	0	0	0	0	0	0	0	0	0	0	0	0	0	0	0	0	0	0	0	0.84	0.66	0	0	0	0	0	0	0	0	0	0	0	0	0.01	0	0	0	0	0	0	0.64	0	0	0	1.46	0.86
PgRLK220-36	1.81	2.15	0	0	3.08	0	0	0	0	0	0	0	0	0	2.66	0.21	0.8	0	0.27	0.14	0	0	0	0.08	0	0	0	2.25	1.58	0	0	0	0	3.04	4.7	6.86	0	0	8.19	0	0	1.4	0	0	0	0.56	0	2.79	0
PgRLK220-37	0	0	0	0	0	0	7.07	0	0	0	0	0	0	0	0	1.9	0	0	1.69	0	0	0.94	0	2.12	0	0	0	0	0	0	1.73	0	0	0	0	0	0	0	0	2.48	0	0	0	0	2.46	0	0	0	0
PgRLK498	0	0	0	0	0	0	0	0	0	0	0	0	0	0	0	0	0	0	0	0	0	0	0	0	0	0	0	0	0	0	0	0	0	0	0	0	0	0	0	0	0	0	0	0	0	0	0	0	0
PgRLK499	1.89	2.26	3.68	0.24	0	2.61	0.59	1.21	4.01	12.46	5.16	2.16	0.99	2.82	10.39	0.87	4.36	9.41	2.99	8.03	3.58	1.55	8.81	3.87	2.12	5.94	2.97	12.04	3.44	1.26	1.12	3.12	0.42	9.24	1.94	0.74	2.25	3.96	3.56	1.14	2.01	5.64	2.2	3.49	6.4	0.79	6.92	3.15	0.38
PgRLK500	0	0.32	2.26	0	0.7	0.81	0.68	0	0	0.87	0	0.34	0	0.88	0.73	0.37	1.87	1.1	0.73	1.6	0	0	1.85	0	0.92	0.51	1.02	4.6	0	0	1.92	1.01	0.73	1.64	0	0	0	0.38	0	0.78	0.35	0	0.95	1.27	0.34	0.27	0.77	1.81	0.33
PgRLK247-05	0	0	0	0	0	0	0	0	0	0	0	0	0	0.1	0	0	0	0	0	0	0	0	0	0.16	0	0	0	0	0	0	0	0	0	0	0	0	0	0.36	0.02	0	0	0	0	0	0	0	0	0	0
PgRLK247-06	0	0	0	0	0	0	0	0	0	0	0	0	0	0.27	0	0	0.86	0.51	0	1.16	0	0	0	0.4	0.1	0	0	0	0	0	0	0.77	0	0.92	1.34	0	0.92	0	0.22	0.19	0	0	0	0	0	0.42	0.45	0	1.72
PgRLK247-07	0	1.84	1.44	0	0	0.46	1.45	4.05	0	0	0	1.38	0.15	0.69	1.85	0	5.18	0.49	0	2.21	0	0	0.53	2.8	1.26	0.99	0	0	0.51	0	5.78	2.86	2.49	0.8	0.45	2.28	0.76	0	1.81	0.64	1.82	2.99	0	0	0	0.09	0.05	0	1.02
PgRLK501	10.94	3.06	6.72	32.43	9.9	12.61	12.98	13.42	4.37	10.02	6.44	16.35	4.59	8.36	11.79	7.56	15.68	8.92	12.35	24.91	10.88	12.53	15.95	13.93	14.32	11.07	4.58	10.56	12.94	8.77	9.3	13.11	14.24	16.06	20.24	9.16	10.95	17.33	11.31	14.81	11.65	14.07	6.38	6.03	13.2	10.98	16.01	6.82	11.52
PgRLK502	0	0	0	0	0	0	0	0	0	0	0	0	0	0	0	0	0	0	0	0	0	0	0	0	0	0	0	0	0	0	0	0	0	0	0	0	0	0	0	0	0	0	0	0	0	0	0	0	0
PgRLK503	0	0	0	0	0	0	0	0	0	0	0	0	0	0	0	0	0	0	0	0	0	0	0	0	0	0	0	0	0	0	0	0	0	0	0	0	0	0	0	0	0	0	0	0	0	0	0	0	0
PgRLK504	0	2.17	1.52	6.38	3.52	3.64	2.68	3.24	0.91	1.47	3.05	2.26	0	3.96	1.63	0.84	6.71	3.29	3.28	6.81	5.31	2.97	5.79	3.72	0.51	0	4.18	3.09	2.64	3.64	0.43	3	0.81	3.67	2.8	1.9	1.73	5.5	2.53	4.39	1.16	2.01	2.12	2.14	1.13	3.04	6	1.62	5.51
PgRLK505	1.28	2.46	1.74	5.43	1.2	3.15	3.58	1.34	1.16	1.5	3.14	3.87	1.85	4.14	0.57	1.51	6.09	0	1.19	2.4	0.62	0.76	2.18	5.01	0	0.85	3.83	2.99	0.9	3.3	2.44	2.77	0.83	4.36	1.52	2.42	1.98	0	1.56	2.36	2.53	3.74	2.7	1.28	1.79	1.88	7.41	2.34	8.39
PgRLK506	20.78	26.4	19.57	21.96	18.32	7.23	14.93	20.35	41.11	32.77	9.02	6.35	20.4	5.72	17.5	56.06	10.12	34.65	26.8	20.73	8.59	12.43	5.1	8.03	37.17	37.22	9.15	33.08	30.77	12.32	39.46	19.32	28.88	18.16	35.7	28.41	51.2	6.22	25.91	12.34	44.93	16.38	9.87	9.55	8.34	2.94	5.97	10.07	3.68
PgRLK507	0	0	0	0	0	0	0	0	0	0	0	0	0	0	0	0	0	0	0	0	0	0	0	0	0	0	0	0	0	0	0	0	0	0	0	0	0	0	0	0	0	0	0	0	0	0	0	0	0
PgRLK174-03	0	0	0	0	0	0	0	0	0	0	0	0	0	0	0	0	0	0	0	0	0	0	0.03	0	0	0	0	0	0	0	0	0	0	0	0	0	0	0	0	0	0	0	0	0	0	0	0	0	0
PgRLK174-04	0	0	0	0	0	0	0	0	0	0	1.23	1.21	0	0	0	1.36	0	0	0	0	0	0	1.34	2.48	0	0	0	0	0	0	0	2.43	0	0	0	0	0	0	0	5.68	0	0	0	0	0	0	0	0	1.2
PgRLK174-05	0	3.58	2.5	0.12	0	0	0.41	1.7	3.91	0.01	0	1.99	0	0.55	0	4.83	0	0.01	0.07	0.01	0.68	1.72	0.28	0.03	0.03	0	0.18	0.87	0.06	1.18	4.64	0.23	0	0	1.19	1.13	1.72	1.13	0.01	0	1.44	4.37	0	0.05	3.62	6.19	0.01	3.33	0.99
PgRLK174-06	3.3	2.65	0	1.11	0.95	5.52	1.92	0	1.1	1.19	4.63	1.83	1.16	3.66	0	1.02	2.04	2	1.99	4.34	1.3	3.61	2.02	3.14	2.57	0	0.92	3.77	0	0	3.13	0.91	0	4.54	3.41	8.11	0	2.06	4.41	3.2	1.88	4.92	0	3.54	0	0.74	0	1.98	0
PgRLK174-07	0	0	0.64	0	0	0	0.9	0	0	0	0	0	0	0	0	0.5	0	0	0	0	0	0	0	0	0	0	0	0.05	0	0	0	0	0	0	0	0	0	0	0	0	0	0	0	0	0	0	0	0	0
PgRLK174-08	4.54	3.64	8.88	0	4.91	4.55	6.93	2.32	3.4	7.36	7.65	6.6	1.2	2.52	3.07	10.54	11.61	8.25	3.08	11.63	9.38	3.73	1.04	13.43	3.98	4.35	2.85	5.19	5.5	3.05	3.23	4.71	4.1	3.52	3.52	1.2	1.09	2.12	7.28	3.31	3.87	3.05	0	1.83	2.91	0.76	3.21	2.04	2.78
PgRLK508	14.58	19.36	17.28	18.51	16.48	9.18	18.67	33.73	29.34	14.37	10.52	7.97	18.55	11.77	16.12	16.4	14.55	8.77	14.36	11.71	18.12	23.01	9.71	6.84	20.44	37.75	15.04	13.74	34.63	25.04	15.65	9.3	26.31	8.76	10.35	13.95	19.41	12.21	19.63	6.8	20.19	21.14	14.35	11.89	16.54	5.51	13.08	13.15	7.44
PgRLK509-01	1.2	0.64	0.44	0.4	2.06	0.8	0	1.63	0	0	0	0.99	0	1.3	0.72	0	0.74	0	0	0	0	0	0.36	0	0.45	0	0.67	0.91	0	0.71	0.38	0.66	1.07	0	0.82	0.42	0	0	0.82	0.39	0	0	0	0.31	0	0	1.13	0	1.29
PgRLK509-02	0	0	0	0	0	0	0	0	0	0	0	0	0	0	0	0	0	0	0	0	0	0	0	0	0	0	0	0	0	0	0	0	0	0	0	0	0	0	0.49	0	0	0	0	0	0	0.5	0	0	0
PgRLK510	2.12	3.72	1.89	1.28	1.1	1.28	1.43	2.16	2.96	1.83	1.78	1.06	1.33	0.92	1.9	1.56	3.91	0.38	1.91	0.67	0.5	0.69	0	1.54	3.36	1.07	0.35	3.85	0	1.89	0.92	1.05	1.52	0.85	1.31	2.66	3.23	0	1.35	0.41	1.08	0.38	0.49	1.99	3.03	1.42	1.2	3.39	2.4
PgRLK511-01	0	0	0	0	0	0	0	0	0	0	0	0	0	0	0	0	0	0	0	0	1.67	0	0	0	0	0	0	0	0	0	0	0	0	0	0	0	0	0	0	0	0	0	0	0	0	0	0	0	0
PgRLK511-02	1.01	0	0.67	0	0	0	0	0	0	0	0	0	0	0	0	1.75	0	0	0	1.19	0	0	0	1.89	0	1.85	0	2.9	0	0	0	0.58	0	1.29	0	0	0	0.76	2.07	1.45	0	0.65	0	0.68	1.49	0	0	0.49	0
PgRLK511-03	0	0	0	0	0	0.97	0	0	0	0	2.47	1.33	0	0	1.29	0	0.1	0	0	1.66	0	0	0	0.91	0.1	0	0	0.95	1.46	0	0	0	0	0.64	0	0	0	2.72	0	0	0	0.99	0	0	0	0	0.59	0.62	0
PgRLK511-04	2.67	0.98	0	1.77	2.44	0	2.88	0.88	1.01	0	0.76	2.38	0.6	2.25	1.67	0	2.02	0.66	2.57	0	2.18	1.04	0.8	2.59	0	1.97	1.18	1.33	0.86	0.25	1.36	0.68	0	1.86	0	2.1	0	0	1.78	0	0	0.96	0	1.82	0	2.77	1.69	1.3	1.95
PgRLK511-05	0	0	0	0	0	0	0	0	0	0	0	0	0	0	0	0	0	0	0	0	0	0	0	0	0	0	0	0	0	0	0	0	0	0	0	0	0	0	0	0	0	0	0	0	0	0	0	0	0
PgRLK511-06	0	0	0.79	0.58	0	0.91	0	0	0	0	0	0	0	0	0	0.48	0	0.57	0	2.08	0	0	0	0	0	0	0	0	0	0	0	0	2.79	0	0.94	0	0	1.65	0	0	0	0	0	0	0	0	1.55	0	0
PgRLK511-07	0	0	0	0.48	2.07	0.96	0.81	0	0	0	0	0	0	1.05	0	0	0	0	0	1.15	2.14	0	0	0	0	0	0	0	0	0	0	0	0	0.79	0.67	0	0.52	0	0	0	0	0	0	0	0	2.91	0.6	0	0
PgRLK511-08	0.91	0.76	1.32	0.32	1.93	0	0	0	0	0	1.55	3.14	0.95	0.98	0	0.36	2.79	0.29	1.64	0	0	3.13	0	0	0	1.19	0.79	2.17	0	1.68	2.72	1.49	0	1.87	0	0.97	0	1.61	2.73	1.56	3.16	0.95	0	1.97	0	1.36	0	0.85	4.55
PgRLK511-09	0	0	0	0	2.28	0	0	0	0	0	0	0	0	0	0	0	0	0	0	0	0	0	0	0	1.16	0	0	0	0	0	0	0	0	0	0.9	0	0	0	0	0	0	0	0	0	0	0	0	0	1.25
PgRLK511-10	0	0	2.89	0.08	0	0.1	0	0	0	0	0	0	0	0	0	0	1.4	0.64	0	0	1.69	0	0	0	1.14	0	0	0	0	0	0	0	0	0	1.13	0	2.99	0	0	0	0	0	6.13	0	3.06	0	2.89	0	0
PgRLK511-11	0	0	0	0	0	0	0	0	0	1.59	0	0	0	0	0	0	0	0	0	0	0	0	0	0	0	0	0	0	0	0	0	0	0	0	0	0	0	0	0	0	0	0	0	0	0	0.92	0	0	0
PgRLK250-03	0	0	0	0	1.12	0	0	1.32	0	0	1.09	1.07	0	0	0	0	1.2	2.35	0	0	1.53	0	0	0	1.52	0	0	0	0	1.16	0	0	2.34	0	1.34	0	0	0	0	0	0	0	1.53	0	0	1.74	1.22	0	1.06
PgRLK250-04	0	0	0	0	0	0	0.74	0	0	0	0	0	0	0	0	0	0	0	0	0	0	0	0	0	0	0	0	0	0	0.93	0	0	0	0	0	0	0	2.63	0	0	0	0	0	0	0	0	0	0	0
PgRLK250-05	0	0	0	0	0	0	0	0	0	0	0	0	0	0	0	0	0	0	0	0	0	0	0	0	0	0	0	0	0	0	0	0	0	0	0	0	0	0.43	0	0	0	0	0	0	0	0	0	0	0
PgRLK512	25.87	11.6	14.5	45.94	16.89	0.01	27.79	44.01	28.21	20.5	11.66	16.23	16.94	17.36	20.28	13.84	20.86	13.31	18.18	31.95	10.2	25.76	23.18	20.43	28.08	22.55	20.02	10.81	20.22	19.3	25.02	20.3	37.11	16.65	43.18	28.2	14.79	26.51	21.91	26.8	22.28	31.9	24.27	26.77	17.22	7.78	22.92	23.8	19.72
PgRLK513-01	0	0	0	0	0	7.65	0	0	0	0	0	1.45	0	0	0	0	0	0	0	0	0	0	0	0	0	0	0	0	0	0	0	2.72	0	5.9	0	0	0	0	0	0	0	0	0	0	0	0	0	0	0
PgRLK513-02	0	0	0	0	0	0	0	0	0	0	0	0	0	0	0	0	0	0	0	0	0	0	0	0	0	0	0	0	0	0	0	0	0	0	0	0	0	0	0	0	0	0	0	0	0	0	0	0	0
PgRLK513-03	0	0	5.62	2.45	0	0	4.21	5.57	0	0	1.16	1.12	0	0	0	3.76	0	0	0	3.34	0	6.32	0	0	0	0	0	0	6.57	1.92	10.21	1.94	0	0	2.28	0	0	0	1.29	1.64	4.24	6.54	2.54	5.44	1.83	0	2.85	0	3.27
PgRLK514	0	0	0	0	0.29	0	0	0	0	0	0	0	0	0	0	0	0	0	0	0	0	0	0	0	0.86	0	0	1.09	0	0	0	0.15	0	0	0	0	0	0	0.8	0	0	0	0	0.25	0	0	0	0	0
PgRLK515	0.48	0	0	1.73	0	2.49	0.83	0	0	2.18	0.86	0	0.79	1.23	0	0.82	2.01	1.26	0	2.39	0	5.42	3.71	3.56	0	0	4.11	1.39	3.04	1.39	1.06	1.14	1.42	0	0	0	2.64	0	0.53	0.88	0.65	2.48	2.78	2.28	3.03	0	1.46	0	0
PgRLK203-10	0	0	0	0	0	0	0	0	0	0	0	0	0	0	0	0	0	0	0	0	0	0	0	0	0	0	0	0	0	0	0	0	0	0	0	0	0	0	0	0	0	0	0	0	0	1	0	0	0
PgRLK203-11	3.37	3.23	2.25	6.11	1.16	4.73	1.73	13.08	2.69	8.72	2.27	4.48	4.25	2.22	1.82	5.6	10.61	4.5	5.48	7.98	5.54	13.87	8	3.07	1.54	13.68	4.51	6.9	11.78	4.21	6.38	2.23	6.07	4.12	2.78	2.12	6.86	5.04	3.23	1.96	4.02	2.4	2.37	3.74	3.39	0.45	2.54	1.81	2.19
PgRLK516-01	0	0	0	0	0	0	0	0	0	0	0.36	0	0	0	0.77	0	0	0.77	0.39	0	0	0	0	0	0	0	0	0	0	0	1.21	0.35	0	0	0	0	0	0	0	0.41	0	0	0	0	0	0	0	0	2.13
PgRLK516-02	0	0	0.46	0.41	0	0	0	0	0	0	0	0	0	0	0	0	0	0	0	0	0	0	0	0	0	0	0	0	0	0	0	0	0	1.24	0	0	0	0.38	0	0	0	0	0	0.32	0	0	0	0.36	0.94
PgRLK517-01	0	0	0	0	0.21	0	0.39	0.25	0	0.27	0.21	0	0	0	0	0	0.23	0	0.45	0	0	0	0	0.22	0	0	0	0	0	0	0	0	0	0	0	0	0	0.86	0	0	0.21	0	0	0.58	0	0.71	0.05	0	0.41
PgRLK517-02	0	0	0	0	0.06	0	0	0	0	0	0	0	0	0	0	0	0	0	0	0	0	0	0	0	0	0	0	0.36	0	0	0.3	0	0	0	0	0	0	0	0.5	0	0	0.43	0	0	0	0	0	0.56	0
PgRLK518	12.27	10.51	12.91	15.27	12.58	17.04	21.39	10.97	10.79	18.08	11.39	17.94	6.57	19.3	18.79	8.72	16.23	22.5	15.35	19.31	24.52	7.83	26.77	12.7	11.95	9.28	21	15.57	11.24	6.84	12.63	11.04	12.24	21.45	16.75	17.22	13.81	24.03	16.65	11.07	12.27	17.69	7.02	8.87	9.67	7.57	12.39	7.56	10.83
PgRLK519	2.22	0	2.17	0	3.48	3.03	5.23	6.17	5.22	0	1.7	1.67	0	1.11	0.91	1.87	3.74	1.83	1.82	0	1.42	4.96	0	2.75	4.68	8.02	1.68	8.05	1.39	4.5	3.8	3.34	5.45	0	5.2	7.42	4.81	0.94	3.22	0	3.46	2.7	2.37	0.81	5.13	3.38	5.7	0.9	3.28
PgRLK520-01	0.44	1.12	1.7	2.19	0	2.21	4.69	7	1.03	0.69	1.52	2.18	0	1.29	2.03	1.09	0.54	5.45	1.87	3.89	0.53	1.45	0.71	3.68	2.51	0	2.07	1.75	0.65	0.96	1.75	3.22	1.09	5.78	3.21	3.45	1.31	0	1.74	4.87	0	1.28	2.97	2.42	3.72	0.46	3.56	1.82	3.61
PgRLK520-02	2.65	3.33	3.42	4.18	6.65	4.04	6.42	6.73	2.2	2.5	1.43	1.78	2.19	3.67	4.78	2.33	4.12	2.22	1.98	1.9	3.64	2.23	4.34	1.16	5.13	2.62	1.62	2.49	2.12	2.45	4.92	2.78	10.16	1.82	3.46	3.23	4.81	3.54	3.35	1.4	7	5.49	3.27	2.71	3.15	0.71	2.16	1.3	3.36
PgRLK066-07	5.28	0	10.01	0	0	4.94	7.95	4.7	0	0	0	4.37	0	5.69	5.11	4.82	0	2.93	4.77	4.06	12.29	0	13.9	4.66	8.53	0	8.85	5.23	5.15	0	4.97	0	4.71	6.31	9.2	5.83	5.01	4.92	0	0	4.5	0	0	6.88	4.25	0	2.55	0	0
PgRLK066-08	0	0	0	0	2.48	1.72	0	0	0	1.2	0	0	0	0	1.6	1.17	0.78	0.68	0	0.95	0	0	0.86	0	1.6	0	0	0	0	0	0	0	0.91	0	0.76	0	0	0	0	0.29	0	0.34	0.73	0	0	0	0	0.5	0
PgRLK066-09	0	1.05	0	0	0	0	0	1.61	0.47	3.03	0.5	0	0	0	0	0.11	0	0.83	0	0	0	0	0	1.79	0	1.92	0	1.2	0	0	0	0	0	0	0	0	0	0	0	0	1.8	0.51	0	0	0	0	0	0	0
PgRLK521	1.18	0	2.2	4.05	5.37	1.59	3.36	2.28	0.97	1.59	0.75	2.34	0.74	6.26	1.16	0.73	6.96	1.34	1.33	0.77	5.86	0	3.16	4.53	2.01	4.53	4.42	3.66	4.95	1.97	3.68	4.43	0	3.57	2.08	2.17	1.69	6.86	1.4	0.66	1.33	3.94	1.71	2.47	0	1.4	0	0	0.4
PgRLK522	0	0	0.83	0.77	1.48	0	0	0	0	0	1.89	0	0	1.15	0.73	0.86	0	0	0	0	0.89	0	1.31	0	2.79	0	2.1	2.84	0	1.9	0.59	1.68	0.78	1.3	3.27	2.56	0	0	0.82	0	0.91	0	0	0.73	0	0	0	0	0.97
PgRLK523-01	2.76	0.86	8.94	10.05	10.53	8.74	3.19	8.44	5.5	5.76	6.24	8.39	5.57	0	0.83	11.69	13.92	3.4	8.97	11.28	1.88	0	2.26	11.51	6.05	1.17	7.02	7.98	0.89	10.66	3.58	9.49	5.79	1.56	14.03	3.88	6.81	4.31	8.82	2.67	5.6	9.01	8.66	4.96	3.88	5.41	11.58	4.99	5.84
PgRLK523-02	2.59	0	1.73	2.92	2.82	6.57	1.14	0	2.58	1.39	4.36	4.29	6.82	1.44	3.73	6.01	6.5	2.92	1.17	2.04	0	0	0	5.89	4.92	0	2.77	1.42	1.25	0	1.23	4.37	3.88	5.33	1.56	5.45	2.46	4.1	2.81	3.49	0	0	0	5.25	3.32	4.02	3.66	4.59	0
PgRLK524	2.24	1.32	0.82	0	3.6	3.32	1.74	0.94	2.07	0	0	0	0	2.96	0	0	4.6	0	2.73	2.19	5.21	2.84	2.83	2.91	1.24	0.03	2.38	4.52	0	0	2.18	1.74	0	0	0	1.6	2.19	1.94	0	1.44	0	0.37	0	0	0	0.99	0	0	2.51
PgRLK525	1.57	0.59	1.53	2.12	2.58	0.78	0	1.31	2.83	6.92	3.02	1.76	1.06	3.47	2.35	1.75	0.58	5.48	8.28	8.82	2.33	3.23	3.99	1.35	0.65	1.9	5.87	1.34	0.67	1.11	4.33	2.48	1.95	4.75	1.09	0.42	1.19	3.98	2.56	0.71	1.31	2.93	0.95	2.83	0	1.87	9.56	2.75	1.35
PgRLK526	4.96	9.71	7.02	6.79	5.05	7.23	3.8	7.36	5.4	12.13	3.41	4.49	7.09	16.69	15.38	9.95	6.24	8.98	8.55	8.54	9.49	2.21	7.8	3.69	8.68	15.93	9.43	13.29	4.81	6.02	11.92	7.44	2.83	13.65	3.24	4.72	6.44	5.88	6.45	5.66	4.22	9.98	3.68	4.59	7.09	1.51	4.68	4.01	0.73
PgRLK527	3.18	4.19	4.66	1.93	5.67	7.59	1.14	1.38	0.43	27.8	9.78	12.95	0.35	8.72	11.78	6.72	5.86	14.71	18.07	10.75	1.94	0.7	5.59	11.66	4.83	4.61	3.39	8.14	0.27	0.63	4.05	9.5	2.57	18.15	4.64	0.38	4.8	4.25	6.94	13.35	2.91	9.54	7.99	7.86	6.22	8.46	6.66	5.1	3.56
PgRLK528	20.81	22.25	22.38	27.35	9.81	14.77	13.81	20.53	15.18	19.96	12.77	10.21	11	10.89	19.46	26.22	21.84	18.61	15.34	23.26	7.82	10.97	11.37	14.82	16.26	20.8	13.36	33.83	20.85	7.95	24.05	24.52	31.64	17.24	24.96	10.98	14.69	8.45	24.23	12.52	15.8	22.11	8.82	12.16	13.2	9.69	9.3	12.51	7.21
PgRLK529-01	0.93	0	1.04	1.88	0	0.93	1.97	1.9	0.93	0	0	0.77	0	1.03	0	0	3.27	2.83	0	0.73	0	1.53	4.04	0	0	1.19	0.78	0	4.52	0	1.77	0.8	1.79	0	3.46	0.79	1.78	0	0	0.9	2.38	0.83	1.09	0	2.6	0	1.73	0.83	1.29
PgRLK529-02	0	0	0.37	0	0.29	0	0	0	0	0.36	0	0	0.35	0	0	0	0.37	0	0	0	0	0	0.38	0.3	0	0	0	0.38	0	0	0	0	0.74	0	0	0	0	0	0.79	0	0	0.29	0	1.28	1.29	0	0	0.3	0.32
PgRLK529-03	0	0.75	0	0.95	0.8	0	1.25	0	0	0	0	0	0	1.04	0.84	0	1.74	0	0	2.22	0	0	0.86	0	3.27	0	0	0	0	0	0	0.75	2.02	0.96	2.33	1.17	0	0.88	0	0	0.8	0	0	1.55	0.79	0	0	0	0.85
PgRLK530	4.74	0	0	1.2	1.02	1.19	0	0	2.36	1.28	0	1.97	1.25	0	2.13	1.1	1.1	0	0	0.93	1.4	1.94	0	2.16	4.16	3.03	0	2.71	0	2.12	0	1.97	0	2.45	0	2.49	1.13	0	0	0	0	2.12	0	0.96	2.03	1.59	1.12	1.06	0
PgRLK531-01	0	0.54	0	0.22	1.39	0	3.6	0	1.14	0	0	0	0	0	1.44	0	0	0.85	0	0	0	0	0.69	0	0	0	0.78	1.75	0	0	2.79	0	0	0.88	0.83	9	0.91	0	1.81	0.84	0	0	0	2.01	0	0.6	0	0	0.54
PgRLK531-02	6.88	0	27.72	57.82	0	29.32	20.78	12.88	0	0	5.55	19.21	19.73	0	0	6.3	13.32	15.54	0	0	0	0	0	0	0	0	11.78	27.92	8.44	0	0	39.49	10.79	18.29	0	20.7	17.11	28.89	18.34	0	10.09	7.62	7.19	6.03	21.96	10.23	18.61	12	0
PgRLK531-03	61.1	33.63	23.29	0.46	50.19	0.01	31.48	33.6	26.36	24.81	35.3	0	41.01	48.64	72.76	32.39	55.93	20.62	13.49	18.73	11.75	11.68	23.89	26.57	58.17	24.95	20.62	51.13	35.29	28.88	63.03	0	53.13	21.89	83.82	67.06	20.29	13.14	11.25	24.69	32.66	42.26	8.97	14.22	39.06	39.93	42.85	0	29.1
PgRLK531-04	5.61	0	0	3.27	0	0	0	3.54	0	0	0	0	5.36	0	0	0	0.79	0	0	0	0	0	0	0	0	0	0	0	0	0	0	0.57	0	0	0	0	0	0	0	0	0	0	0	0	0	0	0.63	0	0
PgRLK091-06	0	0	0	0	0.19	0	0	0	0	0	0	0	0	0	0	0	0	0	0	0	0	0	0	0	0	0	0	0	0	0.12	0	0	0	0	0	0	0	0	0	0	0	0	0	0	0	0	0	0	0
PgRLK091-07	0	0.05	0.67	0	0	0	0	0	0	0	0	0	0.54	0	0	0	0	2.2	0	0	0	0	0	0	0.54	0	0	0	0	0	0	0	0	0	1.43	0	0	0	0	1.68	0	0	0	0	0	0.07	0	0	0
PgRLK532-01	0	2.69	0	0	4.67	0	0	0	0	0	0.85	1.43	0	0	0	3.69	1.72	0	0	1.91	2.6	1.81	0.82	3.19	2.59	0	0	2.1	1.16	0	0	3.08	1.08	0	1.6	0	0	0	1.23	0	1.47	1	4.1	1.58	11.94	0	3.63	0	7.45
PgRLK532-02	2.74	25.83	27.9	20.19	32.11	26.62	3.5	22.02	9.55	9.43	9.68	5.59	6.39	13	36.21	34.18	23.99	11.71	12.2	24.39	22.42	12.04	22.19	10.04	41.69	6.53	24.24	27.86	14.89	19.46	24.37	42.57	40.26	17.14	16.44	2.01	24.4	19.13	45.96	3.88	17.81	44.24	26.39	24.26	16.38	7.26	14.79	21.38	11.69
PgRLK532-03	0.92	2.34	8.17	2.49	12.96	6.21	0	1.84	0	1.02	1.02	2.85	0.99	0.83	6.21	5.6	0.85	4.38	0.89	2.21	2.32	1.79	17.05	1.56	6.6	4.73	0	3.39	3.54	1	1.78	4.43	17.33	1.99	0	0.71	0	1.01	8.93	0	2.64	10.21	0	1.22	3.01	2.14	1.42	4.29	2.01
PgRLK195-10	18.71	11.47	7.47	18.78	16.93	14.9	20.65	13.7	12.92	14.97	13.7	17.51	6.54	22.47	12.92	6.62	14.17	15.2	19.92	12.12	16.26	6.28	12.67	16.13	10.88	7.87	12.04	8.16	8.38	9.82	15.85	9.5	11.62	11.14	19.2	16.56	13.71	16.08	11.82	12.05	11.84	11.05	19.56	24.08	13.92	8.98	19.47	12.38	17.46
PgRLK533	0.51	0	0.71	0.62	0.57	0	0	0	0.71	0.58	0	0	0	0	0	0.69	0	0.5	0	0	0	0	1.02	0	0	2.33	0	0	1.02	1.56	1.64	0	0	0	0	0	0	0.41	0.37	0	1.79	0	1.1	0.54	0	0	0	0.6	0
PgRLK095-04	3.9	6.27	0	10.19	3.84	14.17	0.93	4.03	2.8	2.44	0	2.07	1.41	0	2.64	4.33	7.96	1.42	9.54	0	2.13	3.85	0	1.58	10.19	1.7	2.7	7.5	11.35	1.7	3.43	2.59	2.31	6.42	5.04	0	0	3.7	3.97	5.47	10.84	9.09	1.57	0	2.18	0	0	1.02	0
PgRLK095-05	0	0	0	0	0.7	0	1.4	0	0	0	1.17	0	0	0.07	0	0	0	0	0	0	0	0.75	0	3.41	0	0	0	0	0	0	0	0	0	0	0	0	0	1.33	0	0	0	0	0	0	1.1	5.43	0.92	0	1.02
PgRLK189-07	8.01	6.69	7.1	7.73	7.15	8.27	15.08	15.7	6.76	5.57	2.39	3.92	5.33	2.1	8.51	4.86	8.64	9.82	8.28	5.97	0.56	8.14	1.92	5.52	6.68	1.66	3.17	6.96	3.37	5.01	10.91	7.76	9.58	8.52	9.47	12.2	9.92	2.68	7.2	5.64	10.29	9.02	8.16	8.93	12.82	1.62	4.07	5.99	8.54
PgRLK189-08	36.89	13.2	12.84	12.36	12.59	13.26	34.84	32.57	19.39	9.62	7.06	3.84	7.42	5.36	10.24	8.22	10.12	14.4	12.67	8.34	2.11	9.29	1.93	5.8	12.24	16.75	3.69	10.49	17.67	9.36	16.68	7.24	16.17	13.76	21.65	23.35	27.98	3.02	15.04	9.81	24.01	12.15	24.37	18.57	38.01	4.38	9.78	21.65	17.29
PgRLK189-09	4.55	6.21	3.23	4.66	4.17	6.31	14.3	19.62	7.66	5.33	0	3.01	6.92	1.71	5.22	2.71	2.68	10.75	10.25	6.44	0.18	3.93	0	2.67	7.85	6.14	0	0.75	3.6	0	8.7	1.85	11.19	4.63	8.68	10.35	19.43	0.7	4.41	3.5	6.66	1.43	0.79	2.02	0	0	0	0.75	1.14
PgRLK189-10	0	0	0	0	0	0	0	0	0	0.33	0	0	0	0	0	0	0	0	0	0	0	0	0	0	0	0	0	0	2.1	0	0	0	0	0	0.75	2.62	0	0	0	0	0	0	0	0	0	1.65	0	0	0
PgRLK098-18	38.22	29.11	24.95	32.87	14.49	27.65	43.42	56.13	41.85	27.16	15.7	6.96	35.33	17.48	43.6	17.26	41	29.59	10.95	14.69	6.58	18.33	14.34	14.43	39.94	60.53	10.13	40.38	61.15	34.96	37.06	13.95	50.4	15.3	26.4	27.43	46.3	12.19	37.26	14.45	28.6	29.11	26.27	24.59	36.28	18.13	16.71	17.53	9.87
PgRLK534	0	0	0	0	0	0	0	0	0	0	0	0	0	0	0	0	0	0	0	0	0	0	0	0	0	0	0	0	0	0	0	0	0	0	0	0	0	0	0	0	0	0	0	0	0	0	0	0	0
PgRLK535	0	0	0	0	0	0	0	0	0	0	0	0	0	0	0	0	0	0	0	0	0	0	0	0	0	0	0	0	0	0	0	0	0	0	0	0	0	0	0	0	0	0	0	0	0	0	0	0	0
PgRLK536	0	0	0	0	0	0	0	0	0	0	0	0	0	0	0	0	0	0	0	0	0	0	0	0	0	0	0	0	0	0	0	0	0	0	0	0	0	0	0	0	0	0	0	0	0	0	0	0	0
PgRLK537	0	0	0	0	0	0	0	0	0	0	0	0	0	0	0	0	0	0	0	0	0	0	0	0	0	0	0	0	0	0	0	0	0	0	0	0	0	0	0	0	0	0	0	0	0	0	0	0	0
PgRLK538	0	0	0	0	0	0	0	0	0	0	0	0	0	0	0	0	0	0	0	0	0	0	0	0	0	0	0	0	0	0	0	0	0	0	0	0	0	0	0	0	0	0	0	0	0	0	0	0	0
PgRLK539	0	0	0	0	0	0	0	0	0	0	0	0	0	0	0	0	0	0	0	0	0	0	0	0	0	0	0	0	0	0	0	0	0	0	0	0	0	0	0	0	0	0	0	0	0	0	0	0	0
PgRLK540	0	0	0	0	0	0	0	0	0	0	0	0	0	0	0	0	0	0	0	0	0	0	0	0	0	0	0	0	0	0	0	0	0	0	0	0	0	0	0	0	0	0	0	0	0	0	0	0	0
PgRLK541	0	0	0	0	0	0	0	0	0	0	0	0	0	0	0	0	0	0	0	0	0	0	0	0	0	0	0	0	0	0	0	0	0	0	0	0	0	0	0	0	0	0	0	0	0	0	0	0	0
PgRLK542	0	0	0	0	0	0	0	0	0	0	0	0	0	0	0	0	0	0	0	0	0	0	0	0	0	0	0	0	0.32	0	0	0	0	0	0	0	0	0	0	0	0	0	0	0	0	0	0	0	0
PgRLK543	0	0	0	0	0	0	0	0	0	0	0.69	0	0	0	0	0	0	0	0	0	0	0	0	0	0	0	0	0	0	0	0	0	0.74	0	0	0	0	0	0	0	0	0	2.9	0	0	0	0	0	0
PgRLK544	0	0	0	0	0	0	0	0	0	0	0	0	0	0	0	0	0	0	0	0	0	0	0	0	0	0	0	0	0	0	0	0	0	0	0	0	0	0	0	0	0	0	0	0	0	0	0	0	0
PgRLK545	0	0	0	0	0	0	0	0	0	0	0	0	0	0	0	0	0	0	0	0	0	0	0	0	0	0	0	0	0	0	0	0	0	0	0	0	0	0	0	0	0	0	0	0	0	0	0	0	0
PgRLK546	3.08	4.12	2.29	4.15	0.89	4.12	1.78	3.15	1.03	2.22	0	5.12	1.08	3.41	7.4	6.67	6.68	6.53	3.72	8.1	9.69	5.06	5.65	8.42	2.39	10.49	11.17	4.69	5.98	1.84	5.84	10.23	3.71	6.35	3.19	1.08	4.91	3.84	4.12	1.99	6.14	6.43	3.63	1.65	5.24	0	3.88	6.45	1.68
PgRLK547	0	0	0	0	0	0	0	0	0	0	0	0	0	0	0	0	0	0	0	0	0	0	0	0	0	0	0	0	0	0	0	0	0	0	0	0	0	0	0	0	0	0	0	0	0	0	0	0	0
PgRLK548	0	0.42	0	0	0	0	0	0	0.53	0	0	0	0.56	0	0	0.49	0	0	0	0	0	0	0	0	0	0	0	0	0	0	0	0	0	0	0.55	0	0	0	0	0	0	0.47	0.62	0.42	0	0.71	0	0.47	0.43
PgRLK549	0	0	0	0	0	0	0	0	0	0	0	0	0	0	0	0	0	0	0	0	0	0	0	0	0	0	0	0	0	0	0	0	0	0	0	0	0	0	0	0	0	0	0	0	0	0	0	0	0
PgRLK550	0	0	0	0	0	0	0	0	0	0	0	0	0	0	0	0	0	0	0	2.09	0	0	0	0	0	0	0	0	0	0	0	0	0	0	0	0	0	0	0	0	0	0	0	0	0	0	0	0	0
PgRLK551	0	0	0	0	0	0	0	0	0	0	0	0	0	0	0	0	0	0	0	0	0	0	0	0	0	0	0	0	0	0	0	0	0	0	0	0	0	0	0	0	0	0	0	0	0	0	0	0	0
PgRLK552	0	0	0	0	0	0	0	0	0	0	0	0	0	0	0	0	0	0	0	0	0	0	0	0	0	0	0	0	0	0	0	0	0	0	0	0	0	0	0	0	0	0	0	0	0	0	0	0	0
PgRLK553	0	0	0	0	0	0	0	0	0	0	0	0	0	0	0	0	0	0.93	0	0	0	0	0	0	0	0	0	0	0	0	0	0	0	0	0	0	0	0	0	0	0	0	0	0	0	0	0	0	0
PgRLK554	0	0	0	0	0	0	0	0	0	0	0	0	0	0	0	0	0	0	0	0	0	0	0	0	0	0	0	0	0	0	0	0	0	0	0	0	0	0	0	0	0	0	0	0	0	0	0	0	0
PgRLK555	0	0	0	0	0	0	0	0	0	0	0	0	0	0	0	0	0	0	0	0	0	0	0	0	0	0	0	0	0	0	0	0	0	0	0	0	0	0	0	0	0	0	0	0	0	0	0	0	0
PgRLK556	0	0	0	0	0	0	0	0	0	0	0	0	0	0	0	0	0	0	0	0	0	0	0	0	0	0	0	0	0	0	0	0	0	0	0	0	0	0	0	0	0	0	0	0	0	0	0	0	0
PgRLK557	0	0	0	0	0	0	0	0	0	0	0	0	0	0	0	0	0	0	0	0	0	0	0	0	0	0	0	0	0	0	0	0	0	0	0	0	0	0	0	0	0	0	0	0	0	0	0	0	0
PgRLK558	0	0	0	0	0	0	0	0	0	0	0	0	0	0	0	0	0	0	0	0	0	0	0	0	0	0	0	0	0	0	0	0	0	0	0	0	0	0	0	0	0	0	0	0	0	0	0	0	0
PgRLK559	0	0	0	0	0	0	0	0	0	0	0	0	0	0	0	0	0	0	0	0	0	0	0	0	0	0	0	0	0	0	0	0	0	0	0	0	0	0	0	0	0	0	0	0	0	0	0	0	0
PgRLK560	0	0	0	0	0	0	0	0	0	0	0	0	0	0	0	0	0	0	0	0	0	0	0	0	0	0	0	0	0	0	0	0	0	0	0	0	0	0	0	0	0	0	0	0	0	0	0	1.08	0.98
PgRLK561	0	0	0	0	0	0	0	0	0	0	0	0	0	0	0	0	0	0	0	0	0	0	0	0	0	0	0	0	0	0	0	0	0	0	0	0	0	0	0	0	0	0	0	0	0	0	0	0	0
PgRLK562	0	0	0	0	0	0	0	0	0	0	0	0	0	0	0	0	0	0	0	0	0	0	0	0	0	0	0	0	0	0	0	0	0	0	0	0	0	0	0	0	0	0	0	0	0	0	0	0	0
PgRLK563	0	0	0	0	0	0	0	0	0	0	0	0	0	0	0	0	0	0	0	0	0	0	0	0	0	0	0	0	0	0	0	0	0	0	0	0	0	0	0	0	0	0	0	0	0	0	0	0	0
[truncated: 11 more columns]
